# Supplementary material for: Single-Cell RNA-Seq Reveals Conserved Cellular Communication Mechanisms Governing Ocular Lineage Specification from Human iPS Cells
Source: Cells. 2026 Jan 7;15(2):104. doi: 10.3390/cells15020104 (PMC12839081; doi:10.3390/cells15020104)
Supplement: Supplementary file 1 [file cells-15-00104-s001.zip]

Archive with 13 entries (12 files):
- Table S1.xlsx
- __MACOSX/
- __MACOSX/._Table S1.xlsx
- Data S1.xlsx
- __MACOSX/._Data S1.xlsx
- Data S3.xlsx
- __MACOSX/._Data S3.xlsx
- Data S2.xlsx
- __MACOSX/._Data S2.xlsx
- Table S2.xlsx
- __MACOSX/._Table S2.xlsx
- REVISED_cells-3961581-supplementary.pdf
- __MACOSX/._REVISED_cells-3961581-supplementary.pdf
