# Supplementary material for: Single-Cell RNA-Seq Reveals Conserved Cellular Communication Mechanisms Governing Ocular Lineage Specification from Human iPS Cells
Source: Cells. 2026 Jan 7;15(2):104. doi: 10.3390/cells15020104 (PMC12839081; doi:10.3390/cells15020104)
Supplement: Supplementary file 1 [file cells-15-00104-s001.zip › Table S1.xlsx]

## Sheet: Sheet1
Table S1
Composition of the culture medium for SEAM culture.
StemFit (maintenance medium)
Reagent	Manufacturer	Cat. No.	Final concentration
StemFit	Ajinomoto	AK03N	n/a
DM (differentiation medium)
Reagent	Manufacturer	Cat. No.	Final concentration
G-MEM	Life Technologies	11710035	n/a
﻿L-Glutamine 200mM (100X)	Life Technologies	25030081	2 mM
MEM Non-Essential Amino Acids Solution (100X)	Life Technologies	﻿11140050	0.1 mM
﻿Sodium pyruvate (100mM)	Life Technologies	﻿11360070	1 mM
StemSureR 50mmol/L Monothioglycerol Solution (×100)	Fujifilm Wako	﻿195-15791	55 mM
KnockOut™ Serum Replacement	Life Technologies	﻿10828028	0.2
PENICILLIN G POTASSIUM	Meiji Seika Pharma, Tokyo, Japan	876111	100 unit/mL
STREPTOMYCIN SULFATE	Meiji Seika Pharma	876161	0.1 mg/ml
For mature SEAM culture (post-4 weeks):
CDM (corneal differentiation medium)
Reagent	Manufacturer	Cat. No.	Final concentration
DM (differentiation medium)	self-produced	n/a	0.5
﻿CnT-Prime (w/o; EGF and FGF)	CELLnTEC Advanced Cell Systems, Bern, Switzerland	CnT-PR-EF	0.5
Recombinant Humman KGF	Fujifilm Wako	112-00813	20 ng/ml
CultureSure® Y-27632	Fujifilm Wako	030-24-026	10 mM
PENICILLIN G POTASSIUM	Meiji Seika Pharma	876111	100 unit/mL
STREPTOMYCIN SULFATE	Meiji Seika Pharma	876161	0.1 mg/ml
CEM (corneal epithelial maintenance medium)
Reagent	Manufacturer	Cat. No.	Final concentration
DMEM/F12	Life Technologies	11320033	n/a
Recombinant Humman KGF	Fujifilm Wako	11200813	20 ng/ml
CultureSure® Y-27632	Fujifilm Wako	030-24-026	10 mM
B-27™ Supplement (50X), serum free	Life Technologies	17504-044	0.02
PENICILLIN G POTASSIUM	Meiji Seika Pharma	876111	100 unit/mL
STREPTOMYCIN SULFATE	Meiji Seika Pharma	876161	0.1 mg/ml
