# Supplementary material for: Single-Cell RNA-Seq Reveals Conserved Cellular Communication Mechanisms Governing Ocular Lineage Specification from Human iPS Cells
Source: Cells. 2026 Jan 7;15(2):104. doi: 10.3390/cells15020104 (PMC12839081; doi:10.3390/cells15020104)
Supplement: Supplementary file 1 [file cells-15-00104-s001.zip › Data S1.xlsx]

## Sheet: Step2_regulonTargetsInfo
TF	gene	highConfAnnot	nMotifs	bestMotif	NES	motifDb	coexModule	spearCor
AHCTF1	AHCTF1	TRUE	1	cisbp__M0131	3.4	10kb	top50	1				Data S1: SCENIC analysis output
AHCTF1	IPO7	TRUE	1	cisbp__M0131	3.4	10kb	top50	0.156442
AHCTF1	SIN3A	TRUE	1	cisbp__M0131	3.4	10kb	top50	0.130476
AHCTF1	SLK	TRUE	1	cisbp__M0131	3.4	10kb	top50	0.131059				Column	Description
AHCTF1	SMARCC1	TRUE	1	cisbp__M0131	3.4	10kb	top50	0.177216				TF	Transcription factor predicted to regulate the target gene.
AHCTF1	SPEN	TRUE	1	cisbp__M0131	3.4	10kb	top50	0.143429				gene	Predicted target gene regulated by the TF.
AHCTF1	WWC2	TRUE	1	cisbp__M0131	3.4	10kb	top50	0.131397				highConfAnnot	Indicates whether the TF–target link is supported by a high-confidence motif annotation (TRUE = direct motif match).
AHCTF1	XPO1	TRUE	1	cisbp__M0131	3.4	10kb	top50	0.173283				nMotifs	Number of motifs enriched near the target gene for the TF.
AHR	ADRB1	TRUE	1	cisbp__M5217	3.72	10kb	top3sd	0.259807				bestMotif	The motif with the highest enrichment score (NES) associated with the TF–target link.
AHR	CYP1B1	TRUE	1	cisbp__M5217	3.72	10kb	top3sd	0.259819				NES	Normalized Enrichment Score for the best motif supporting the TF–target link.
AHR	LMOD1	TRUE	1	cisbp__M5217	3.72	10kb	top3sd	0.309973				motifDb	Motif database from which the best motif was identified.
AHR	SPHK1	TRUE	1	cisbp__M5217	3.72	10kb	top3sd	0.324375				coexModule	Co-expression module (GENIE3 group) to which the TF–target link belongs.
ANXA11	ADAMTSL4	TRUE	1	hdpi__ANXA11	3.09	10kb	top50Andtop3sd	0.181002				spearCor	Spearman correlation between TF and target gene expression across all cells.
ANXA11	CDK6	TRUE	1	hdpi__ANXA11	3.09	10kb	top50Andtop3sd	0.214209
ANXA11	GATA3	TRUE	1	hdpi__ANXA11	3.09	10kb	top50Andtop3sd	0.272913
ANXA11	HOXB2	TRUE	1	hdpi__ANXA11	3.09	10kb	top50Andtop3sd	0.199433				TFs and target genes for each TF regulon are listed alphabetically
ANXA11	KRT8	TRUE	1	hdpi__ANXA11	3.09	10kb	top50Andtop3sd	0.296447
ANXA11	S100A16	TRUE	1	hdpi__ANXA11	3.09	10kb	top50Andtop3sd	0.187951
ANXA11	TAGLN	TRUE	1	hdpi__ANXA11	3.09	10kb	top50Andtop3sd	0.21987
ANXA11	WNT6	TRUE	1	hdpi__ANXA11	3.09	10kb	top50Andtop3sd	0.255309
AR	AR	FALSE	3	transfac_public__M00168	4.09	10kb	w0.001	1
AR	GPR20	FALSE	2	transfac_public__M00168	4.09	10kb	w0.001	0.043286
AR	LRRC8B	FALSE	3	transfac_public__M00168	4.09	10kb	w0.001	0.072766
AR	MFAP3L	FALSE	2	transfac_public__M00168	4.09	10kb	w0.001	0.0312395
AR	NFATC4	FALSE	2	transfac_public__M00168	4.09	10kb	w0.001	0.0691314
AR	PTPN5	FALSE	2	transfac_public__M00168	4.09	10kb	w0.001	0.0451785
AR	STAT5B	FALSE	3	transfac_public__M00168	4.09	10kb	w0.001	0.065246
AR	ADAT2	FALSE	1	transfac_pro__M00957	3.34	10kb	w0.001	0.0459488
AR	POU6F2	FALSE	1	transfac_pro__M00957	3.34	10kb	w0.001	0.0300621
AR	WIPF1	FALSE	1	transfac_pro__M00957	3.34	10kb	w0.001	0.0488739
AR	WIPF3	FALSE	1	transfac_pro__M00957	3.34	10kb	w0.001	0.0681024
ARID3A	AHDC1	TRUE	3	dbcorrdb__ARID3A__ENCSR000EDP_1__m1	3.76	10kb	top1sd	0.188162
ARID3A	AHNAK	TRUE	3	dbcorrdb__ARID3A__ENCSR000EDP_1__m1	3.76	10kb	top1sd	0.219927
ARID3A	AMOT	TRUE	1	dbcorrdb__ARID3A__ENCSR000EDP_1__m1	3.76	10kb	top1sd	0.0801229
ARID3A	ANK1	TRUE	3	dbcorrdb__ARID3A__ENCSR000EDP_1__m1	3.76	10kb	top1sd	0.0430037
ARID3A	ARHGDIB	TRUE	2	dbcorrdb__ARID3A__ENCSR000EDP_1__m1	3.76	10kb	top1sd	0.135549
ARID3A	ARID3A	TRUE	4	dbcorrdb__ARID3A__ENCSR000EDP_1__m1	3.76	10kb	top1sd	1
ARID3A	BAMBI	TRUE	3	dbcorrdb__ARID3A__ENCSR000EDP_1__m1	3.76	10kb	top1sd	0.0661838
ARID3A	CA3	TRUE	1	dbcorrdb__ARID3A__ENCSR000EDP_1__m1	3.76	10kb	top1sd	0.058263
ARID3A	EFNA1	TRUE	2	dbcorrdb__ARID3A__ENCSR000EDP_1__m1	3.76	10kb	top1sd	0.192867
ARID3A	EXPH5	TRUE	3	dbcorrdb__ARID3A__ENCSR000EDP_1__m1	3.76	10kb	top1sd	0.11655
ARID3A	EYA1	TRUE	3	dbcorrdb__ARID3A__ENCSR000EDP_1__m1	3.76	10kb	top1sd	0.140445
ARID3A	FRMD4A	TRUE	3	dbcorrdb__ARID3A__ENCSR000EDP_1__m1	3.76	10kb	top1sd	0.0874456
ARID3A	GAB2	TRUE	3	dbcorrdb__ARID3A__ENCSR000EDP_1__m1	3.76	10kb	top1sd	0.116535
ARID3A	GATA3	TRUE	2	dbcorrdb__ARID3A__ENCSR000EDP_1__m1	3.76	10kb	top1sd	0.257885
ARID3A	GSN	TRUE	3	dbcorrdb__ARID3A__ENCSR000EDP_1__m1	3.76	10kb	top1sd	0.0841592
ARID3A	IGF2	TRUE	2	dbcorrdb__ARID3A__ENCSR000EDP_1__m1	3.76	10kb	top1sd	0.170262
ARID3A	IKZF2	TRUE	1	dbcorrdb__ARID3A__ENCSR000EDP_1__m1	3.76	10kb	top1sd	0.194615
ARID3A	IRF2BP2	TRUE	2	dbcorrdb__ARID3A__ENCSR000EDP_1__m1	3.76	10kb	top1sd	0.106314
ARID3A	ISL1	TRUE	3	dbcorrdb__ARID3A__ENCSR000EDP_1__m1	3.76	10kb	top1sd	0.163084
ARID3A	JUP	TRUE	3	dbcorrdb__ARID3A__ENCSR000EDP_1__m1	3.76	10kb	top1sd	0.0913294
ARID3A	LAMA5	TRUE	3	dbcorrdb__ARID3A__ENCSR000EDP_1__m1	3.76	10kb	top1sd	0.168167
ARID3A	LYPD6B	TRUE	3	dbcorrdb__ARID3A__ENCSR000EDP_1__m1	3.76	10kb	top1sd	0.124476
ARID3A	MBNL3	TRUE	1	dbcorrdb__ARID3A__ENCSR000EDP_1__m1	3.76	10kb	top1sd	0.0696961
ARID3A	NPNT	TRUE	2	dbcorrdb__ARID3A__ENCSR000EDP_1__m1	3.76	10kb	top1sd	0.12653
ARID3A	PLCXD3	TRUE	1	dbcorrdb__ARID3A__ENCSR000EDP_1__m1	3.76	10kb	top1sd	0.156102
ARID3A	PLXNA2	TRUE	3	dbcorrdb__ARID3A__ENCSR000EDP_1__m1	3.76	10kb	top1sd	0.101909
ARID3A	PTGFRN	TRUE	2	dbcorrdb__ARID3A__ENCSR000EDP_1__m1	3.76	10kb	top1sd	0.0800331
ARID3A	RDX	TRUE	2	dbcorrdb__ARID3A__ENCSR000EDP_1__m1	3.76	10kb	top1sd	0.175764
ARID3A	SATB1	TRUE	3	dbcorrdb__ARID3A__ENCSR000EDP_1__m1	3.76	10kb	top1sd	0.131656
ARID3A	SDC4	TRUE	3	dbcorrdb__ARID3A__ENCSR000EDP_1__m1	3.76	10kb	top1sd	0.0756163
ARID3A	SEMA3F	TRUE	3	dbcorrdb__ARID3A__ENCSR000EDP_1__m1	3.76	10kb	top1sd	0.11304
ARID3A	SLC44A1	TRUE	2	dbcorrdb__ARID3A__ENCSR000EDP_1__m1	3.76	10kb	top1sd	0.0647543
ARID3A	STARD10	TRUE	2	dbcorrdb__ARID3A__ENCSR000EDP_1__m1	3.76	10kb	top1sd	0.0883958
ARID3A	STX16	TRUE	3	dbcorrdb__ARID3A__ENCSR000EDP_1__m1	3.76	10kb	top1sd	0.146508
ARID3A	SULF2	TRUE	2	dbcorrdb__ARID3A__ENCSR000EDP_1__m1	3.76	10kb	top1sd	0.0915972
ARID3A	VGLL4	TRUE	2	dbcorrdb__ARID3A__ENCSR000EDP_1__m1	3.76	10kb	top1sd	0.157272
ARID3A	YPEL2	TRUE	3	dbcorrdb__ARID3A__ENCSR000EDP_1__m1	3.76	10kb	top1sd	0.109167
ARID3A	ZFHX4	TRUE	3	dbcorrdb__ARID3A__ENCSR000EDP_1__m1	3.76	10kb	top1sd	0.211071
ARID3A	ZNF362	TRUE	3	dbcorrdb__ARID3A__ENCSR000EDP_1__m1	3.76	10kb	top1sd	0.0617594
ARID3A	NFIC	FALSE	1	dbcorrdb__EP300__ENCSR000ECV_1__m1	3.31	500bp	top10perTarget	0.117016
ARID3A	SPATA18	FALSE	1	dbcorrdb__EP300__ENCSR000ECV_1__m1	3.31	500bp	top10perTarget	0.0794905
ARID3A	ABLIM1	FALSE	1	dbcorrdb__HDAC2__ENCSR000BMC_1__m1	3.09	10kb	top1sd	0.112528
ARID3A	C1orf105	FALSE	1	dbcorrdb__HDAC2__ENCSR000BMC_1__m1	3.09	10kb	top1sd	0.134531
ARID3A	CCBE1	FALSE	1	dbcorrdb__HDAC2__ENCSR000BMC_1__m1	3.09	10kb	top1sd	0.0555292
ARID3A	DNMT3A	FALSE	1	dbcorrdb__HDAC2__ENCSR000BMC_1__m1	3.09	10kb	top1sd	0.0757732
ARID3A	DOCK9	FALSE	1	dbcorrdb__HDAC2__ENCSR000BMC_1__m1	3.09	10kb	top1sd	0.135849
ARID3A	DSP	FALSE	1	dbcorrdb__HDAC2__ENCSR000BMC_1__m1	3.09	10kb	top1sd	0.176228
ARID3A	ELMSAN1	FALSE	1	dbcorrdb__HDAC2__ENCSR000BMC_1__m1	3.09	10kb	top1sd	0.0648083
ARID3A	FIGNL2	FALSE	1	dbcorrdb__HDAC2__ENCSR000BMC_1__m1	3.09	10kb	top1sd	0.0997881
ARID3A	HSPG2	FALSE	1	dbcorrdb__HDAC2__ENCSR000BMC_1__m1	3.09	10kb	top1sd	0.12402
ARID3A	ITGB5	FALSE	1	dbcorrdb__HDAC2__ENCSR000BMC_1__m1	3.09	10kb	top1sd	0.11899
ARID3A	MDFI	FALSE	1	dbcorrdb__HDAC2__ENCSR000BMC_1__m1	3.09	10kb	top1sd	0.103336
ARID3A	POU6F2	FALSE	1	dbcorrdb__HDAC2__ENCSR000BMC_1__m1	3.09	10kb	top1sd	0.0853079
ARID3A	RBM47	FALSE	2	dbcorrdb__HDAC2__ENCSR000BMC_1__m1	3.09	10kb	top1sd	0.10278
ARID3A	RREB1	FALSE	1	dbcorrdb__HDAC2__ENCSR000BMC_1__m1	3.09	10kb	top1sd	0.0896811
ARID3A	RXRA	FALSE	1	dbcorrdb__HDAC2__ENCSR000BMC_1__m1	3.09	10kb	top1sd	0.0581298
ARID3A	SEMA6D	FALSE	1	dbcorrdb__HDAC2__ENCSR000BMC_1__m1	3.09	10kb	top1sd	0.139188
ARID3A	SLC38A4	FALSE	1	dbcorrdb__HDAC2__ENCSR000BMC_1__m1	3.09	10kb	top1sd	0.0983929
ARID3A	TFAP2A	FALSE	1	dbcorrdb__HDAC2__ENCSR000BMC_1__m1	3.09	10kb	top1sd	0.257609
ARID3A	TMED1	FALSE	1	dbcorrdb__HDAC2__ENCSR000BMC_1__m1	3.09	10kb	top1sd	0.048188
ARID3A	TP53I11	FALSE	1	dbcorrdb__HDAC2__ENCSR000BMC_1__m1	3.09	10kb	top1sd	0.0433009
ARID3A	VASN	FALSE	1	dbcorrdb__HDAC2__ENCSR000BMC_1__m1	3.09	10kb	top1sd	0.0736598
ARID3A	VWA2	FALSE	1	dbcorrdb__HDAC2__ENCSR000BMC_1__m1	3.09	10kb	top1sd	0.0662515
ARID3B	ADORA2A	TRUE	2	cisbp__M0104	5.15	10kb	top10perTarget	0.0529057
ARID3B	FOXC2	TRUE	2	cisbp__M0104	5.15	10kb	top10perTarget	0.0931848
ARID3B	GALNT14	TRUE	2	cisbp__M0104	5.15	10kb	top10perTarget	0.0814317
ARID3B	PAQR9	TRUE	2	cisbp__M0104	5.15	10kb	top10perTarget	0.0699308
ARID3B	PAQR9-AS1	TRUE	2	cisbp__M0104	5.15	10kb	top10perTarget	0.0314416
ARID3B	PLA2G4A	TRUE	2	cisbp__M0104	5.15	10kb	top10perTarget	0.0891926
ARNT	KLF12	TRUE	15	swissregulon__hs__AHR_ARNT_ARNT2.p2	4.17	10kb	w0.001	0.0599173
ARNT	KLHL3	TRUE	13	swissregulon__hs__AHR_ARNT_ARNT2.p2	4.17	10kb	w0.001	0.0676998
ARNT	RASSF1	TRUE	3	swissregulon__hs__AHR_ARNT_ARNT2.p2	4.17	10kb	w0.001	0.0598931
ARNT	COG2	FALSE	1	taipale_cyt_meth__ARNTL_RTCAYGTGMN_eDBD_meth	3.6	10kb	w0.001	0.0629275
ARNT	EXOC3	FALSE	1	taipale_cyt_meth__ARNTL_RTCAYGTGMN_eDBD_meth	3.6	10kb	w0.001	0.0627898
ARNT	FBXO33	TRUE	24	cisbp__M0179	3.54	10kb	w0.001	0.0581048
ARNT	KDM4C	TRUE	26	cisbp__M0179	3.54	10kb	w0.001	0.0634116
ARNT	KIAA1671	TRUE	7	cisbp__M0179	3.54	10kb	w0.001	0.0719565
ARNT	RPS6KC1	TRUE	10	cisbp__M0179	3.54	10kb	w0.001	0.0672876
ARNT	SLC12A6	TRUE	19	cisbp__M0179	3.54	10kb	w0.001	0.0637784
ARNT	KIF16B	FALSE	3	swissregulon__hs__SREBF1_2.p2	3.36	10kb	w0.001	0.0718386
ARNT	LINC01572	FALSE	3	swissregulon__hs__SREBF1_2.p2	3.36	10kb	w0.001	0.0612134
ARNT	DNAJC6	TRUE	15	transfac_public__M00539	3.27	10kb	w0.001	0.0309713
ARNT	GCFC2	TRUE	2	hocomoco__ARNT_MOUSE.H11MO.0.B	3.1	500bp	w0.001	0.0655973
ARNT	GID4	TRUE	2	hocomoco__ARNT_MOUSE.H11MO.0.B	3.1	500bp	w0.001	0.057339
ARNT	KHNYN	TRUE	2	hocomoco__ARNT_MOUSE.H11MO.0.B	3.1	500bp	w0.001	0.0619943
ARNT	ZNF236	TRUE	2	hocomoco__ARNT_MOUSE.H11MO.0.B	3.1	500bp	w0.001	0.0583185
ARNT2	MEF2C-AS1	TRUE	1	swissregulon__hs__AHR_ARNT_ARNT2.p2	3.1	10kb	w0.001	0.0397473
ARNT2	NTRK2	TRUE	1	swissregulon__hs__AHR_ARNT_ARNT2.p2	3.1	10kb	w0.001	0.0531286
ARNT2	POU3F3	TRUE	1	swissregulon__hs__AHR_ARNT_ARNT2.p2	3.1	10kb	w0.001	0.136372
ARNT2	RASA3	TRUE	1	swissregulon__hs__AHR_ARNT_ARNT2.p2	3.1	10kb	w0.001	0.0457362
ARNT2	ZNF536	TRUE	1	swissregulon__hs__AHR_ARNT_ARNT2.p2	3.1	10kb	w0.001	0.101731
ARNTL2	ACTN2	FALSE	5	taipale_cyt_meth__ARNTL_RTCACGTGMN_eDBD	3.73	10kb	w0.001Andtop50	0.0364226
ARNTL2	COCH	FALSE	2	dbcorrdb__BHLHE40__ENCSR000BID_1__m1	3.64	10kb	w0.001Andtop50	0.0964517
ARNTL2	EOGT	FALSE	1	dbcorrdb__BHLHE40__ENCSR000BID_1__m1	3.64	10kb	w0.001Andtop50	0.0570788
ARNTL2	FAM111B	FALSE	2	dbcorrdb__BHLHE40__ENCSR000BID_1__m1	3.64	10kb	w0.001Andtop50	0.112952
ARNTL2	MATR3	FALSE	2	dbcorrdb__BHLHE40__ENCSR000BID_1__m1	3.64	10kb	w0.001Andtop50	0.0350962
ARNTL2	MT1E	FALSE	2	dbcorrdb__BHLHE40__ENCSR000BID_1__m1	3.64	10kb	w0.001Andtop50	0.0387691
ARNTL2	RGS7BP	FALSE	2	dbcorrdb__BHLHE40__ENCSR000BID_1__m1	3.64	10kb	w0.001Andtop50	0.0356983
ARNTL2	ADGRG5	FALSE	1	dbcorrdb__BHLHE40__ENCSR000DYJ_1__m1	3.41	10kb	w0.001Andtop50	0.0552852
ARNTL2	GJB7	FALSE	1	dbcorrdb__BHLHE40__ENCSR000DYJ_1__m1	3.41	10kb	w0.001Andtop50	0.0346119
ARNTL2	NT5DC3	FALSE	1	dbcorrdb__BHLHE40__ENCSR000DYJ_1__m1	3.41	10kb	w0.001Andtop50	0.0825856
ARNTL2	ADCY3	TRUE	23	transfac_pro__M08868	3.32	10kb	w0.001Andtop50	0.0778064
ARNTL2	PDE2A	TRUE	24	transfac_pro__M08868	3.32	10kb	w0.001Andtop50	0.0368779
ARNTL2	TERT	TRUE	24	transfac_pro__M08868	3.32	10kb	w0.001Andtop50	0.0762356
ARX	ARX	FALSE	6	cisbp__M5349	4.53	500bp	top5perTarget	1
ARX	ENPP2	FALSE	2	cisbp__M5349	4.53	500bp	top5perTarget	0.394694
ARX	FAM181A	FALSE	7	cisbp__M5349	4.53	500bp	top5perTarget	0.318342
ARX	GLYCTK-AS1	FALSE	2	cisbp__M5349	4.53	500bp	top5perTarget	0.144012
ARX	NPPC	FALSE	4	cisbp__M5349	4.53	500bp	top5perTarget	0.145023
ARX	POU3F3	FALSE	15	transfac_pro__M01458	3.8	500bp	top1sd	0.465988
ARX	DCT	FALSE	2	transfac_pro__M01401	3.76	500bp	top1sd	0.344562
ARX	JAG1	FALSE	8	transfac_pro__M01401	3.76	500bp	top1sd	0.195939
ARX	SORBS2	FALSE	3	transfac_pro__M01401	3.76	500bp	top1sd	0.208973
ARX	ST8SIA1	FALSE	6	transfac_pro__M01401	3.76	500bp	top1sd	0.263209
ARX	TKTL1	FALSE	4	transfac_pro__M01356	3.69	500bp	top1sd	0.301858
ARX	MYCL	FALSE	2	cisbp__M1102	3.61	500bp	top5perTarget	0.16041
ARX	POU3F2	FALSE	6	cisbp__M1102	3.61	500bp	top5perTarget	0.347954
ARX	EPHA7	TRUE	32	transfac_pro__M01423	3.48	500bp	w0.005	0.255989
ARX	FEZF2	TRUE	53	transfac_pro__M01423	3.48	500bp	w0.005	0.451489
ARX	FNDC3A	TRUE	3	transfac_pro__M01423	3.48	500bp	w0.005	0.237045
ARX	MARCKS	TRUE	21	transfac_pro__M01423	3.48	500bp	w0.005	0.258276
ARX	MLLT3	TRUE	29	transfac_pro__M01423	3.48	500bp	w0.005	0.267179
ARX	PTX3	TRUE	19	transfac_pro__M01423	3.48	500bp	w0.005	0.327922
ARX	SOX3	TRUE	20	transfac_pro__M01423	3.48	500bp	w0.005	0.4094
ARX	SOX6	TRUE	21	transfac_pro__M01423	3.48	500bp	w0.005	0.253656
ARX	TRIM24	TRUE	20	transfac_pro__M01423	3.48	500bp	w0.005	0.185217
ARX	VEPH1	TRUE	23	transfac_pro__M01423	3.48	500bp	w0.005	0.340591
ARX	ZFHX3	TRUE	4	transfac_pro__M01423	3.48	500bp	w0.005	0.275044
ARX	HES5	FALSE	16	transfac_pro__M01325	3.47	500bp	top1sd	0.377842
ARX	CELF2	FALSE	5	transfac_pro__M01412	3.46	500bp	top1sd	0.245367
ARX	RGMA	FALSE	2	cisbp__M1017	3.4	500bp	top5perTarget	0.317134
ARX	ARL4A	FALSE	2	transfac_pro__M01441	3.39	10kb	top50	0.273155
ARX	EMX2	FALSE	2	transfac_pro__M01441	3.39	10kb	top50	0.489688
ARX	EMX2OS	FALSE	2	transfac_pro__M01441	3.39	10kb	top50	0.380518
ARX	MAP1B	FALSE	2	transfac_pro__M01441	3.39	10kb	top50	0.340145
ARX	SOX1	FALSE	3	transfac_pro__M01441	3.39	10kb	top50	0.442511
ARX	TOX3	FALSE	2	transfac_pro__M01441	3.39	10kb	top50	0.284994
ARX	WNT7A	FALSE	3	transfac_pro__M01441	3.39	10kb	top50	0.311438
ARX	DCX	TRUE	37	cisbp__M5986	3.37	500bp	top10perTarget	0.294706
ARX	DMRTA2	TRUE	43	cisbp__M5986	3.37	500bp	top10perTarget	0.226879
ARX	HDAC9	TRUE	21	cisbp__M5986	3.37	500bp	top10perTarget	0.164543
ARX	HTR2C	TRUE	15	cisbp__M5986	3.37	500bp	top10perTarget	0.290522
ARX	LINC00461	TRUE	30	cisbp__M5986	3.37	500bp	top10perTarget	0.332517
ARX	NR2E1	TRUE	40	cisbp__M5986	3.37	500bp	top10perTarget	0.321861
ARX	POMC	TRUE	41	cisbp__M5986	3.37	500bp	top10perTarget	0.347763
ARX	SETBP1	TRUE	18	cisbp__M5986	3.37	500bp	top10perTarget	0.135321
ARX	SOX2-OT	TRUE	30	cisbp__M5986	3.37	500bp	top10perTarget	0.269968
ARX	FOXG1	TRUE	30	cisbp__M5291	3.29	500bp	top10perTarget	0.434004
ARX	PLP1	FALSE	8	transfac_pro__M07846	3.21	500bp	top50	0.370632
ARX	ID4	FALSE	5	cisbp__M1102	3.19	10kb	top50	0.297684
ARX	CDH18	FALSE	6	transfac_pro__M01415	3.17	500bp	top1sd	0.237666
ARX	GSX2	FALSE	4	cisbp__M1990	3.14	500bp	top1sd	0.422657
ARX	FAM107A	FALSE	1	cisbp__M1984	3.12	500bp	top1sd	0.205124
ARX	NHSL1	FALSE	1	cisbp__M1984	3.12	500bp	top1sd	0.252175
ARX	ROBO2	FALSE	2	cisbp__M1984	3.12	500bp	top1sd	0.193688
ARX	SYNE2	FALSE	2	cisbp__M1984	3.12	500bp	top1sd	0.337477
ARX	ZEB1	FALSE	2	cisbp__M1984	3.12	500bp	top1sd	0.338422
ARX	ELAVL4	FALSE	2	hocomoco__LHX4_HUMAN.H11MO.0.D	3.08	500bp	w0.005	0.179657
ARX	FGF13	FALSE	1	hocomoco__LHX4_HUMAN.H11MO.0.D	3.08	500bp	w0.005	0.182102
ARX	NTRK2	FALSE	1	hocomoco__LHX4_HUMAN.H11MO.0.D	3.08	500bp	w0.005	0.19834
ATF2	FAM72C	FALSE	6	cisbp__M0063	4.88	10kb	top3sd	0.104507
ATF2	GAS2L3	FALSE	1	cisbp__M0063	4.88	10kb	top3sd	0.10821
ATF2	KIFC1	FALSE	2	cisbp__M0063	4.88	10kb	top3sd	0.127065
ATF2	SRGAP2B	FALSE	6	cisbp__M0063	4.88	10kb	top3sd	0.139108
ATF2	SRGAP2C	FALSE	6	cisbp__M0063	4.88	10kb	top3sd	0.134124
ATF2	APOLD1	FALSE	4	jaspar__MA0488.1	3.95	10kb	top1sd	0.10982
ATF2	CDC25C	FALSE	2	jaspar__MA0488.1	3.95	10kb	top1sd	0.0851728
ATF2	GEM	FALSE	2	jaspar__MA0488.1	3.95	10kb	top1sd	0.0554827
ATF2	KIF2C	FALSE	2	jaspar__MA0488.1	3.95	10kb	top1sd	0.101909
ATF2	SACS	FALSE	2	jaspar__MA0488.1	3.95	10kb	top1sd	0.122272
ATF2	SCHIP1	FALSE	2	jaspar__MA0488.1	3.95	10kb	top1sd	0.0385159
ATF2	SLC4A8	FALSE	2	jaspar__MA0488.1	3.95	10kb	top1sd	0.102894
ATF2	SRGAP2	FALSE	2	jaspar__MA0488.1	3.95	10kb	top1sd	0.113244
ATF3	ATF3	TRUE	620	factorbook__CREB	8.68	10kb	top50Andtop1sd	1
ATF3	CBX4	TRUE	161	factorbook__CREB	8.68	10kb	top50Andtop1sd	0.103396
ATF3	CEBPB	TRUE	151	factorbook__CREB	8.68	10kb	top50Andtop1sd	0.183092
ATF3	CHAC1	TRUE	182	factorbook__CREB	8.68	10kb	top50Andtop1sd	0.227109
ATF3	CNN1	TRUE	434	factorbook__CREB	8.68	10kb	top50Andtop1sd	0.116745
ATF3	CREB5	TRUE	388	factorbook__CREB	8.68	10kb	top50Andtop1sd	0.0563343
ATF3	DDIT3	TRUE	274	factorbook__CREB	8.68	10kb	top50Andtop1sd	0.207674
ATF3	DUSP1	TRUE	375	factorbook__CREB	8.68	10kb	top50Andtop1sd	0.172638
ATF3	DUSP8	TRUE	401	factorbook__CREB	8.68	10kb	top50Andtop1sd	0.156861
ATF3	EIF1	TRUE	151	factorbook__CREB	8.68	10kb	top50Andtop1sd	0.224986
ATF3	FILIP1L	TRUE	404	factorbook__CREB	8.68	10kb	top50Andtop1sd	0.111988
ATF3	FOSL2	TRUE	420	factorbook__CREB	8.68	10kb	top50Andtop1sd	0.0821494
ATF3	HERPUD1	TRUE	101	factorbook__CREB	8.68	10kb	top50Andtop1sd	0.14608
ATF3	IFRD1	TRUE	416	factorbook__CREB	8.68	10kb	top50Andtop1sd	0.122559
ATF3	JDP2	TRUE	268	factorbook__CREB	8.68	10kb	top50Andtop1sd	0.185328
ATF3	JUN	TRUE	376	factorbook__CREB	8.68	10kb	top50Andtop1sd	0.232046
ATF3	KLF6	TRUE	337	factorbook__CREB	8.68	10kb	top50Andtop1sd	0.20415
ATF3	MCAM	TRUE	273	factorbook__CREB	8.68	10kb	top50Andtop1sd	0.0860425
ATF3	NR4A1	TRUE	132	factorbook__CREB	8.68	10kb	top50Andtop1sd	0.154309
ATF3	SAMD4A	TRUE	229	factorbook__CREB	8.68	10kb	top50Andtop1sd	0.109571
ATF3	SH2D3C	TRUE	398	factorbook__CREB	8.68	10kb	top50Andtop1sd	0.084068
ATF3	STC2	TRUE	108	factorbook__CREB	8.68	10kb	top50Andtop1sd	0.140636
ATF3	TNFAIP3	TRUE	341	factorbook__CREB	8.68	10kb	top50Andtop1sd	0.0300158
ATF3	TNFRSF12A	TRUE	280	factorbook__CREB	8.68	10kb	top50Andtop1sd	0.28133
ATF3	TRIB3	TRUE	188	factorbook__CREB	8.68	10kb	top50Andtop1sd	0.103787
ATF3	SESN2	FALSE	65	cisbp__M0314	7.88	10kb	top50Andtop1sd	0.184486
ATF3	NFE2L2	FALSE	20	dbcorrdb__ATF2__ENCSR000BQU_1__m1	7.74	10kb	top50perTarget	0.125814
ATF3	GDF15	FALSE	3	cisbp__M5292	7.59	10kb	top50Andtop1sd	0.094147
ATF3	PHGDH	FALSE	2	cisbp__M5292	7.59	10kb	top50Andtop1sd	0.232502
ATF3	ASNS	TRUE	66	factorbook__CREB	7.52	500bp	top50perTarget	0.111216
ATF3	CARS	TRUE	18	factorbook__CREB	7.52	500bp	top50perTarget	0.152228
ATF3	CSRP1	TRUE	284	factorbook__CREB	7.52	500bp	top50perTarget	0.129301
ATF3	DNAJA4	TRUE	85	factorbook__CREB	7.52	500bp	top50perTarget	0.0548636
ATF3	DNAJB5	TRUE	292	factorbook__CREB	7.52	500bp	top50perTarget	0.0596664
ATF3	DUSP10	TRUE	221	factorbook__CREB	7.52	500bp	top50perTarget	0.0688268
ATF3	DUSP16	TRUE	195	factorbook__CREB	7.52	500bp	top50perTarget	0.104068
ATF3	ELMSAN1	TRUE	227	factorbook__CREB	7.52	500bp	top50perTarget	0.0767004
ATF3	EPHA2	TRUE	266	factorbook__CREB	7.52	500bp	top50perTarget	0.0516194
ATF3	FOSB	TRUE	263	factorbook__CREB	7.52	500bp	top50perTarget	0.150941
ATF3	GEM	TRUE	301	factorbook__CREB	7.52	500bp	top50perTarget	0.0482627
ATF3	GPR3	TRUE	259	factorbook__CREB	7.52	500bp	top50perTarget	0.0372128
ATF3	GPT2	TRUE	46	factorbook__CREB	7.52	500bp	top50perTarget	0.125763
ATF3	HRK	TRUE	148	factorbook__CREB	7.52	500bp	top50perTarget	0.119167
ATF3	INHBE	TRUE	69	factorbook__CREB	7.52	500bp	top50perTarget	0.110365
ATF3	JUNB	TRUE	108	factorbook__CREB	7.52	500bp	top50perTarget	0.157845
ATF3	JUND	TRUE	364	factorbook__CREB	7.52	500bp	top50perTarget	0.217763
ATF3	MAFF	TRUE	477	factorbook__CREB	7.52	500bp	top50perTarget	0.160321
ATF3	MAP1LC3A	TRUE	238	factorbook__CREB	7.52	500bp	top50perTarget	0.107031
ATF3	MCL1	TRUE	97	factorbook__CREB	7.52	500bp	top50perTarget	0.120605
ATF3	NFKB2	TRUE	111	factorbook__CREB	7.52	500bp	top50perTarget	0.0973501
ATF3	OLFML2A	TRUE	117	factorbook__CREB	7.52	500bp	top50perTarget	0.066529
ATF3	PDLIM3	TRUE	231	factorbook__CREB	7.52	500bp	top50perTarget	0.123864
ATF3	PDP1	TRUE	235	factorbook__CREB	7.52	500bp	top50perTarget	0.0833315
ATF3	PLK3	TRUE	149	factorbook__CREB	7.52	500bp	top50perTarget	0.0895054
ATF3	PPP1R15A	TRUE	272	factorbook__CREB	7.52	500bp	top50perTarget	0.145204
ATF3	RAB30	TRUE	231	factorbook__CREB	7.52	500bp	top50perTarget	0.0380618
ATF3	SLC25A25	TRUE	235	factorbook__CREB	7.52	500bp	top50perTarget	0.110529
ATF3	SLC3A2	TRUE	159	factorbook__CREB	7.52	500bp	top50perTarget	0.211774
ATF3	STMN4	TRUE	309	factorbook__CREB	7.52	500bp	top50perTarget	0.0361335
ATF3	TAGLN	TRUE	272	factorbook__CREB	7.52	500bp	top50perTarget	0.203668
ATF3	VEGFA	TRUE	219	factorbook__CREB	7.52	500bp	top50perTarget	0.0678334
ATF3	VLDLR	TRUE	14	factorbook__CREB	7.52	500bp	top50perTarget	0.138473
ATF3	WEE1	TRUE	251	factorbook__CREB	7.52	500bp	top50perTarget	0.13518
ATF3	XKR4	TRUE	197	factorbook__CREB	7.52	500bp	top50perTarget	0.0792473
ATF3	GADD45B	TRUE	58	transfac_pro__M01863	7.03	500bp	top50Andtop1sd	0.187228
ATF3	TRIB1	TRUE	344	transfac_pro__M01863	7.03	500bp	top50Andtop1sd	0.108887
ATF3	SYNM	FALSE	39	transfac_pro__M09526	6.38	10kb	top50perTarget	0.044772
ATF3	ANXA1	TRUE	112	transfac_pro__M01863	6.35	10kb	top50Andtop1sd	0.142865
ATF3	GADD45A	TRUE	150	transfac_pro__M01863	6.35	10kb	top50Andtop1sd	0.0910851
ATF3	HSPB8	TRUE	156	transfac_pro__M01863	6.35	10kb	top50Andtop1sd	0.124513
ATF3	BAIAP2	FALSE	10	transfac_pro__M07666	6.13	10kb	top50perTarget	0.0396292
ATF3	AJUBA	TRUE	89	taipale_cyt_meth__ATF3_NRTGAYGTCAYN_eDBD	6.03	10kb	top50perTarget	0.0813282
ATF3	BBC3	TRUE	187	taipale_cyt_meth__ATF3_NRTGAYGTCAYN_eDBD	6.03	10kb	top50perTarget	0.102581
ATF3	BCAR1	TRUE	83	taipale_cyt_meth__ATF3_NRTGAYGTCAYN_eDBD	6.03	10kb	top50perTarget	0.117158
ATF3	DAPK3	TRUE	62	taipale_cyt_meth__ATF3_NRTGAYGTCAYN_eDBD	6.03	10kb	top50perTarget	0.10446
ATF3	DUSP3	TRUE	76	taipale_cyt_meth__ATF3_NRTGAYGTCAYN_eDBD	6.03	10kb	top50perTarget	0.0892011
ATF3	FOS	TRUE	149	taipale_cyt_meth__ATF3_NRTGAYGTCAYN_eDBD	6.03	10kb	top50perTarget	0.175322
ATF3	IER2	TRUE	83	taipale_cyt_meth__ATF3_NRTGAYGTCAYN_eDBD	6.03	10kb	top50perTarget	0.204846
ATF3	IFFO2	TRUE	55	taipale_cyt_meth__ATF3_NRTGAYGTCAYN_eDBD	6.03	10kb	top50perTarget	0.0670379
ATF3	KLF9	TRUE	121	taipale_cyt_meth__ATF3_NRTGAYGTCAYN_eDBD	6.03	10kb	top50perTarget	0.071291
ATF3	LMCD1	TRUE	231	taipale_cyt_meth__ATF3_NRTGAYGTCAYN_eDBD	6.03	10kb	top50perTarget	0.146382
ATF3	MAFK	TRUE	178	taipale_cyt_meth__ATF3_NRTGAYGTCAYN_eDBD	6.03	10kb	top50perTarget	0.0944864
ATF3	MYC	TRUE	63	taipale_cyt_meth__ATF3_NRTGAYGTCAYN_eDBD	6.03	10kb	top50perTarget	0.078489
ATF3	SLC19A2	TRUE	135	taipale_cyt_meth__ATF3_NRTGAYGTCAYN_eDBD	6.03	10kb	top50perTarget	0.100121
ATF3	SPATA2L	TRUE	107	taipale_cyt_meth__ATF3_NRTGAYGTCAYN_eDBD	6.03	10kb	top50perTarget	0.0738419
ATF3	SYNJ2	TRUE	89	taipale_cyt_meth__ATF3_NRTGAYGTCAYN_eDBD	6.03	10kb	top50perTarget	0.113462
ATF3	TNFAIP1	TRUE	93	taipale_cyt_meth__ATF3_NRTGAYGTCAYN_eDBD	6.03	10kb	top50perTarget	0.0733918
ATF3	TUFT1	TRUE	37	taipale_cyt_meth__ATF3_NRTGAYGTCAYN_eDBD	6.03	10kb	top50perTarget	0.0838368
ATF3	WWTR1	TRUE	59	taipale_cyt_meth__ATF3_NRTGAYGTCAYN_eDBD	6.03	10kb	top50perTarget	0.0861808
ATF3	ACTC1	TRUE	115	transfac_pro__M07313	5.99	10kb	top50Andtop1sd	0.134794
ATF3	ABHD11	FALSE	16	cisbp__M5952	5.88	10kb	w0.001	0.129267
ATF3	AMOTL2	FALSE	31	cisbp__M5952	5.88	10kb	w0.001	0.101757
ATF3	ARID5B	FALSE	29	cisbp__M5952	5.88	10kb	w0.001	0.0409957
ATF3	ATP6V0A1	FALSE	29	cisbp__M5952	5.88	10kb	w0.001	0.0442291
ATF3	BATF3	FALSE	8	cisbp__M5952	5.88	10kb	w0.001	0.0559607
ATF3	BMP7	FALSE	33	cisbp__M5952	5.88	10kb	w0.001	0.0828332
ATF3	BRD2	FALSE	30	cisbp__M5952	5.88	10kb	w0.001	0.0881072
ATF3	BTG3	FALSE	30	cisbp__M5952	5.88	10kb	w0.001	0.138786
ATF3	CACNG4	FALSE	27	cisbp__M5952	5.88	10kb	w0.001	0.0572268
ATF3	CALM2	FALSE	38	cisbp__M5952	5.88	10kb	w0.001	0.106133
ATF3	CAMK2D	FALSE	31	cisbp__M5952	5.88	10kb	w0.001	0.0335349
ATF3	CDC42EP1	FALSE	27	cisbp__M5952	5.88	10kb	w0.001	0.0798233
ATF3	CDKN1A	FALSE	12	cisbp__M5952	5.88	10kb	w0.001	0.0976131
ATF3	CNN2	FALSE	16	cisbp__M5952	5.88	10kb	w0.001	0.124374
ATF3	COL12A1	FALSE	12	cisbp__M5952	5.88	10kb	w0.001	0.0591327
ATF3	CREB3L2	FALSE	39	cisbp__M5952	5.88	10kb	w0.001	0.107367
ATF3	CUX2	FALSE	35	cisbp__M5952	5.88	10kb	w0.001	0.0342042
ATF3	CXCL16	FALSE	30	cisbp__M5952	5.88	10kb	w0.001	0.0519673
ATF3	CYSTM1	FALSE	19	cisbp__M5952	5.88	10kb	w0.001	0.0669171
ATF3	DDR2	FALSE	10	cisbp__M5952	5.88	10kb	w0.001	0.0823215
ATF3	DNAJC1	FALSE	27	cisbp__M5952	5.88	10kb	w0.001	0.0728232
ATF3	DOK5	FALSE	18	cisbp__M5952	5.88	10kb	w0.001	0.0795651
ATF3	DUSP5	FALSE	9	cisbp__M5952	5.88	10kb	w0.001	0.105603
ATF3	DYNLT1	FALSE	19	cisbp__M5952	5.88	10kb	w0.001	0.106322
ATF3	ELF1	FALSE	4	cisbp__M5952	5.88	10kb	w0.001	0.0863748
ATF3	FAM219A	FALSE	25	cisbp__M5952	5.88	10kb	w0.001	0.058856
ATF3	FHAD1	FALSE	16	cisbp__M5952	5.88	10kb	w0.001	0.0352232
ATF3	FHDC1	FALSE	21	cisbp__M5952	5.88	10kb	w0.001	0.0599807
ATF3	GABARAPL1	FALSE	40	cisbp__M5952	5.88	10kb	w0.001	0.0794291
ATF3	GLCE	FALSE	6	cisbp__M5952	5.88	10kb	w0.001	0.0820353
ATF3	GRIA4	FALSE	20	cisbp__M5952	5.88	10kb	w0.001	0.13227
ATF3	GUCY1A2	FALSE	17	cisbp__M5952	5.88	10kb	w0.001	0.0410619
ATF3	HCN4	FALSE	26	cisbp__M5952	5.88	10kb	w0.001	0.0633215
ATF3	HID1	FALSE	10	cisbp__M5952	5.88	10kb	w0.001	0.0376651
ATF3	HIVEP2	FALSE	26	cisbp__M5952	5.88	10kb	w0.001	0.0670824
ATF3	HPCAL1	FALSE	21	cisbp__M5952	5.88	10kb	w0.001	0.0523043
ATF3	HSPA14	FALSE	24	cisbp__M5952	5.88	10kb	w0.001	0.0738839
ATF3	ID1	FALSE	25	cisbp__M5952	5.88	10kb	w0.001	0.168695
ATF3	KCNC3	FALSE	32	cisbp__M5952	5.88	10kb	w0.001	0.0301774
ATF3	KNDC1	FALSE	13	cisbp__M5952	5.88	10kb	w0.001	0.043772
ATF3	KRT23	FALSE	18	cisbp__M5952	5.88	10kb	w0.001	0.0326098
ATF3	LIMA1	FALSE	9	cisbp__M5952	5.88	10kb	w0.001	0.0907959
ATF3	LUZP1	FALSE	42	cisbp__M5952	5.88	10kb	w0.001	0.0872783
ATF3	LYN	FALSE	12	cisbp__M5952	5.88	10kb	w0.001	0.0809666
ATF3	LZTS1	FALSE	14	cisbp__M5952	5.88	10kb	w0.001	0.0659277
ATF3	MAPK8IP1	FALSE	7	cisbp__M5952	5.88	10kb	w0.001	0.0894233
ATF3	2003-03-01	FALSE	11	cisbp__M5952	5.88	10kb	w0.001	0.0475324
ATF3	METRNL	FALSE	12	cisbp__M5952	5.88	10kb	w0.001	0.138029
ATF3	MICALL1	FALSE	26	cisbp__M5952	5.88	10kb	w0.001	0.0686412
ATF3	NEAT1	FALSE	27	cisbp__M5952	5.88	10kb	w0.001	0.100896
ATF3	NFATC2	FALSE	33	cisbp__M5952	5.88	10kb	w0.001	0.0331425
ATF3	NINJ1	FALSE	12	cisbp__M5952	5.88	10kb	w0.001	0.11566
ATF3	NOS1	FALSE	31	cisbp__M5952	5.88	10kb	w0.001	0.0474585
ATF3	PAF1	FALSE	19	cisbp__M5952	5.88	10kb	w0.001	0.0566028
ATF3	PAWR	FALSE	18	cisbp__M5952	5.88	10kb	w0.001	0.123669
ATF3	PCDH8	FALSE	8	cisbp__M5952	5.88	10kb	w0.001	0.0440684
ATF3	PDGFB	FALSE	23	cisbp__M5952	5.88	10kb	w0.001	0.0459485
ATF3	PER1	FALSE	30	cisbp__M5952	5.88	10kb	w0.001	0.0690969
ATF3	PHLDB2	FALSE	27	cisbp__M5952	5.88	10kb	w0.001	0.0389806
ATF3	PIM3	FALSE	5	cisbp__M5952	5.88	10kb	w0.001	0.0947363
ATF3	PIP4K2C	FALSE	5	cisbp__M5952	5.88	10kb	w0.001	0.0586882
ATF3	PKIA	FALSE	26	cisbp__M5952	5.88	10kb	w0.001	0.0710803
ATF3	PLAU	FALSE	15	cisbp__M5952	5.88	10kb	w0.001	0.0772472
ATF3	PLCE1	FALSE	23	cisbp__M5952	5.88	10kb	w0.001	0.0639968
ATF3	PLEKHA2	FALSE	28	cisbp__M5952	5.88	10kb	w0.001	0.0482531
ATF3	POLB	FALSE	39	cisbp__M5952	5.88	10kb	w0.001	0.0733577
ATF3	PPARGC1A	FALSE	41	cisbp__M5952	5.88	10kb	w0.001	0.0330034
ATF3	PRICKLE1	FALSE	24	cisbp__M5952	5.88	10kb	w0.001	0.0911134
ATF3	PRKAG2	FALSE	37	cisbp__M5952	5.88	10kb	w0.001	0.0700333
ATF3	PRLR	FALSE	13	cisbp__M5952	5.88	10kb	w0.001	0.0333644
ATF3	PRNP	FALSE	27	cisbp__M5952	5.88	10kb	w0.001	0.110482
ATF3	RABGEF1	FALSE	32	cisbp__M5952	5.88	10kb	w0.001	0.0503741
ATF3	RARA	FALSE	40	cisbp__M5952	5.88	10kb	w0.001	0.0318175
ATF3	RDH10	FALSE	21	cisbp__M5952	5.88	10kb	w0.001	0.0827338
ATF3	RELB	FALSE	27	cisbp__M5952	5.88	10kb	w0.001	0.084523
ATF3	RHOD	FALSE	21	cisbp__M5952	5.88	10kb	w0.001	0.103439
ATF3	RNF19A	FALSE	21	cisbp__M5952	5.88	10kb	w0.001	0.0416997
ATF3	SCAMP5	FALSE	30	cisbp__M5952	5.88	10kb	w0.001	0.0510587
ATF3	SCG2	FALSE	43	cisbp__M5952	5.88	10kb	w0.001	0.0522392
ATF3	SEC24D	FALSE	24	cisbp__M5952	5.88	10kb	w0.001	0.11589
ATF3	SEMA3B	FALSE	34	cisbp__M5952	5.88	10kb	w0.001	0.0499971
ATF3	SGK1	FALSE	8	cisbp__M5952	5.88	10kb	w0.001	0.0920831
ATF3	SMAD7	FALSE	23	cisbp__M5952	5.88	10kb	w0.001	0.112652
ATF3	SMOX	FALSE	18	cisbp__M5952	5.88	10kb	w0.001	0.0380617
ATF3	SOCS7	FALSE	23	cisbp__M5952	5.88	10kb	w0.001	0.0578657
ATF3	TAC1	FALSE	18	cisbp__M5952	5.88	10kb	w0.001	0.0827899
ATF3	TES	FALSE	24	cisbp__M5952	5.88	10kb	w0.001	0.173205
ATF3	TIMP3	FALSE	20	cisbp__M5952	5.88	10kb	w0.001	0.0446794
ATF3	TLE2	FALSE	18	cisbp__M5952	5.88	10kb	w0.001	0.031571
ATF3	TMEM117	FALSE	9	cisbp__M5952	5.88	10kb	w0.001	0.0669706
ATF3	TMEM189	FALSE	12	cisbp__M5952	5.88	10kb	w0.001	0.0868587
ATF3	TMEM86A	FALSE	30	cisbp__M5952	5.88	10kb	w0.001	0.0356911
ATF3	TSHZ3	FALSE	26	cisbp__M5952	5.88	10kb	w0.001	0.0771591
ATF3	UBALD1	FALSE	26	cisbp__M5952	5.88	10kb	w0.001	0.0998036
ATF3	UBAP1	FALSE	34	cisbp__M5952	5.88	10kb	w0.001	0.0569234
ATF3	UCKL1	FALSE	17	cisbp__M5952	5.88	10kb	w0.001	0.0661866
ATF3	ZBTB11	FALSE	39	cisbp__M5952	5.88	10kb	w0.001	0.0650107
ATF3	ZFAND2A	FALSE	40	cisbp__M5952	5.88	10kb	w0.001	0.0591573
ATF3	ZNF574	FALSE	31	cisbp__M5952	5.88	10kb	w0.001	0.0770997
ATF3	THBS1	FALSE	16	dbcorrdb__JUND__ENCSR000EBZ_1__m1	5.78	10kb	top50Andtop1sd	0.167523
ATF3	ANK1	FALSE	28	taipale_cyt_meth__ATF6_NRTGACGTCAYN_eDBD_meth	5.74	10kb	w0.001	0.0583002
ATF3	ARSJ	FALSE	8	taipale_cyt_meth__ATF6_NRTGACGTCAYN_eDBD_meth	5.74	10kb	w0.001	0.0300615
ATF3	CA12	FALSE	26	taipale_cyt_meth__ATF6_NRTGACGTCAYN_eDBD_meth	5.74	10kb	w0.001	0.0409149
ATF3	CDR2L	FALSE	5	taipale_cyt_meth__ATF6_NRTGACGTCAYN_eDBD_meth	5.74	10kb	w0.001	0.0661751
ATF3	DENND4B	FALSE	19	taipale_cyt_meth__ATF6_NRTGACGTCAYN_eDBD_meth	5.74	10kb	w0.001	0.0892288
ATF3	DUSP14	FALSE	17	taipale_cyt_meth__ATF6_NRTGACGTCAYN_eDBD_meth	5.74	10kb	w0.001	0.0724691
ATF3	EGR2	FALSE	25	taipale_cyt_meth__ATF6_NRTGACGTCAYN_eDBD_meth	5.74	10kb	w0.001	0.0643037
ATF3	EPDR1	FALSE	5	taipale_cyt_meth__ATF6_NRTGACGTCAYN_eDBD_meth	5.74	10kb	w0.001	0.0332758
ATF3	GAP43	FALSE	13	taipale_cyt_meth__ATF6_NRTGACGTCAYN_eDBD_meth	5.74	10kb	w0.001	0.0306352
ATF3	IER5	FALSE	9	taipale_cyt_meth__ATF6_NRTGACGTCAYN_eDBD_meth	5.74	10kb	w0.001	0.0729691
ATF3	INPP1	FALSE	14	taipale_cyt_meth__ATF6_NRTGACGTCAYN_eDBD_meth	5.74	10kb	w0.001	0.0703006
ATF3	KLHL15	FALSE	19	taipale_cyt_meth__ATF6_NRTGACGTCAYN_eDBD_meth	5.74	10kb	w0.001	0.0685126
ATF3	LIF	FALSE	21	taipale_cyt_meth__ATF6_NRTGACGTCAYN_eDBD_meth	5.74	10kb	w0.001	0.0302545
ATF3	MAP3K8	TRUE	43	transfac_pro__M00981	5.74	10kb	top50Andtop1sd	0.111885
ATF3	NEDD9	FALSE	14	taipale_cyt_meth__ATF6_NRTGACGTCAYN_eDBD_meth	5.74	10kb	w0.001	0.0900024
ATF3	NFX1	FALSE	17	taipale_cyt_meth__ATF6_NRTGACGTCAYN_eDBD_meth	5.74	10kb	w0.001	0.0644465
ATF3	PEA15	FALSE	19	taipale_cyt_meth__ATF6_NRTGACGTCAYN_eDBD_meth	5.74	10kb	w0.001	0.060352
ATF3	PLEKHH3	FALSE	27	taipale_cyt_meth__ATF6_NRTGACGTCAYN_eDBD_meth	5.74	10kb	w0.001	0.0925775
ATF3	REV3L	FALSE	22	taipale_cyt_meth__ATF6_NRTGACGTCAYN_eDBD_meth	5.74	10kb	w0.001	0.0439433
ATF3	SBSPON	FALSE	15	taipale_cyt_meth__ATF6_NRTGACGTCAYN_eDBD_meth	5.74	10kb	w0.001	0.0540255
ATF3	SETD7	FALSE	12	taipale_cyt_meth__ATF6_NRTGACGTCAYN_eDBD_meth	5.74	10kb	w0.001	0.062107
ATF3	SLC4A4	FALSE	8	taipale_cyt_meth__ATF6_NRTGACGTCAYN_eDBD_meth	5.74	10kb	w0.001	0.0843753
ATF3	SLN	FALSE	21	taipale_cyt_meth__ATF6_NRTGACGTCAYN_eDBD_meth	5.74	10kb	w0.001	0.085141
ATF3	STON2	FALSE	11	taipale_cyt_meth__ATF6_NRTGACGTCAYN_eDBD_meth	5.74	10kb	w0.001	0.0931695
ATF3	AK5	FALSE	6	transfac_pro__M09521	5.71	10kb	w0.001	0.0770012
ATF3	ANXA2	FALSE	10	transfac_pro__M09521	5.71	10kb	w0.001	0.197208
ATF3	ARRB1	FALSE	7	transfac_pro__M09521	5.71	10kb	w0.001	0.052376
ATF3	ATP2C2	FALSE	14	transfac_pro__M09521	5.71	10kb	w0.001	0.045707
ATF3	CRYAB	FALSE	3	transfac_pro__M09521	5.71	10kb	w0.001	0.0802039
ATF3	DUBR	FALSE	1	transfac_pro__M09521	5.71	10kb	w0.001	0.0449521
ATF3	ETS1	FALSE	7	transfac_pro__M09521	5.71	10kb	w0.001	0.077923
ATF3	FAM110B	FALSE	9	transfac_pro__M09521	5.71	10kb	w0.001	0.049393
ATF3	LGALS8	FALSE	16	transfac_pro__M09521	5.71	10kb	w0.001	0.0570355
ATF3	LINC00265	FALSE	2	transfac_pro__M09521	5.71	10kb	w0.001	0.0404632
ATF3	LINC00472	FALSE	4	transfac_pro__M09521	5.71	10kb	w0.001	0.0628131
ATF3	MTMR10	FALSE	4	transfac_pro__M09521	5.71	10kb	w0.001	0.04859
ATF3	NCOA7	FALSE	11	transfac_pro__M09521	5.71	10kb	w0.001	0.0708537
ATF3	NDEL1	FALSE	22	transfac_pro__M09521	5.71	10kb	w0.001	0.0602286
ATF3	NEB	FALSE	1	transfac_pro__M09521	5.71	10kb	w0.001	0.047393
ATF3	NFIL3	FALSE	25	transfac_pro__M09521	5.71	10kb	w0.001	0.0816282
ATF3	PCGF5	FALSE	14	transfac_pro__M09521	5.71	10kb	w0.001	0.103065
ATF3	PHLDA3	FALSE	4	transfac_pro__M09521	5.71	10kb	w0.001	0.153498
ATF3	RFK	FALSE	8	transfac_pro__M09521	5.71	10kb	w0.001	0.048695
ATF3	RGS16	FALSE	7	transfac_pro__M09521	5.71	10kb	w0.001	0.0625686
ATF3	SLC7A11	FALSE	3	transfac_pro__M09521	5.71	10kb	w0.001	0.0701972
ATF3	SLIT3	FALSE	11	transfac_pro__M09521	5.71	10kb	w0.001	0.0510594
ATF3	SORBS3	FALSE	7	transfac_pro__M09521	5.71	10kb	w0.001	0.0653118
ATF3	SYTL5	FALSE	2	transfac_pro__M09521	5.71	10kb	w0.001	0.0788818
ATF3	WDR72	FALSE	13	transfac_pro__M09521	5.71	10kb	w0.001	0.0689225
ATF3	ZMAT4	FALSE	6	transfac_pro__M09521	5.71	10kb	w0.001	0.0816965
ATF3	CALCB	FALSE	14	hocomoco__JDP2_HUMAN.H11MO.0.D	5.69	10kb	w0.001	0.0550247
ATF3	CALCOCO2	FALSE	4	hocomoco__JDP2_HUMAN.H11MO.0.D	5.69	10kb	w0.001	0.0803382
ATF3	CDH13	FALSE	3	hocomoco__JDP2_HUMAN.H11MO.0.D	5.69	10kb	w0.001	0.0374063
ATF3	CEBPG	FALSE	10	hocomoco__JDP2_HUMAN.H11MO.0.D	5.69	10kb	w0.001	0.08181
ATF3	CHST9	FALSE	9	hocomoco__JDP2_HUMAN.H11MO.0.D	5.69	10kb	w0.001	0.0886374
ATF3	CIB1	FALSE	6	hocomoco__JDP2_HUMAN.H11MO.0.D	5.69	10kb	w0.001	0.0771189
ATF3	CLDN1	FALSE	3	hocomoco__JDP2_HUMAN.H11MO.0.D	5.69	10kb	w0.001	0.116932
ATF3	CXCL3	FALSE	5	hocomoco__JDP2_HUMAN.H11MO.0.D	5.69	10kb	w0.001	0.0859915
ATF3	HSD17B2	FALSE	4	hocomoco__JDP2_HUMAN.H11MO.0.D	5.69	10kb	w0.001	0.115549
ATF3	KCNH8	FALSE	3	hocomoco__JDP2_HUMAN.H11MO.0.D	5.69	10kb	w0.001	0.0344955
ATF3	MYRF	FALSE	6	hocomoco__JDP2_HUMAN.H11MO.0.D	5.69	10kb	w0.001	0.0582401
ATF3	PFKFB2	FALSE	1	hocomoco__JDP2_HUMAN.H11MO.0.D	5.69	10kb	w0.001	0.0575708
ATF3	PTPN21	FALSE	11	hocomoco__JDP2_HUMAN.H11MO.0.D	5.69	10kb	w0.001	0.0407974
ATF3	TLN2	FALSE	6	hocomoco__JDP2_HUMAN.H11MO.0.D	5.69	10kb	w0.001	0.0724205
ATF3	USP25	FALSE	2	hocomoco__JDP2_HUMAN.H11MO.0.D	5.69	10kb	w0.001	0.114488
ATF3	HBEGF	TRUE	109	taipale_cyt_meth__ATF3_NRTGAYGTCAYN_FL_meth	5.59	10kb	top50perTarget	0.0748249
ATF3	SQSTM1	TRUE	44	taipale_cyt_meth__ATF3_NRTGAYGTCAYN_FL_meth	5.59	10kb	top50perTarget	0.114296
ATF3	MIR4435-2HG	TRUE	289	dbcorrdb__ATF3__ENCSR000BNU_1__m1	5.58	500bp	top10perTarget	0.111717
ATF3	F2RL2	FALSE	21	transfac_pro__M08937	5.53	500bp	top50perTarget	0.0381017
ATF3	LINC01186	FALSE	33	transfac_pro__M08937	5.53	500bp	top50perTarget	0.0486708
ATF3	BCL6	FALSE	19	taipale__XBP1_DBD_GATGACGTCATC	5.51	10kb	w0.001	0.0478655
ATF3	CGN	FALSE	4	taipale__XBP1_DBD_GATGACGTCATC	5.51	10kb	w0.001	0.143379
ATF3	COL1A1	FALSE	4	taipale__XBP1_DBD_GATGACGTCATC	5.51	10kb	w0.001	0.142406
ATF3	EGR4	FALSE	23	taipale__XBP1_DBD_GATGACGTCATC	5.51	10kb	w0.001	0.103416
ATF3	EIF2AK3	FALSE	19	taipale__XBP1_DBD_GATGACGTCATC	5.51	10kb	w0.001	0.0711998
ATF3	ITGA3	FALSE	14	taipale__XBP1_DBD_GATGACGTCATC	5.51	10kb	w0.001	0.0540868
ATF3	LIMD1-AS1	FALSE	6	taipale__XBP1_DBD_GATGACGTCATC	5.51	10kb	w0.001	0.0519884
ATF3	MME	FALSE	9	taipale__XBP1_DBD_GATGACGTCATC	5.51	10kb	w0.001	0.104666
ATF3	PITPNM1	FALSE	3	taipale__XBP1_DBD_GATGACGTCATC	5.51	10kb	w0.001	0.0559854
ATF3	RGS2	FALSE	16	taipale__XBP1_DBD_GATGACGTCATC	5.51	10kb	w0.001	0.0814092
ATF3	SMIM10L2B	FALSE	1	taipale__XBP1_DBD_GATGACGTCATC	5.51	10kb	w0.001	0.0477933
ATF3	VASN	FALSE	7	taipale__XBP1_DBD_GATGACGTCATC	5.51	10kb	w0.001	0.0747657
ATF3	IQCJ-SCHIP1	FALSE	1	factorbook__v-JUN	5.49	500bp	top50perTarget	0.0311924
ATF3	PCSK7	TRUE	5	taipale_cyt_meth__ATF3_NRTGAYGTCAYN_eDBD_meth	5.48	10kb	top50perTarget	0.0800414
ATF3	ATF4	TRUE	59	hocomoco__ATF3_HUMAN.H11MO.0.A	5.39	10kb	top50Andtop1sd	0.188809
ATF3	ARSI	TRUE	20	transfac_pro__M00513	5.37	500bp	top50perTarget	0.044122
ATF3	MYADM	TRUE	88	transfac_pro__M00513	5.37	500bp	top50perTarget	0.0776324
ATF3	ZFP36	TRUE	87	transfac_pro__M00513	5.37	500bp	top50perTarget	0.160133
ATF3	FABP3	FALSE	4	transfac_pro__M09520	5.31	10kb	w0.001	0.103705
ATF3	SDK1	FALSE	5	jaspar__MA1070.1	5.22	10kb	w0.001	0.0765821
ATF3	UHRF1BP1	FALSE	1	transfac_pro__M09524	5.22	10kb	w0.001	0.0682062
ATF3	NOG	FALSE	2	transfac_pro__M07682	5.12	10kb	w0.001	0.0338843
ATF3	PLK2	FALSE	20	transfac_pro__M07682	5.12	10kb	w0.001	0.151603
ATF3	SPAG1	FALSE	3	transfac_pro__M09523	5.04	10kb	top50perTarget	0.0697323
ATF3	ACTN4	FALSE	5	taipale_cyt_meth__ATF4_GGATGACGTCATCC_eDBD	4.93	10kb	w0.001	0.0879284
ATF3	AFF3	FALSE	1	stark__TGACGTCAT	4.93	10kb	w0.001	0.0390589
ATF3	CHST4	FALSE	1	stark__TGACGTCAT	4.93	10kb	w0.001	0.0664646
ATF3	DGKD	FALSE	5	stark__TGACGTCAT	4.93	10kb	w0.001	0.05221
ATF3	HIST1H2AI	FALSE	4	taipale_cyt_meth__ATF4_GGATGACGTCATCC_eDBD	4.93	10kb	w0.001	0.074102
ATF3	HIST1H2BL	FALSE	4	taipale_cyt_meth__ATF4_GGATGACGTCATCC_eDBD	4.93	10kb	w0.001	0.0531652
ATF3	KIAA1522	FALSE	3	taipale_cyt_meth__ATF4_GGATGACGTCATCC_eDBD	4.93	10kb	w0.001	0.104355
ATF3	LMNA	FALSE	9	stark__TGACGTCAT	4.93	10kb	w0.001	0.0389308
ATF3	MET	FALSE	7	stark__TGACGTCAT	4.93	10kb	w0.001	0.108798
ATF3	PLCG2	FALSE	1	stark__TGACGTCAT	4.93	10kb	w0.001	0.077952
ATF3	RASSF1	FALSE	7	stark__TGACGTCAT	4.93	10kb	w0.001	0.0524396
ATF3	RHBDF1	FALSE	25	stark__TGACGTCAT	4.93	10kb	w0.001	0.0803208
ATF3	SETD9	FALSE	4	taipale_cyt_meth__ATF4_GGATGACGTCATCC_eDBD	4.93	10kb	w0.001	0.0703262
ATF3	SULT1A2	FALSE	1	stark__TGACGTCAT	4.93	10kb	w0.001	0.0558968
ATF3	VAV3	FALSE	2	stark__TGACGTCAT	4.93	10kb	w0.001	0.0875276
ATF3	VGLL3	FALSE	3	stark__TGACGTCAT	4.93	10kb	w0.001	0.0678917
ATF3	ADRB1	FALSE	4	taipale_cyt_meth__ATF6_NRTGACGTCAYN_eDBD	4.89	10kb	w0.001	0.0923414
ATF3	HIST1H2AH	FALSE	8	taipale_cyt_meth__ATF6_NRTGACGTCAYN_eDBD	4.89	10kb	w0.001	0.0983157
ATF3	MYO3A	FALSE	1	taipale_cyt_meth__ATF6_NRTGACGTCAYN_eDBD	4.89	10kb	w0.001	0.113268
ATF3	TRIM45	FALSE	8	taipale_cyt_meth__ATF6_NRTGACGTCAYN_eDBD	4.89	10kb	w0.001	0.0668116
ATF3	FBXL19-AS1	FALSE	3	stark__TGACGTCAT	4.59	500bp	top50perTarget	0.0302492
ATF3	DENND1C	FALSE	15	taipale_cyt_meth__ATF6B_NRTGAYGTCAYN_eDBD	4.58	10kb	w0.001	0.044172
ATF3	LAYN	FALSE	1	taipale_cyt_meth__ATF6B_NRTGAYGTCAYN_eDBD	4.58	10kb	w0.001	0.128236
ATF3	OPTN	FALSE	1	taipale_cyt_meth__ATF6B_NRTGAYGTCAYN_eDBD	4.58	10kb	w0.001	0.0676928
ATF3	IRF2BP2	FALSE	2	transfac_pro__M07680	4.55	10kb	w0.001	0.0977066
ATF3	PIM1	TRUE	116	dbcorrdb__ATF3__ENCSR000BKE_1__m1	4.55	10kb	top50Andtop1sd	0.202545
ATF3	RIN3	FALSE	3	cisbp__M5302	4.52	10kb	w0.001	0.0317341
ATF3	TMEM102	FALSE	7	cisbp__M5302	4.52	10kb	w0.001	0.0515766
ATF3	ANKRD1	TRUE	155	transfac_pro__M00981	4.49	500bp	top50perTarget	0.161242
ATF3	DENND3	TRUE	86	transfac_pro__M00981	4.49	500bp	top50perTarget	0.0870308
ATF3	EGR1	TRUE	95	transfac_pro__M00981	4.49	500bp	top50perTarget	0.149326
ATF3	FOSL1	TRUE	82	transfac_pro__M00981	4.49	500bp	top50perTarget	0.087725
ATF3	BCL2	FALSE	5	transfac_public__M00017	4.44	10kb	w0.001	0.0544253
ATF3	CEP85L	FALSE	2	transfac_public__M00017	4.44	10kb	w0.001	0.0697947
ATF3	FBXO32	FALSE	7	transfac_public__M00017	4.44	10kb	w0.001	0.0566458
ATF3	GCHFR	FALSE	1	transfac_public__M00017	4.44	10kb	w0.001	0.184175
ATF3	HIST1H2BJ	FALSE	2	transfac_public__M00017	4.44	10kb	w0.001	0.0557314
ATF3	MIR193BHG	FALSE	3	transfac_public__M00017	4.44	10kb	w0.001	0.0502523
ATF3	PCIF1	FALSE	14	transfac_public__M00017	4.44	10kb	w0.001	0.0621603
ATF3	RGS6	FALSE	6	transfac_public__M00017	4.44	10kb	w0.001	0.0373854
ATF3	RIPK2	FALSE	15	transfac_public__M00017	4.44	10kb	w0.001	0.0795433
ATF3	TCEAL9	FALSE	14	transfac_public__M00017	4.44	10kb	w0.001	0.0812753
ATF3	TGFB2	FALSE	7	transfac_public__M00017	4.44	10kb	w0.001	0.0679933
ATF3	ATRNL1	FALSE	2	transfac_pro__M01861	4.27	10kb	w0.001	0.0925805
ATF3	LATS2	FALSE	6	transfac_pro__M01861	4.27	10kb	w0.001	0.0789011
ATF3	OTUD1	FALSE	14	transfac_pro__M01861	4.27	10kb	w0.001	0.0501506
ATF3	PTPRM	FALSE	14	transfac_pro__M01861	4.27	10kb	w0.001	0.068481
ATF3	SIAH2	FALSE	2	transfac_pro__M01861	4.27	10kb	w0.001	0.0950547
ATF3	ACTB	FALSE	2	cisbp__M0287	4.17	10kb	w0.001	0.200691
ATF3	BAMBI	FALSE	3	cisbp__M0287	4.17	10kb	w0.001	0.152748
ATF3	DGCR6	FALSE	7	cisbp__M0287	4.17	10kb	w0.001	0.0409432
ATF3	FGD5	FALSE	4	cisbp__M0287	4.17	10kb	w0.001	0.0743211
ATF3	HACD1	FALSE	2	cisbp__M0287	4.17	10kb	w0.001	0.126569
ATF3	HES1	FALSE	4	cisbp__M0287	4.17	10kb	w0.001	0.0353466
ATF3	PAQR5	FALSE	6	cisbp__M0287	4.17	10kb	w0.001	0.0800358
ATF3	RAP1GAP2	FALSE	3	cisbp__M0287	4.17	10kb	w0.001	0.0771082
ATF3	TRHDE	FALSE	5	cisbp__M0287	4.17	10kb	w0.001	0.0385108
ATF3	ZBTB2	FALSE	2	cisbp__M0287	4.17	10kb	w0.001	0.0775567
ATF3	ARC	FALSE	6	hocomoco__JUNB_MOUSE.H11MO.0.A	4.03	10kb	w0.001	0.0446433
ATF3	AXL	FALSE	8	hocomoco__JUNB_MOUSE.H11MO.0.A	4.03	10kb	w0.001	0.0725723
ATF3	BMP2	FALSE	3	hocomoco__JUNB_MOUSE.H11MO.0.A	4.03	10kb	w0.001	0.055185
ATF3	CARD19	FALSE	3	hocomoco__JUNB_MOUSE.H11MO.0.A	4.03	10kb	w0.001	0.0824505
ATF3	CAV1	FALSE	2	hocomoco__JUNB_MOUSE.H11MO.0.A	4.03	10kb	w0.001	0.0327321
ATF3	CYP27A1	FALSE	1	hocomoco__JUNB_MOUSE.H11MO.0.A	4.03	10kb	w0.001	0.0618462
ATF3	DIAPH2	FALSE	6	hocomoco__JUNB_MOUSE.H11MO.0.A	4.03	10kb	w0.001	0.156374
ATF3	DNAJB1	FALSE	1	hocomoco__JUNB_MOUSE.H11MO.0.A	4.03	10kb	w0.001	0.0792123
ATF3	DOCK8	FALSE	3	hocomoco__JUNB_MOUSE.H11MO.0.A	4.03	10kb	w0.001	0.0368664
ATF3	GABRB1	FALSE	1	hocomoco__JUNB_MOUSE.H11MO.0.A	4.03	10kb	w0.001	0.0358159
ATF3	GRIN2A	FALSE	2	hocomoco__JUNB_MOUSE.H11MO.0.A	4.03	10kb	w0.001	0.0484866
ATF3	HES2	FALSE	2	hocomoco__JUNB_MOUSE.H11MO.0.A	4.03	10kb	w0.001	0.0675789
ATF3	HMOX1	FALSE	7	hocomoco__JUNB_MOUSE.H11MO.0.A	4.03	10kb	w0.001	0.049842
ATF3	KCNG1	FALSE	2	hocomoco__JUNB_MOUSE.H11MO.0.A	4.03	10kb	w0.001	0.110916
ATF3	LARP6	FALSE	3	hocomoco__JUNB_MOUSE.H11MO.0.A	4.03	10kb	w0.001	0.0933821
ATF3	LRP11	FALSE	3	hocomoco__JUNB_MOUSE.H11MO.0.A	4.03	10kb	w0.001	0.130828
ATF3	MT2A	FALSE	1	hocomoco__JUNB_MOUSE.H11MO.0.A	4.03	10kb	w0.001	0.0453977
ATF3	NECAP1	FALSE	8	hocomoco__JUNB_MOUSE.H11MO.0.A	4.03	10kb	w0.001	0.0477799
ATF3	NEDD4	FALSE	2	hocomoco__JUNB_MOUSE.H11MO.0.A	4.03	10kb	w0.001	0.0934319
ATF3	NFKBIZ	FALSE	5	hocomoco__JUNB_MOUSE.H11MO.0.A	4.03	10kb	w0.001	0.0693878
ATF3	PCAT1	FALSE	2	hocomoco__JUNB_MOUSE.H11MO.0.A	4.03	10kb	w0.001	0.033734
ATF3	PLCD3	FALSE	2	hocomoco__JUNB_MOUSE.H11MO.0.A	4.03	10kb	w0.001	0.0761909
ATF3	PPL	FALSE	7	hocomoco__JUNB_MOUSE.H11MO.0.A	4.03	10kb	w0.001	0.114511
ATF3	RGS9	FALSE	3	hocomoco__JUNB_MOUSE.H11MO.0.A	4.03	10kb	w0.001	0.119626
ATF3	SERTAD1	FALSE	3	hocomoco__JUNB_MOUSE.H11MO.0.A	4.03	10kb	w0.001	0.123397
ATF3	SPNS2	FALSE	3	hocomoco__JUNB_MOUSE.H11MO.0.A	4.03	10kb	w0.001	0.0638625
ATF3	TANC1	FALSE	2	hocomoco__JUNB_MOUSE.H11MO.0.A	4.03	10kb	w0.001	0.102502
ATF3	TEX264	FALSE	7	hocomoco__JUNB_MOUSE.H11MO.0.A	4.03	10kb	w0.001	0.0970717
ATF3	TFE3	FALSE	2	hocomoco__JUNB_MOUSE.H11MO.0.A	4.03	10kb	w0.001	0.118188
ATF3	TMEM154	FALSE	2	hocomoco__JUNB_MOUSE.H11MO.0.A	4.03	10kb	w0.001	0.0431328
ATF3	TNFRSF11A	FALSE	3	hocomoco__JUNB_MOUSE.H11MO.0.A	4.03	10kb	w0.001	0.0452753
ATF3	TOR1AIP1	FALSE	4	hocomoco__JUNB_MOUSE.H11MO.0.A	4.03	10kb	w0.001	0.0514083
ATF3	VAT1L	FALSE	6	hocomoco__JUNB_MOUSE.H11MO.0.A	4.03	10kb	w0.001	0.0715757
ATF3	VCL	FALSE	2	hocomoco__JUNB_MOUSE.H11MO.0.A	4.03	10kb	w0.001	0.133468
ATF3	ARHGEF3	FALSE	6	hocomoco__ATF1_HUMAN.H11MO.0.B	3.97	500bp	w0.001	0.0645036
ATF3	ATF1	FALSE	5	hocomoco__ATF1_HUMAN.H11MO.0.B	3.97	500bp	w0.001	0.0656597
ATF3	C16orf91	FALSE	8	hocomoco__ATF1_HUMAN.H11MO.0.B	3.97	500bp	w0.001	0.0861785
ATF3	CC2D1B	FALSE	2	hocomoco__ATF1_HUMAN.H11MO.0.B	3.97	500bp	w0.001	0.031037
ATF3	CYB5R4	FALSE	1	hocomoco__ATF1_HUMAN.H11MO.0.B	3.97	500bp	w0.001	0.0355687
ATF3	DYNLT3	FALSE	3	hocomoco__ATF1_HUMAN.H11MO.0.B	3.97	500bp	w0.001	0.0649217
ATF3	FNDC4	FALSE	5	hocomoco__ATF1_HUMAN.H11MO.0.B	3.97	500bp	w0.001	0.0650883
ATF3	FXYD1	FALSE	12	hocomoco__ATF1_HUMAN.H11MO.0.B	3.97	500bp	w0.001	0.0750894
ATF3	HIST3H2A	FALSE	8	hocomoco__ATF1_HUMAN.H11MO.0.B	3.97	500bp	w0.001	0.0796866
ATF3	HSPA4L	FALSE	10	hocomoco__ATF1_HUMAN.H11MO.0.B	3.97	500bp	w0.001	0.0831852
ATF3	IFNLR1	FALSE	1	hocomoco__ATF1_HUMAN.H11MO.0.B	3.97	500bp	w0.001	0.0579251
ATF3	IFT20	FALSE	12	hocomoco__ATF1_HUMAN.H11MO.0.B	3.97	500bp	w0.001	0.0393907
ATF3	KDELR3	FALSE	11	hocomoco__ATF1_HUMAN.H11MO.0.B	3.97	500bp	w0.001	0.0730198
ATF3	KLF10	FALSE	3	hocomoco__ATF1_HUMAN.H11MO.0.B	3.97	500bp	w0.001	0.0413561
ATF3	N4BP2L1	FALSE	1	hocomoco__ATF1_HUMAN.H11MO.0.B	3.97	500bp	w0.001	0.084013
ATF3	NFKB1	FALSE	11	hocomoco__ATF1_HUMAN.H11MO.0.B	3.97	500bp	w0.001	0.0484175
ATF3	ORAI1	FALSE	5	hocomoco__ATF1_HUMAN.H11MO.0.B	3.97	500bp	w0.001	0.06417
ATF3	SASH1	FALSE	9	hocomoco__ATF1_HUMAN.H11MO.0.B	3.97	500bp	w0.001	0.106901
ATF3	SHMT2	FALSE	2	hocomoco__ATF1_HUMAN.H11MO.0.B	3.97	500bp	w0.001	0.150842
ATF3	TCF7	FALSE	4	hocomoco__ATF1_HUMAN.H11MO.0.B	3.97	500bp	w0.001	0.066767
ATF3	TIPARP	FALSE	1	hocomoco__ATF1_HUMAN.H11MO.0.B	3.97	500bp	w0.001	0.0990621
ATF3	TRPM3	FALSE	2	hocomoco__ATF1_HUMAN.H11MO.0.B	3.97	500bp	w0.001	0.0482312
ATF3	UBL4A	FALSE	2	hocomoco__ATF1_HUMAN.H11MO.0.B	3.97	500bp	w0.001	0.0795142
ATF3	HABP4	FALSE	10	cisbp__M0297	3.94	500bp	w0.001	0.0798188
ATF3	PALM2-AKAP2	FALSE	10	cisbp__M0297	3.94	500bp	w0.001	0.0787485
ATF3	ANXA11	FALSE	1	dbcorrdb__JUND__ENCSR000EBZ_1__m2	3.91	10kb	w0.001	0.139626
ATF3	ARHGEF10L	FALSE	2	dbcorrdb__JUND__ENCSR000EBZ_1__m2	3.91	10kb	w0.001	0.0647106
ATF3	ATF5	FALSE	1	dbcorrdb__JUND__ENCSR000EBZ_1__m2	3.91	10kb	w0.001	0.0991159
ATF3	CLDN9	FALSE	1	dbcorrdb__JUND__ENCSR000EBZ_1__m2	3.91	10kb	w0.001	0.0672791
ATF3	COL1A2	FALSE	1	dbcorrdb__JUND__ENCSR000EBZ_1__m2	3.91	10kb	w0.001	0.0365185
ATF3	DACH2	FALSE	2	dbcorrdb__JUND__ENCSR000EBZ_1__m2	3.91	10kb	w0.001	0.0336495
ATF3	F2RL1	FALSE	1	dbcorrdb__JUND__ENCSR000EBZ_1__m2	3.91	10kb	w0.001	0.0898699
ATF3	FAM43A	FALSE	2	dbcorrdb__JUND__ENCSR000EBZ_1__m2	3.91	10kb	w0.001	0.0795146
ATF3	KANK3	FALSE	1	dbcorrdb__JUND__ENCSR000EBZ_1__m2	3.91	10kb	w0.001	0.0508061
ATF3	MAMDC2	FALSE	1	dbcorrdb__JUND__ENCSR000EBZ_1__m2	3.91	10kb	w0.001	0.078622
ATF3	PHLDA2	FALSE	2	dbcorrdb__JUND__ENCSR000EBZ_1__m2	3.91	10kb	w0.001	0.0828147
ATF3	SLFN12	FALSE	1	dbcorrdb__JUND__ENCSR000EBZ_1__m2	3.91	10kb	w0.001	0.0525434
ATF3	TSPAN4	FALSE	3	dbcorrdb__JUND__ENCSR000EBZ_1__m2	3.91	10kb	w0.001	0.135134
ATF3	TXNDC11	FALSE	1	dbcorrdb__JUND__ENCSR000EBZ_1__m2	3.91	10kb	w0.001	0.0514654
ATF3	VAMP5	FALSE	1	dbcorrdb__JUND__ENCSR000EBZ_1__m2	3.91	10kb	w0.001	0.0464915
ATF3	ZBTB7B	FALSE	5	dbcorrdb__JUND__ENCSR000EBZ_1__m2	3.91	10kb	w0.001	0.0637511
ATF3	ZNF697	FALSE	1	dbcorrdb__JUND__ENCSR000EBZ_1__m2	3.91	10kb	w0.001	0.0576485
ATF3	RHOB	TRUE	21	dbcorrdb__ATF3__ENCSR000BKC_1__m1	3.9	10kb	top50Andtop1sd	0.150419
ATF3	PLEKHF2	FALSE	1	dbcorrdb__FOS__ENCSR000EZE_1__m1	3.88	10kb	top50perTarget	0.104682
ATF3	AARS	FALSE	2	cisbp__M0291	3.83	500bp	w0.001	0.139577
ATF3	ADCY9	FALSE	2	cisbp__M0291	3.83	500bp	w0.001	0.0448219
ATF3	ADM2	FALSE	1	cisbp__M0291	3.83	500bp	w0.001	0.0853148
ATF3	ANKRD27	FALSE	2	cisbp__M0291	3.83	500bp	w0.001	0.0671123
ATF3	ARL8A	FALSE	1	cisbp__M0291	3.83	500bp	w0.001	0.0748617
ATF3	BMP4	FALSE	1	cisbp__M0291	3.83	500bp	w0.001	0.151926
ATF3	CCND3	FALSE	1	cisbp__M0291	3.83	500bp	w0.001	0.077032
ATF3	CHCHD4	FALSE	1	cisbp__M0291	3.83	500bp	w0.001	0.100318
ATF3	CISH	FALSE	1	cisbp__M0291	3.83	500bp	w0.001	0.043689
ATF3	CNOT6L	FALSE	2	cisbp__M0291	3.83	500bp	w0.001	0.0944582
ATF3	DBX2	FALSE	3	cisbp__M0291	3.83	500bp	w0.001	0.0310669
ATF3	DDIT4	FALSE	2	cisbp__M0291	3.83	500bp	w0.001	0.041991
ATF3	EMILIN3	FALSE	1	cisbp__M0291	3.83	500bp	w0.001	0.0302454
ATF3	FDX1	FALSE	1	cisbp__M0291	3.83	500bp	w0.001	0.121292
ATF3	FOXI3	FALSE	1	cisbp__M0291	3.83	500bp	w0.001	0.0985962
ATF3	G0S2	FALSE	1	cisbp__M0291	3.83	500bp	w0.001	0.0434267
ATF3	GALE	FALSE	1	cisbp__M0291	3.83	500bp	w0.001	0.0927266
ATF3	GNB1L	FALSE	1	cisbp__M0291	3.83	500bp	w0.001	0.0824795
ATF3	KIF1C	FALSE	2	cisbp__M0291	3.83	500bp	w0.001	0.102337
ATF3	MT1E	FALSE	1	cisbp__M0291	3.83	500bp	w0.001	0.0497605
ATF3	NCAM2	FALSE	2	cisbp__M0291	3.83	500bp	w0.001	0.0780042
ATF3	OSBPL3	FALSE	1	cisbp__M0291	3.83	500bp	w0.001	0.0736997
ATF3	PAQR9	FALSE	1	cisbp__M0291	3.83	500bp	w0.001	0.0420368
ATF3	PFKFB3	FALSE	2	cisbp__M0291	3.83	500bp	w0.001	0.0443876
ATF3	PI4K2A	FALSE	1	cisbp__M0291	3.83	500bp	w0.001	0.0638725
ATF3	PKNOX1	FALSE	2	cisbp__M0291	3.83	500bp	w0.001	0.0781175
ATF3	PTGDS	FALSE	1	cisbp__M0291	3.83	500bp	w0.001	0.0371904
ATF3	REPIN1	FALSE	1	cisbp__M0291	3.83	500bp	w0.001	0.0711524
ATF3	RPIA	FALSE	1	cisbp__M0291	3.83	500bp	w0.001	0.0698296
ATF3	RRAS	FALSE	1	cisbp__M0291	3.83	500bp	w0.001	0.0494197
ATF3	SHB	FALSE	2	cisbp__M0291	3.83	500bp	w0.001	0.0727247
ATF3	SPTY2D1	FALSE	1	cisbp__M0291	3.83	500bp	w0.001	0.0712976
ATF3	ST7-OT4	FALSE	2	cisbp__M0291	3.83	500bp	w0.001	0.0383106
ATF3	SYVN1	FALSE	1	cisbp__M0291	3.83	500bp	w0.001	0.0586113
ATF3	TGDS	FALSE	1	cisbp__M0291	3.83	500bp	w0.001	0.0512043
ATF3	TIMM17A	FALSE	2	cisbp__M0291	3.83	500bp	w0.001	0.103209
ATF3	WRAP73	FALSE	1	cisbp__M0291	3.83	500bp	w0.001	0.060082
ATF3	ZNF296	FALSE	1	cisbp__M0291	3.83	500bp	w0.001	0.0944749
ATF3	ANKRD33B	TRUE	14	cisbp__M4684	3.82	10kb	top50Andtop1sd	0.127902
ATF3	IER3	TRUE	22	cisbp__M4684	3.82	10kb	top50Andtop1sd	0.187522
ATF3	GALNT3	FALSE	1	homer__ATGACTCATC_AP-1	3.66	10kb	w0.001	0.143983
ATF3	LYPD1	FALSE	2	cisbp__M3083	3.59	500bp	top50perTarget	0.0473411
ATF3	RGS5	TRUE	38	homer__DATGASTCATHN_Atf3	3.59	10kb	top50Andtop1sd	0.130787
ATF3	ADAMTS3	FALSE	1	cisbp__M6467	3.58	10kb	w0.001	0.0488927
ATF3	BAG3	TRUE	69	hocomoco__ATF3_MOUSE.H11MO.0.A	3.58	10kb	top50perTarget	0.116697
ATF3	BHLHE40	TRUE	78	hocomoco__ATF3_MOUSE.H11MO.0.A	3.58	10kb	top50perTarget	0.06701
ATF3	CSRNP1	TRUE	66	hocomoco__ATF3_MOUSE.H11MO.0.A	3.58	10kb	top50perTarget	0.117332
ATF3	GLIPR1	TRUE	80	hocomoco__ATF3_MOUSE.H11MO.0.A	3.58	10kb	top50perTarget	0.0349256
ATF3	IDH3A	TRUE	20	hocomoco__ATF3_MOUSE.H11MO.0.A	3.58	10kb	top50perTarget	0.10697
ATF3	ITPKC	FALSE	1	cisbp__M6467	3.58	10kb	w0.001	0.0533187
ATF3	PPRC1	FALSE	1	cisbp__M6467	3.58	10kb	w0.001	0.103391
ATF3	STK40	TRUE	52	hocomoco__ATF3_MOUSE.H11MO.0.A	3.58	10kb	top50perTarget	0.0664849
ATF3	SLC7A5	TRUE	8	dbcorrdb__ATF3__ENCSR000DOG_1__m1	3.57	10kb	top50Andtop1sd	0.216826
ATF3	CDR2	FALSE	2	transfac_pro__M08947	3.4	10kb	w0.001	0.0975004
ATF3	SESN1	FALSE	2	transfac_pro__M08947	3.4	10kb	w0.001	0.0869754
ATF3	ZBED3	FALSE	1	transfac_pro__M08947	3.4	10kb	w0.001	0.0673096
ATF3	NANS	FALSE	6	cisbp__M4307	3.32	500bp	w0.001	0.149589
ATF3	ADAMTS1	FALSE	1	cisbp__M0291	3.29	10kb	w0.001	0.0796463
ATF3	EGFL6	FALSE	1	cisbp__M0291	3.29	10kb	w0.001	0.0386909
ATF3	ITGA9	FALSE	1	cisbp__M0291	3.29	10kb	w0.001	0.0651293
ATF3	KMT5A	FALSE	1	cisbp__M0291	3.29	10kb	w0.001	0.0777852
ATF3	LARP1B	FALSE	1	cisbp__M0291	3.29	10kb	w0.001	0.0961779
ATF3	MCRIP2	FALSE	1	cisbp__M0291	3.29	10kb	w0.001	0.12951
ATF3	PANX2	FALSE	1	cisbp__M0291	3.29	10kb	w0.001	0.0615458
ATF3	PPARA	FALSE	1	cisbp__M0291	3.29	10kb	w0.001	0.0557919
ATF3	RRAGC	FALSE	1	transfac_pro__M01861	3.29	500bp	w0.001	0.0778911
ATF3	SERPINB9	FALSE	1	cisbp__M0291	3.29	10kb	w0.001	0.141621
ATF3	SGTB	FALSE	1	cisbp__M0291	3.29	10kb	w0.001	0.0889681
ATF3	SH2D3A	FALSE	1	cisbp__M0291	3.29	10kb	w0.001	0.0992322
ATF3	SHISA9	FALSE	1	cisbp__M0291	3.29	10kb	w0.001	0.0936604
ATF3	TGFB1	FALSE	1	cisbp__M0291	3.29	10kb	w0.001	0.0685214
ATF3	TMEFF2	FALSE	1	cisbp__M0291	3.29	10kb	w0.001	0.0904344
ATF3	LRIF1	FALSE	1	transfac_public__M00017	3.2	500bp	w0.001	0.0739134
ATF3	GCLC	FALSE	1	transfac_pro__M04685	3.18	10kb	w0.001	0.0708482
ATF3	MAFA	TRUE	8	dbcorrdb__ATF3__ENCSR000BKE_1__m1	3.08	500bp	top50perTarget	0.053595
ATF3	MIR22HG	TRUE	10	dbcorrdb__ATF3__ENCSR000BKE_1__m1	3.08	500bp	top50perTarget	0.0970792
ATF3	AHR	TRUE	20	cisbp__M0298	3.04	500bp	w0.001	0.136386
ATF3	AIG1	TRUE	39	cisbp__M0298	3.04	500bp	w0.001	0.0884996
ATF3	ATXN1	TRUE	24	cisbp__M0298	3.04	500bp	w0.001	0.0362883
ATF3	BDNF	TRUE	22	cisbp__M0298	3.04	500bp	w0.001	0.043536
ATF3	C19orf73	TRUE	44	cisbp__M0298	3.04	500bp	w0.001	0.0730519
ATF3	CBWD1	TRUE	46	cisbp__M0298	3.04	500bp	w0.001	0.0641896
ATF3	CDK6	TRUE	33	cisbp__M0298	3.04	500bp	w0.001	0.161521
ATF3	CDS1	TRUE	44	cisbp__M0298	3.04	500bp	w0.001	0.143524
ATF3	CEP104	TRUE	1	cisbp__M0298	3.04	500bp	w0.001	0.0611012
ATF3	CHPF	TRUE	43	cisbp__M0298	3.04	500bp	w0.001	0.119333
ATF3	CLSTN2	TRUE	37	cisbp__M0298	3.04	500bp	w0.001	0.0991918
ATF3	CLTB	TRUE	21	cisbp__M0298	3.04	500bp	w0.001	0.100369
ATF3	CPEB2	TRUE	29	cisbp__M0298	3.04	500bp	w0.001	0.0508185
ATF3	CPM	TRUE	2	cisbp__M0298	3.04	500bp	w0.001	0.0319948
ATF3	CRTC2	TRUE	5	cisbp__M0298	3.04	500bp	w0.001	0.0470527
ATF3	DAAM1	TRUE	34	cisbp__M0298	3.04	500bp	w0.001	0.0561534
ATF3	DUSP2	TRUE	29	cisbp__M0298	3.04	500bp	w0.001	0.108751
ATF3	EFHD2	TRUE	1	cisbp__M0298	3.04	500bp	w0.001	0.133335
ATF3	EGR3	TRUE	25	cisbp__M0298	3.04	500bp	w0.001	0.0824446
ATF3	EHD4	TRUE	12	cisbp__M0298	3.04	500bp	w0.001	0.118377
ATF3	ELL2	TRUE	38	cisbp__M0298	3.04	500bp	w0.001	0.0884193
ATF3	EMILIN2	TRUE	13	cisbp__M0298	3.04	500bp	w0.001	0.0314245
ATF3	ERF	TRUE	41	cisbp__M0298	3.04	500bp	w0.001	0.0499095
ATF3	EXT1	TRUE	13	cisbp__M0298	3.04	500bp	w0.001	0.0547015
ATF3	FHL2	TRUE	34	cisbp__M0298	3.04	500bp	w0.001	0.118953
ATF3	FNIP2	TRUE	18	cisbp__M0298	3.04	500bp	w0.001	0.0823123
ATF3	FOXO3	TRUE	33	cisbp__M0298	3.04	500bp	w0.001	0.0564011
ATF3	GARS	TRUE	8	cisbp__M0298	3.04	500bp	w0.001	0.163124
ATF3	HDAC7	TRUE	4	cisbp__M0298	3.04	500bp	w0.001	0.0986466
ATF3	INSIG1	TRUE	50	cisbp__M0298	3.04	500bp	w0.001	0.100555
ATF3	IRF1	TRUE	3	cisbp__M0298	3.04	500bp	w0.001	0.0595569
ATF3	ISG20	TRUE	6	cisbp__M0298	3.04	500bp	w0.001	0.0416971
ATF3	IVNS1ABP	TRUE	14	cisbp__M0298	3.04	500bp	w0.001	0.0677869
ATF3	JAK1	TRUE	36	cisbp__M0298	3.04	500bp	w0.001	0.107332
ATF3	KCNMA1	TRUE	21	cisbp__M0298	3.04	500bp	w0.001	0.0782066
ATF3	KIF1A	TRUE	48	cisbp__M0298	3.04	500bp	w0.001	0.144349
ATF3	KIFC3	TRUE	9	cisbp__M0298	3.04	500bp	w0.001	0.0683068
ATF3	KLF2	TRUE	3	cisbp__M0298	3.04	500bp	w0.001	0.0902162
ATF3	KLF4	TRUE	8	cisbp__M0298	3.04	500bp	w0.001	0.120674
ATF3	KLF5	TRUE	2	cisbp__M0298	3.04	500bp	w0.001	0.109083
ATF3	KLHL21	TRUE	5	cisbp__M0298	3.04	500bp	w0.001	0.0597169
ATF3	LAT	TRUE	1	cisbp__M0298	3.04	500bp	w0.001	0.0301836
ATF3	LBH	TRUE	46	cisbp__M0298	3.04	500bp	w0.001	0.0893874
ATF3	LIMS2	TRUE	5	cisbp__M0298	3.04	500bp	w0.001	0.0373315
ATF3	LINC00963	TRUE	38	cisbp__M0298	3.04	500bp	w0.001	0.0323604
ATF3	LPGAT1	TRUE	4	cisbp__M0298	3.04	500bp	w0.001	0.114535
ATF3	LRRN1	TRUE	5	cisbp__M0298	3.04	500bp	w0.001	0.0996524
ATF3	MAFG	TRUE	27	cisbp__M0298	3.04	500bp	w0.001	0.094401
ATF3	MBNL2	TRUE	33	cisbp__M0298	3.04	500bp	w0.001	0.0349065
ATF3	MXD1	TRUE	42	cisbp__M0298	3.04	500bp	w0.001	0.0410116
ATF3	MYL6	TRUE	44	cisbp__M0298	3.04	500bp	w0.001	0.188198
ATF3	NABP1	TRUE	18	cisbp__M0298	3.04	500bp	w0.001	0.0769596
ATF3	NPPC	TRUE	43	cisbp__M0298	3.04	500bp	w0.001	0.0454637
ATF3	NSUN4	TRUE	29	cisbp__M0298	3.04	500bp	w0.001	0.0414611
ATF3	OPCML	TRUE	12	cisbp__M0298	3.04	500bp	w0.001	0.0763403
ATF3	PDPK1	TRUE	4	cisbp__M0298	3.04	500bp	w0.001	0.0747033
ATF3	PLEC	TRUE	16	cisbp__M0298	3.04	500bp	w0.001	0.0766775
ATF3	PPM1H	TRUE	15	cisbp__M0298	3.04	500bp	w0.001	0.0882831
ATF3	PXN	TRUE	8	cisbp__M0298	3.04	500bp	w0.001	0.10054
ATF3	RHEB	TRUE	13	cisbp__M0298	3.04	500bp	w0.001	0.135264
ATF3	RHOQ	TRUE	4	cisbp__M0298	3.04	500bp	w0.001	0.0839442
ATF3	RIPK4	TRUE	42	cisbp__M0298	3.04	500bp	w0.001	0.0698121
ATF3	SBDS	TRUE	7	cisbp__M0298	3.04	500bp	w0.001	0.063777
ATF3	SDE2	TRUE	24	cisbp__M0298	3.04	500bp	w0.001	0.0707106
ATF3	SH2B3	TRUE	23	cisbp__M0298	3.04	500bp	w0.001	0.078236
ATF3	SLC1A4	TRUE	7	cisbp__M0298	3.04	500bp	w0.001	0.0300022
ATF3	SLC25A16	TRUE	2	cisbp__M0298	3.04	500bp	w0.001	0.0457095
ATF3	SLC6A9	TRUE	32	cisbp__M0298	3.04	500bp	w0.001	0.0517944
ATF3	SLC7A1	TRUE	15	cisbp__M0298	3.04	500bp	w0.001	0.123057
ATF3	SMYD2	TRUE	13	cisbp__M0298	3.04	500bp	w0.001	0.064578
ATF3	SPTAN1	TRUE	29	cisbp__M0298	3.04	500bp	w0.001	0.119991
ATF3	SPX	TRUE	2	cisbp__M0298	3.04	500bp	w0.001	0.0603547
ATF3	SRF	TRUE	7	cisbp__M0298	3.04	500bp	w0.001	0.0956348
ATF3	STAR	TRUE	3	cisbp__M0298	3.04	500bp	w0.001	0.037
ATF3	SULF2	TRUE	13	cisbp__M0298	3.04	500bp	w0.001	0.0698399
ATF3	SYNE1	TRUE	8	cisbp__M0298	3.04	500bp	w0.001	0.0777429
ATF3	SYNPR	TRUE	2	cisbp__M0298	3.04	500bp	w0.001	0.0456812
ATF3	TAGLN2	TRUE	20	cisbp__M0298	3.04	500bp	w0.001	0.2083
ATF3	TFEB	TRUE	17	cisbp__M0298	3.04	500bp	w0.001	0.0622263
ATF3	TP53INP2	TRUE	48	cisbp__M0298	3.04	500bp	w0.001	0.0487086
ATF3	TPM1	TRUE	10	cisbp__M0298	3.04	500bp	w0.001	0.0851305
ATF3	TPM4	TRUE	44	cisbp__M0298	3.04	500bp	w0.001	0.093807
ATF3	TRIP6	TRUE	45	cisbp__M0298	3.04	500bp	w0.001	0.126173
ATF3	TRMT44	TRUE	24	cisbp__M0298	3.04	500bp	w0.001	0.0601755
ATF3	TSC22D3	TRUE	14	cisbp__M0298	3.04	500bp	w0.001	0.0309907
ATF3	TTC7A	TRUE	5	cisbp__M0298	3.04	500bp	w0.001	0.0372066
ATF3	TUBB2A	TRUE	50	cisbp__M0298	3.04	500bp	w0.001	0.163714
ATF3	UBE2B	TRUE	41	cisbp__M0298	3.04	500bp	w0.001	0.0721428
ATF3	UBE2Q1	TRUE	8	cisbp__M0298	3.04	500bp	w0.001	0.0724591
ATF3	USP36	TRUE	25	cisbp__M0298	3.04	500bp	w0.001	0.0681967
ATF3	VPS37B	TRUE	49	cisbp__M0298	3.04	500bp	w0.001	0.0417403
ATF3	ZBTB21	TRUE	48	cisbp__M0298	3.04	500bp	w0.001	0.0626285
ATF3	ZFAND2B	TRUE	45	cisbp__M0298	3.04	500bp	w0.001	0.0587962
ATF3	ZNF593	TRUE	47	cisbp__M0298	3.04	500bp	w0.001	0.0857138
ATF3	ZYX	TRUE	23	cisbp__M0298	3.04	500bp	w0.001	0.0772719
ATF4	AARS	TRUE	14	taipale_tf_pairs__ATF4_CEBPB_NNATGAYGCAAYN_CAP	7.05	500bp	top1sd	0.211545
ATF4	BUD31	TRUE	25	taipale_tf_pairs__ATF4_CEBPB_NNATGAYGCAAYN_CAP	7.05	500bp	top1sd	0.14117
ATF4	CNOT7	TRUE	22	taipale_tf_pairs__ATF4_CEBPB_NNATGAYGCAAYN_CAP	7.05	500bp	top1sd	0.0719392
ATF4	DCUN1D5	TRUE	4	taipale_tf_pairs__ATF4_CEBPB_NNATGAYGCAAYN_CAP	7.05	500bp	top1sd	0.158606
ATF4	DNAJB6	TRUE	1	taipale_tf_pairs__ATF4_CEBPB_NNATGAYGCAAYN_CAP	7.05	500bp	top1sd	0.0868392
ATF4	EPS15	TRUE	24	taipale_tf_pairs__ATF4_CEBPB_NNATGAYGCAAYN_CAP	7.05	500bp	top1sd	0.0647819
ATF4	GOT1	TRUE	14	taipale_tf_pairs__ATF4_CEBPB_NNATGAYGCAAYN_CAP	7.05	500bp	top1sd	0.133685
ATF4	IARS	TRUE	3	taipale_tf_pairs__ATF4_CEBPB_NNATGAYGCAAYN_CAP	7.05	500bp	top1sd	0.203028
ATF4	NCOA7	TRUE	27	taipale_tf_pairs__ATF4_CEBPB_NNATGAYGCAAYN_CAP	7.05	500bp	top1sd	0.0767331
ATF4	PPP1R15B	TRUE	5	taipale_tf_pairs__ATF4_CEBPB_NNATGAYGCAAYN_CAP	7.05	500bp	top1sd	0.050955
ATF4	RAD23A	TRUE	65	taipale_tf_pairs__ATF4_CEBPB_NNATGAYGCAAYN_CAP	7.05	500bp	top1sd	0.120109
ATF4	SOCS2	TRUE	5	taipale_tf_pairs__ATF4_CEBPB_NNATGAYGCAAYN_CAP	7.05	500bp	top1sd	0.0970691
ATF4	SPX	TRUE	6	taipale_tf_pairs__ATF4_CEBPB_NNATGAYGCAAYN_CAP	7.05	500bp	top1sd	0.0405147
ATF4	TAC1	TRUE	24	taipale_tf_pairs__ATF4_CEBPB_NNATGAYGCAAYN_CAP	7.05	500bp	top1sd	0.128801
ATF4	CDC25B	FALSE	3	cisbp__M0361	5.1	10kb	top50perTarget	0.111656
ATF4	DDR2	FALSE	13	dbcorrdb__EP300__ENCSR000ECV_1__m1	5.1	500bp	top50perTarget	0.10961
ATF4	EIF3J	FALSE	2	dbcorrdb__EP300__ENCSR000ECV_1__m1	5.1	500bp	top50perTarget	0.042042
ATF4	EMILIN2	FALSE	1	dbcorrdb__EP300__ENCSR000ECV_1__m1	5.1	500bp	top50perTarget	0.0475133
ATF4	ETS1	FALSE	6	dbcorrdb__EP300__ENCSR000ECV_1__m1	5.1	500bp	top50perTarget	0.116022
ATF4	GTF2E2	FALSE	2	dbcorrdb__EP300__ENCSR000ECV_1__m1	5.1	500bp	top50perTarget	0.131174
ATF4	INPP5A	FALSE	2	cisbp__M0361	5.1	10kb	top50perTarget	0.0357902
ATF4	IRS2	FALSE	4	cisbp__M0361	5.1	10kb	top50perTarget	0.0690706
ATF4	KLF7	FALSE	3	dbcorrdb__EP300__ENCSR000ECV_1__m1	5.1	500bp	top50perTarget	0.0473851
ATF4	LAT	FALSE	1	dbcorrdb__EP300__ENCSR000ECV_1__m1	5.1	500bp	top50perTarget	0.0355537
ATF4	LMNA	FALSE	6	dbcorrdb__EP300__ENCSR000ECV_1__m1	5.1	500bp	top50perTarget	0.0532389
ATF4	PCGF1	FALSE	3	cisbp__M0361	5.1	10kb	top50perTarget	0.0307799
ATF4	PLRG1	FALSE	6	dbcorrdb__EP300__ENCSR000ECV_1__m1	5.1	500bp	top50perTarget	0.0560677
ATF4	RANGAP1	FALSE	9	cisbp__M0361	5.1	10kb	top50perTarget	0.113262
ATF4	RNF41	FALSE	21	dbcorrdb__EP300__ENCSR000ECV_1__m1	5.1	500bp	top50perTarget	0.0613058
ATF4	SOCS2-AS1	FALSE	2	dbcorrdb__EP300__ENCSR000ECV_1__m1	5.1	500bp	top50perTarget	0.0466026
ATF4	SRXN1	FALSE	4	dbcorrdb__EP300__ENCSR000ECV_1__m1	5.1	500bp	top50perTarget	0.0506499
ATF4	STAM-AS1	FALSE	1	dbcorrdb__EP300__ENCSR000ECV_1__m1	5.1	500bp	top50perTarget	0.0695471
ATF4	ZBTB2	FALSE	12	cisbp__M0361	5.1	10kb	top50perTarget	0.0723171
ATF4	AEN	FALSE	1	transfac_pro__M08930	4.62	10kb	top1sd	0.111536
ATF4	DPM1	FALSE	16	transfac_pro__M08930	4.62	10kb	top1sd	0.103547
ATF4	MED26	FALSE	7	transfac_pro__M08930	4.62	10kb	top1sd	0.0651229
ATF4	MYC	FALSE	41	transfac_pro__M08930	4.62	10kb	top1sd	0.114508
ATF4	PIM1	FALSE	5	transfac_pro__M08930	4.62	10kb	top1sd	0.19206
ATF4	RPP38	FALSE	5	transfac_pro__M08930	4.62	10kb	top1sd	0.0780933
ATF4	SYT2	FALSE	20	transfac_pro__M08930	4.62	10kb	top1sd	0.0749588
ATF4	TUBE1	FALSE	23	transfac_pro__M08930	4.62	10kb	top1sd	0.0566628
ATF4	CCDC59	TRUE	13	transfac_pro__M01864	4.52	500bp	top3sd	0.0960348
ATF4	DUSP8	TRUE	76	transfac_pro__M01864	4.52	500bp	top3sd	0.0522417
ATF4	HRK	TRUE	59	transfac_pro__M01864	4.52	500bp	top3sd	0.169969
ATF4	MAFF	TRUE	79	transfac_pro__M01864	4.52	500bp	top3sd	0.11082
ATF4	ETV4	FALSE	10	cisbp__M0300	4.32	10kb	top1sd	0.150684
ATF4	MCL1	FALSE	16	cisbp__M0300	4.32	10kb	top1sd	0.0836687
ATF4	PDGFB	FALSE	25	cisbp__M0300	4.32	10kb	top1sd	0.0432984
ATF4	RASGEF1A	FALSE	8	cisbp__M0300	4.32	10kb	top1sd	0.124017
ATF4	C1D	FALSE	13	cisbp__M4571	4.25	10kb	top1sd	0.0724388
ATF4	CARD10	FALSE	1	cisbp__M4571	4.25	10kb	top1sd	0.0634469
ATF4	GABPB1	FALSE	2	cisbp__M4571	4.25	10kb	top1sd	0.0770272
ATF4	PACSIN3	FALSE	1	cisbp__M4571	4.25	10kb	top1sd	0.198229
ATF4	PAWR	FALSE	11	cisbp__M4571	4.25	10kb	top1sd	0.125897
ATF4	RGS5	FALSE	2	cisbp__M4571	4.25	10kb	top1sd	0.0698826
ATF4	RIMS3	FALSE	1	cisbp__M4571	4.25	10kb	top1sd	0.107619
ATF4	SNRPB2	FALSE	1	cisbp__M4571	4.25	10kb	top1sd	0.0596413
ATF4	ZNFX1	FALSE	2	cisbp__M4571	4.25	10kb	top1sd	0.0536408
ATF4	C10orf95	FALSE	5	taipale_cyt_meth__CREB3L4_NRTGAYGTCAYN_eDBD_meth	4.12	10kb	top1sd	0.0765591
ATF4	KLRG2	FALSE	25	taipale_cyt_meth__CREB3L4_NRTGAYGTCAYN_eDBD_meth	4.12	10kb	top1sd	0.093667
ATF4	MSMO1	FALSE	11	taipale_cyt_meth__CREB3L4_NRTGAYGTCAYN_eDBD_meth	4.12	10kb	top1sd	0.106008
ATF4	RAB9A	FALSE	5	taipale_cyt_meth__CREB3L4_NRTGAYGTCAYN_eDBD_meth	4.12	10kb	top1sd	0.13946
ATF4	SLC25A4	FALSE	33	taipale_cyt_meth__CREB3L4_NRTGAYGTCAYN_eDBD_meth	4.12	10kb	top1sd	0.150909
ATF4	SNHG1	FALSE	47	taipale_cyt_meth__CREB3L4_NRTGAYGTCAYN_eDBD_meth	4.12	10kb	top1sd	0.0391385
ATF4	SNHG3	FALSE	2	taipale_cyt_meth__CREB3L4_NRTGAYGTCAYN_eDBD_meth	4.12	10kb	top1sd	0.154448
ATF4	VLDLR-AS1	FALSE	11	transfac_pro__M07666	4.08	10kb	top1sd	0.14546
ATF4	EOGT	FALSE	3	cisbp__M0297	3.98	10kb	top1sd	0.0631389
ATF4	FOXO6	FALSE	1	cisbp__M0287	3.96	10kb	top50perTarget	0.041314
ATF4	PSMC6	FALSE	1	dbcorrdb__JUN__ENCSR000EEK_1__m1	3.94	500bp	top1sd	0.104502
ATF4	KATNA1	FALSE	1	taipale_cyt_meth__CREB5_NRTGAYGTCAYN_FL	3.75	10kb	top1sd	0.0804526
ATF4	SLC25A43	FALSE	15	taipale_cyt_meth__CREB5_NRTGAYGTCAYN_FL	3.75	10kb	top1sd	0.0582908
ATF4	SLC39A14	FALSE	5	taipale_cyt_meth__CREB5_NRTGAYGTCAYN_FL	3.75	10kb	top1sd	0.109517
ATF4	ATF4	TRUE	16	transfac_pro__M00514	3.74	500bp	w0.005	1
ATF4	SLC7A5	TRUE	2	transfac_pro__M00514	3.74	500bp	w0.005	0.25628
ATF4	CCSER1	FALSE	2	cisbp__M0309	3.59	10kb	top1sd	0.0424947
ATF4	SQSTM1	FALSE	10	cisbp__M0309	3.59	10kb	top1sd	0.0936767
ATF4	BATF3	FALSE	2	taipale_cyt_meth__JUND_NRTGACGTCATN_eDBD	3.58	10kb	top1sd	0.0822484
ATF4	SLTM	FALSE	1	taipale_cyt_meth__JUND_NRTGACGTCATN_eDBD	3.58	10kb	top1sd	0.0894622
ATF4	UHRF1BP1	FALSE	5	taipale_cyt_meth__JUND_NRTGACGTCATN_eDBD	3.58	10kb	top1sd	0.0596617
ATF4	KCMF1	FALSE	2	transfac_pro__M08930	3.53	500bp	top3sd	0.158732
ATF4	IER3	FALSE	1	transfac_pro__M02772	3.52	10kb	top1sd	0.128007
ATF4	TCF7L1	FALSE	1	transfac_pro__M02772	3.52	10kb	top1sd	0.134464
ATF4	TIMM44	FALSE	1	transfac_public__M00177	3.49	500bp	top10perTarget	0.110111
ATF4	PDP2	FALSE	1	hocomoco__CREB5_HUMAN.H11MO.0.D	3.36	10kb	top1sd	0.101076
ATF4	MARVELD3	FALSE	1	taipale_cyt_meth__CREB3L4_NRTGACGTCAYN_eDBD	3.33	10kb	top1sd	0.242841
ATF4	TPD52	FALSE	1	transfac_pro__M08937	3.33	10kb	top1sd	0.134815
ATF4	RRAGC	FALSE	2	cisbp__M4571	3.3	500bp	top1sd	0.0660175
ATF4	PHLDA1	FALSE	1	transfac_pro__M09521	3.24	10kb	top1sd	0.234351
ATF4	CCDC71L	FALSE	1	taipale_cyt_meth__CREB5_NRTGAYGTCAYN_eDBD	3.16	10kb	top1sd	0.0767715
ATF4	SNHG5	FALSE	2	taipale_cyt_meth__CREB5_NRTGAYGTCAYN_eDBD	3.16	10kb	top1sd	0.146298
ATF4	DDX18	FALSE	3	transfac_pro__M00916	3.14	500bp	top1sd	0.0776205
ATF4	DDX21	FALSE	2	transfac_pro__M00916	3.14	500bp	top1sd	0.176581
ATF4	RNASEH1	FALSE	3	transfac_pro__M00916	3.14	500bp	top1sd	0.0906272
ATF4	SNX2	FALSE	2	transfac_pro__M00916	3.14	500bp	top1sd	0.0795951
ATF4	ACTA1	FALSE	1	cisbp__M0361	3.12	500bp	top3sd	0.120903
ATF4	ADM2	FALSE	1	cisbp__M0361	3.12	500bp	top3sd	0.142403
ATF4	HIST3H2A	FALSE	1	cisbp__M0297	3.12	500bp	top1sd	0.100911
ATF4	LDLR	FALSE	1	cisbp__M0297	3.12	500bp	top1sd	0.143866
ATF4	MALSU1	FALSE	1	cisbp__M0297	3.12	500bp	top1sd	0.123695
ATF4	POLR2K	FALSE	1	cisbp__M0297	3.12	500bp	top1sd	0.0784912
ATF4	USP28	FALSE	1	cisbp__M0297	3.12	500bp	top1sd	0.142395
ATF4	ZC3H15	FALSE	1	cisbp__M0297	3.12	500bp	top1sd	0.0791346
ATF4	ALDH1L2	FALSE	1	dbcorrdb__CEBPB__ENCSR000EFM_1__m1	3.04	10kb	top50perTarget	0.117199
ATF4	ADM	TRUE	3	transfac_pro__M00981	3.01	10kb	top1sd	0.121253
ATF4	AK6	TRUE	3	transfac_pro__M00981	3.01	10kb	top1sd	0.0718835
ATF4	AKIRIN1	TRUE	58	transfac_pro__M00981	3.01	10kb	top1sd	0.16071
ATF4	AKNA	TRUE	7	transfac_pro__M00981	3.01	10kb	top1sd	0.085561
ATF4	AMD1	TRUE	11	transfac_pro__M00981	3.01	10kb	top1sd	0.145168
ATF4	ARID3B	TRUE	9	transfac_pro__M00981	3.01	10kb	top1sd	0.101033
ATF4	ARRB1	TRUE	21	transfac_pro__M00981	3.01	10kb	top1sd	0.0406175
ATF4	ATG101	TRUE	38	transfac_pro__M00981	3.01	10kb	top1sd	0.122431
ATF4	ATXN2L	TRUE	15	transfac_pro__M00981	3.01	10kb	top1sd	0.0309449
ATF4	BBC3	TRUE	63	transfac_pro__M00981	3.01	10kb	top1sd	0.105336
ATF4	BCAR1	TRUE	39	transfac_pro__M00981	3.01	10kb	top1sd	0.0848342
ATF4	BEND6	TRUE	63	transfac_pro__M00981	3.01	10kb	top1sd	0.090123
ATF4	BICDL2	TRUE	3	transfac_pro__M00981	3.01	10kb	top1sd	0.182042
ATF4	BRD2	TRUE	60	transfac_pro__M00981	3.01	10kb	top1sd	0.0942891
ATF4	CDC42EP1	TRUE	58	transfac_pro__M00981	3.01	10kb	top1sd	0.0744074
ATF4	CNN2	TRUE	42	transfac_pro__M00981	3.01	10kb	top1sd	0.118265
ATF4	CORO2A	TRUE	48	transfac_pro__M00981	3.01	10kb	top1sd	0.159018
ATF4	CXCL3	TRUE	43	transfac_pro__M00981	3.01	10kb	top1sd	0.132852
ATF4	DESI2	TRUE	50	transfac_pro__M00981	3.01	10kb	top1sd	0.0905108
ATF4	DOHH	TRUE	2	transfac_pro__M00981	3.01	10kb	top1sd	0.101838
ATF4	EMC8	TRUE	3	transfac_pro__M00981	3.01	10kb	top1sd	0.0873244
ATF4	FAM209B	TRUE	50	transfac_pro__M00981	3.01	10kb	top1sd	0.05952
ATF4	GALNT6	TRUE	45	transfac_pro__M00981	3.01	10kb	top1sd	0.144382
ATF4	GRPR	TRUE	1	transfac_pro__M00981	3.01	10kb	top1sd	0.076237
ATF4	HSPH1	TRUE	45	transfac_pro__M00981	3.01	10kb	top1sd	0.129606
ATF4	ISCA1	TRUE	6	transfac_pro__M00981	3.01	10kb	top1sd	0.138953
ATF4	KLF15	TRUE	19	transfac_pro__M00981	3.01	10kb	top1sd	0.111337
ATF4	KLF6	TRUE	61	transfac_pro__M00981	3.01	10kb	top1sd	0.186157
ATF4	KLF9	TRUE	62	transfac_pro__M00981	3.01	10kb	top1sd	0.0613181
ATF4	LARP1B	TRUE	8	transfac_pro__M00981	3.01	10kb	top1sd	0.0919484
ATF4	LINC01578	TRUE	5	transfac_pro__M00981	3.01	10kb	top1sd	0.0326085
ATF4	LRRC8A	TRUE	64	transfac_pro__M00981	3.01	10kb	top1sd	0.0619289
ATF4	LRRFIP1	TRUE	16	transfac_pro__M00981	3.01	10kb	top1sd	0.10008
ATF4	MAFG	TRUE	19	transfac_pro__M00981	3.01	10kb	top1sd	0.0929387
ATF4	MAP2K1	TRUE	11	transfac_pro__M00981	3.01	10kb	top1sd	0.0928822
ATF4	MAST1	TRUE	31	transfac_pro__M00981	3.01	10kb	top1sd	0.0610422
ATF4	MEX3C	TRUE	20	transfac_pro__M00981	3.01	10kb	top1sd	0.111692
ATF4	NAMPT	TRUE	35	transfac_pro__M00981	3.01	10kb	top1sd	0.127733
ATF4	NFE2L2	TRUE	12	transfac_pro__M00981	3.01	10kb	top1sd	0.0693055
ATF4	NFIL3	TRUE	52	transfac_pro__M00981	3.01	10kb	top1sd	0.0535333
ATF4	OAZ1	TRUE	3	transfac_pro__M00981	3.01	10kb	top1sd	0.299664
ATF4	ONECUT2	TRUE	12	transfac_pro__M00981	3.01	10kb	top1sd	0.0473646
ATF4	OTUD1	TRUE	5	transfac_pro__M00981	3.01	10kb	top1sd	0.061929
ATF4	PCSK1	TRUE	24	transfac_pro__M00981	3.01	10kb	top1sd	0.04302
ATF4	PELO	TRUE	6	transfac_pro__M00981	3.01	10kb	top1sd	0.0936915
ATF4	PIM3	TRUE	6	transfac_pro__M00981	3.01	10kb	top1sd	0.10015
ATF4	PMAIP1	TRUE	31	transfac_pro__M00981	3.01	10kb	top1sd	0.316387
ATF4	PPP1R15A	TRUE	62	transfac_pro__M00981	3.01	10kb	top1sd	0.113851
ATF4	PROSER2	TRUE	34	transfac_pro__M00981	3.01	10kb	top1sd	0.0787989
ATF4	RALA	TRUE	46	transfac_pro__M00981	3.01	10kb	top1sd	0.114998
ATF4	RIPK2	TRUE	18	transfac_pro__M00981	3.01	10kb	top1sd	0.0786099
ATF4	RPS6KA2	TRUE	15	transfac_pro__M00981	3.01	10kb	top1sd	0.0615879
ATF4	SLC25A25	TRUE	63	transfac_pro__M00981	3.01	10kb	top1sd	0.0753755
ATF4	SLC38A1	TRUE	26	transfac_pro__M00981	3.01	10kb	top1sd	0.102573
ATF4	SLC6A9	TRUE	80	transfac_pro__M00981	3.01	10kb	top1sd	0.0725285
ATF4	SLC7A3	TRUE	15	transfac_pro__M00981	3.01	10kb	top1sd	0.188303
ATF4	SURF4	TRUE	2	transfac_pro__M00981	3.01	10kb	top1sd	0.0950147
ATF4	TAGLN	TRUE	46	transfac_pro__M00981	3.01	10kb	top1sd	0.141468
ATF4	TNFRSF12A	TRUE	59	transfac_pro__M00981	3.01	10kb	top1sd	0.258748
ATF4	TWISTNB	TRUE	32	transfac_pro__M00981	3.01	10kb	top1sd	0.098669
ATF4	UBASH3B	TRUE	41	transfac_pro__M00981	3.01	10kb	top1sd	0.0764825
ATF4	UBC	TRUE	52	transfac_pro__M00981	3.01	10kb	top1sd	0.123353
ATF4	YY1	TRUE	56	transfac_pro__M00981	3.01	10kb	top1sd	0.0862766
ATF4	ZNF165	TRUE	59	transfac_pro__M00981	3.01	10kb	top1sd	0.120086
ATF4	ASNS	TRUE	58	hocomoco__ATF4_HUMAN.H11MO.0.A	28.2	10kb	top50	0.167201
ATF4	ATF3	TRUE	163	hocomoco__ATF4_HUMAN.H11MO.0.A	28.2	10kb	top50	0.188809
ATF4	ATF5	TRUE	22	hocomoco__ATF4_HUMAN.H11MO.0.A	28.2	10kb	top50	0.134683
ATF4	CARS	TRUE	57	hocomoco__ATF4_HUMAN.H11MO.0.A	28.2	10kb	top50	0.220043
ATF4	CEBPB	TRUE	106	hocomoco__ATF4_HUMAN.H11MO.0.A	28.2	10kb	top50	0.24221
ATF4	CEBPG	TRUE	101	hocomoco__ATF4_HUMAN.H11MO.0.A	28.2	10kb	top50	0.112825
ATF4	CHAC1	TRUE	97	hocomoco__ATF4_HUMAN.H11MO.0.A	28.2	10kb	top50	0.296271
ATF4	CLIC4	TRUE	23	hocomoco__ATF4_HUMAN.H11MO.0.A	28.2	10kb	top50	0.205532
ATF4	DDIT3	TRUE	82	hocomoco__ATF4_HUMAN.H11MO.0.A	28.2	10kb	top50	0.168076
ATF4	DDIT4	TRUE	36	hocomoco__ATF4_HUMAN.H11MO.0.A	28.2	10kb	top50	0.135547
ATF4	EIF1	TRUE	83	hocomoco__ATF4_HUMAN.H11MO.0.A	28.2	10kb	top50	0.36663
ATF4	EIF4EBP1	TRUE	32	hocomoco__ATF4_HUMAN.H11MO.0.A	28.2	10kb	top50	0.290417
ATF4	G0S2	TRUE	32	hocomoco__ATF4_HUMAN.H11MO.0.A	28.2	10kb	top50	0.0434578
ATF4	GARS	TRUE	61	hocomoco__ATF4_HUMAN.H11MO.0.A	28.2	10kb	top50	0.27538
ATF4	GPT2	TRUE	58	hocomoco__ATF4_HUMAN.H11MO.0.A	28.2	10kb	top50	0.157884
ATF4	HAX1	TRUE	17	hocomoco__ATF4_HUMAN.H11MO.0.A	28.2	10kb	top50	0.195411
ATF4	HERPUD1	TRUE	85	hocomoco__ATF4_HUMAN.H11MO.0.A	28.2	10kb	top50	0.152817
ATF4	INHBE	TRUE	106	hocomoco__ATF4_HUMAN.H11MO.0.A	28.2	10kb	top50	0.164515
ATF4	JDP2	TRUE	112	hocomoco__ATF4_HUMAN.H11MO.0.A	28.2	10kb	top50	0.146145
ATF4	MTHFD2	TRUE	11	hocomoco__ATF4_HUMAN.H11MO.0.A	28.2	10kb	top50	0.327986
ATF4	PCK2	TRUE	96	hocomoco__ATF4_HUMAN.H11MO.0.A	28.2	10kb	top50	0.26859
ATF4	PHGDH	TRUE	17	hocomoco__ATF4_HUMAN.H11MO.0.A	28.2	10kb	top50	0.311822
ATF4	PYCR1	TRUE	61	hocomoco__ATF4_HUMAN.H11MO.0.A	28.2	10kb	top50	0.235498
ATF4	SARS	TRUE	23	hocomoco__ATF4_HUMAN.H11MO.0.A	28.2	10kb	top50	0.124147
ATF4	SESN2	TRUE	44	hocomoco__ATF4_HUMAN.H11MO.0.A	28.2	10kb	top50	0.203351
ATF4	SHMT2	TRUE	68	hocomoco__ATF4_HUMAN.H11MO.0.A	28.2	10kb	top50	0.270066
ATF4	SLC1A5	TRUE	50	hocomoco__ATF4_HUMAN.H11MO.0.A	28.2	10kb	top50	0.301943
ATF4	SLC7A1	TRUE	76	hocomoco__ATF4_HUMAN.H11MO.0.A	28.2	10kb	top50	0.182388
ATF4	SLC7A11	TRUE	88	hocomoco__ATF4_HUMAN.H11MO.0.A	28.2	10kb	top50	0.134024
ATF4	STC2	TRUE	95	hocomoco__ATF4_HUMAN.H11MO.0.A	28.2	10kb	top50	0.216386
ATF4	TARS	TRUE	21	hocomoco__ATF4_HUMAN.H11MO.0.A	28.2	10kb	top50	0.32157
ATF4	TRIB3	TRUE	111	hocomoco__ATF4_HUMAN.H11MO.0.A	28.2	10kb	top50	0.122047
ATF4	VEGFA	TRUE	153	hocomoco__ATF4_HUMAN.H11MO.0.A	28.2	10kb	top50	0.0836726
ATF4	WARS	TRUE	48	hocomoco__ATF4_HUMAN.H11MO.0.A	28.2	10kb	top50	0.166329
ATF4	XBP1	TRUE	21	hocomoco__ATF4_HUMAN.H11MO.0.A	28.2	10kb	top50	0.191786
ATF4	XPOT	TRUE	14	hocomoco__ATF4_HUMAN.H11MO.0.A	28.2	10kb	top50	0.133008
ATF4	YARS	TRUE	19	hocomoco__ATF4_HUMAN.H11MO.0.A	28.2	10kb	top50	0.291422
ATF4	CTH	TRUE	13	homer__MTGATGCAAT_Atf4	25.1	10kb	top50	0.151273
ATF4	EIF2S2	TRUE	18	homer__MTGATGCAAT_Atf4	25.1	10kb	top50	0.321286
ATF4	NARS	TRUE	8	homer__MTGATGCAAT_Atf4	25.1	10kb	top50	0.188659
ATF4	PSAT1	TRUE	35	homer__MTGATGCAAT_Atf4	25.1	10kb	top50	0.269254
ATF4	SLC3A2	TRUE	97	homer__MTGATGCAAT_Atf4	25.1	10kb	top50	0.254301
ATF4	FOSL1	TRUE	55	hocomoco__ATF4_HUMAN.H11MO.0.A	16.4	500bp	top50	0.0848964
ATF4	RSL24D1	TRUE	10	taipale_tf_pairs__CEBPG_ATF4_NNATGAYGCAAT_CAP	14.6	500bp	top50	0.217326
ATF4	MARS	TRUE	1	cisbp__M5988	13.7	500bp	top50	0.202301
ATF4	IFRD1	TRUE	41	taipale__Atf4_DBD_NGGATGATGCAATM_repr	12.5	500bp	top50	0.103516
ATF4	MIR4435-2HG	FALSE	17	hocomoco__BATF_HUMAN.H11MO.1.A	10.9	500bp	top3sd	0.109049
ATF5	ATF3	FALSE	4	transfac_pro__M07246	6.11	10kb	top50	0.0991159
ATF5	CBX4	FALSE	6	transfac_pro__M07246	6.11	10kb	top50	0.0439105
ATF5	CEBPB	FALSE	1	transfac_pro__M07246	6.11	10kb	top50	0.121949
ATF5	CHAC1	FALSE	6	transfac_pro__M07246	6.11	10kb	top50	0.15882
ATF5	DDIT3	FALSE	6	transfac_pro__M07246	6.11	10kb	top50	0.0726439
ATF5	DDIT4	FALSE	1	transfac_pro__M07246	6.11	10kb	top50	0.0725214
ATF5	INHBE	FALSE	4	transfac_pro__M07246	6.11	10kb	top50	0.11165
ATF5	SLC6A9	FALSE	5	transfac_pro__M07246	6.11	10kb	top50	0.0482747
ATF5	TRIB3	FALSE	7	transfac_pro__M07246	6.11	10kb	top50	0.0872479
ATF5	ASNS	FALSE	3	transfac_pro__M07246	4.87	500bp	top50perTarget	0.0722269
ATF5	HRK	FALSE	6	transfac_pro__M07246	4.87	500bp	top50perTarget	0.131172
ATF5	TAC1	FALSE	5	transfac_pro__M07246	4.87	500bp	top50perTarget	0.124596
ATF5	BBC3	FALSE	3	cisbp__M0302	3.73	10kb	w0.001	0.0779226
ATF5	BEND6	FALSE	2	cisbp__M0302	3.73	10kb	w0.001	0.0687166
ATF5	C12orf66	FALSE	3	cisbp__M0302	3.73	10kb	w0.001	0.0385156
ATF5	CNN1	FALSE	3	cisbp__M0302	3.73	10kb	w0.001	0.0889544
ATF5	DUSP2	FALSE	2	cisbp__M0302	3.73	10kb	w0.001	0.0858359
ATF5	GPT2	FALSE	2	cisbp__M0302	3.73	10kb	w0.001	0.0942633
ATF5	HCN4	FALSE	1	cisbp__M0302	3.73	10kb	w0.001	0.0905839
ATF5	MAFF	FALSE	2	cisbp__M0302	3.73	10kb	w0.001	0.079553
ATF5	NUMBL	FALSE	2	cisbp__M0302	3.73	10kb	w0.001	0.0637715
ATF5	PDE2A	FALSE	3	cisbp__M0302	3.73	10kb	w0.001	0.0680117
ATF5	PHF19	FALSE	2	cisbp__M0302	3.73	10kb	w0.001	0.116691
ATF5	PORCN	FALSE	1	cisbp__M0302	3.73	10kb	w0.001	0.059302
ATF5	POU6F1	FALSE	3	cisbp__M0302	3.73	10kb	w0.001	0.0395325
ATF5	RAP1GAP2	FALSE	1	cisbp__M0302	3.73	10kb	w0.001	0.100513
ATF5	RFTN1	FALSE	2	cisbp__M0302	3.73	10kb	w0.001	0.0300812
ATF5	SEZ6	FALSE	1	cisbp__M0302	3.73	10kb	w0.001	0.0428398
ATF5	SH2D5	FALSE	1	cisbp__M0302	3.73	10kb	w0.001	0.052965
ATF5	SYT12	FALSE	2	cisbp__M0302	3.73	10kb	w0.001	0.0754696
ATF5	TRIM39	FALSE	2	cisbp__M0302	3.73	10kb	w0.001	0.0369854
ATF5	MEF2B	FALSE	1	transfac_pro__M08930	3.48	10kb	top50perTarget	0.0545935
ATF5	HMOX1	FALSE	1	cisbp__M6153	3.16	10kb	w0.001	0.094441
ATF5	KLF15	FALSE	1	cisbp__M6153	3.16	10kb	w0.001	0.0734749
ATF5	NFKBID	FALSE	1	cisbp__M6153	3.16	10kb	w0.001	0.0404304
ATF5	PLAT	FALSE	2	cisbp__M6153	3.16	10kb	w0.001	0.0438764
ATF5	RAP1GAP	FALSE	1	cisbp__M6153	3.16	10kb	w0.001	0.0667974
ATF5	TLE2	FALSE	1	cisbp__M6153	3.16	10kb	w0.001	0.0666715
ATF5	BAIAP2L2	FALSE	1	cisbp__M0302	3.13	500bp	w0.001	0.0486064
ATF5	C19orf73	FALSE	1	cisbp__M0302	3.13	500bp	w0.001	0.0721583
ATF5	CBLN1	FALSE	1	cisbp__M0302	3.13	500bp	w0.001	0.0515228
ATF5	CCDC169	FALSE	1	cisbp__M0302	3.13	500bp	w0.001	0.111401
ATF5	CPEB1	FALSE	1	cisbp__M0302	3.13	500bp	w0.001	0.0417229
ATF5	CSMD2	FALSE	1	cisbp__M0302	3.13	500bp	w0.001	0.0655709
ATF5	GCC1	FALSE	1	cisbp__M0302	3.13	500bp	w0.001	0.0438284
ATF5	HMMR	FALSE	1	cisbp__M0302	3.13	500bp	w0.001	0.193606
ATF5	IRAK1	FALSE	1	cisbp__M0302	3.13	500bp	w0.001	0.0735334
ATF5	ISG20	FALSE	1	cisbp__M0302	3.13	500bp	w0.001	0.0613208
ATF5	ITPRIPL1	FALSE	1	cisbp__M0302	3.13	500bp	w0.001	0.0443984
ATF5	IZUMO2	FALSE	1	cisbp__M0302	3.13	500bp	w0.001	0.0817397
ATF5	KLF7	FALSE	1	cisbp__M0302	3.13	500bp	w0.001	0.0316583
ATF5	KNSTRN	FALSE	1	cisbp__M0302	3.13	500bp	w0.001	0.127748
ATF5	L1CAM	FALSE	1	cisbp__M0302	3.13	500bp	w0.001	0.0954829
ATF5	LUZP2	FALSE	1	cisbp__M0302	3.13	500bp	w0.001	0.073522
ATF5	ME1	FALSE	1	cisbp__M0302	3.13	500bp	w0.001	0.0901205
ATF5	MEDAG	FALSE	1	cisbp__M0302	3.13	500bp	w0.001	0.0582487
ATF5	NBR2	FALSE	1	cisbp__M0302	3.13	500bp	w0.001	0.0360598
ATF5	NOXO1	FALSE	1	cisbp__M0302	3.13	500bp	w0.001	0.0553713
ATF5	PCK2	FALSE	1	cisbp__M0302	3.13	500bp	w0.001	0.202215
ATF5	PDP1	FALSE	1	cisbp__M0302	3.13	500bp	w0.001	0.0718327
ATF5	PLEKHH3	FALSE	1	cisbp__M0302	3.13	500bp	w0.001	0.0915081
ATF5	RELB	FALSE	1	cisbp__M0302	3.13	500bp	w0.001	0.0826352
ATF5	SESN2	FALSE	1	cisbp__M0302	3.13	500bp	w0.001	0.099482
ATF5	SLC44A4	FALSE	1	cisbp__M0302	3.13	500bp	w0.001	0.0499576
ATF5	SLC7A1	FALSE	1	cisbp__M0302	3.13	500bp	w0.001	0.110444
ATF5	STC2	FALSE	1	cisbp__M0302	3.13	500bp	w0.001	0.088892
ATF5	TFEB	FALSE	1	cisbp__M0302	3.13	500bp	w0.001	0.0553378
ATF5	USP2-AS1	FALSE	1	cisbp__M0302	3.13	500bp	w0.001	0.0501462
ATF5	VPS18	FALSE	1	cisbp__M0302	3.13	500bp	w0.001	0.0805846
ATF5	WIPI1	FALSE	1	cisbp__M0302	3.13	500bp	w0.001	0.102571
ATF6	ATF6	FALSE	1	cisbp__M4747	3.86	10kb	top50	1
ATF6	CALU	FALSE	6	cisbp__M4747	3.86	10kb	top50	0.113633
ATF6	CPD	FALSE	1	cisbp__M4747	3.86	10kb	top50	0.0842862
ATF6	LPAR6	FALSE	3	cisbp__M4747	3.86	10kb	top50	0.050334
ATF6	MIEF1	FALSE	4	cisbp__M4747	3.86	10kb	top50	0.0689024
ATF6	MMGT1	FALSE	4	cisbp__M4747	3.86	10kb	top50	0.0640401
ATF6	PPP1R9A	FALSE	6	cisbp__M4747	3.86	10kb	top50	0.122084
ATF6	PTPRD	FALSE	1	cisbp__M4747	3.86	10kb	top50	0.125963
ATF6	RASAL2	FALSE	2	cisbp__M4747	3.86	10kb	top50	0.0734769
ATF6	UBE4A	FALSE	13	cisbp__M4747	3.86	10kb	top50	0.0696709
ATF6	DCUN1D1	FALSE	8	transfac_pro__M09526	3.45	500bp	top1sd	0.066841
ATF6	GALNT11	FALSE	10	transfac_pro__M09526	3.45	500bp	top1sd	0.0656193
ATF6	LTN1	FALSE	10	transfac_pro__M09526	3.45	500bp	top1sd	0.0683657
ATF6	NEK1	FALSE	9	transfac_pro__M09526	3.45	500bp	top1sd	0.0691497
ATF6	SGIP1	FALSE	10	transfac_pro__M09526	3.45	500bp	top1sd	0.0411279
ATF6	STT3A	FALSE	5	taipale_cyt_meth__CREB3L1_TGCCACGTCAYN_FL	3.38	500bp	top50	0.0812308
ATF6	GPALPP1	FALSE	4	transfac_pro__M07678	3.28	500bp	top50	0.0804574
ATF6	BMPR1A	FALSE	1	transfac_pro__M09526	3.15	10kb	top1sd	0.0765486
ATF6	DSEL	FALSE	1	transfac_pro__M09526	3.15	10kb	top1sd	0.0775062
ATF6	LPP-AS2	FALSE	1	transfac_pro__M09526	3.15	10kb	top1sd	0.030541
ATF6	TENM3	FALSE	1	transfac_pro__M09526	3.15	10kb	top1sd	0.0750667
ATF6B	CNTROB	FALSE	2	transfac_pro__M07678	3.87	500bp	w0.001	0.0352352
ATF6B	HIST1H4H	FALSE	2	transfac_pro__M07678	3.87	500bp	w0.001	0.0581134
ATF6B	SEPSECS-AS1	FALSE	1	transfac_pro__M07678	3.87	500bp	w0.001	0.0320319
ATF6B	TCTN3	FALSE	1	transfac_pro__M07678	3.87	500bp	w0.001	0.0427618
ATF6B	TRAPPC2B	FALSE	2	transfac_pro__M07678	3.87	500bp	w0.001	0.0411341
ATF6B	DAGLA	FALSE	1	transfac_pro__M07667	3.09	10kb	w0.001	0.0320495
BACH1	AHCTF1	FALSE	36	taipale_cyt_meth__ATF2_NRTGAYGTCAYN_eDBD_meth	4.54	500bp	top50Andtop1sd	0.112354
BACH1	DCUN1D1	FALSE	42	taipale_cyt_meth__ATF2_NRTGAYGTCAYN_eDBD_meth	4.54	500bp	top50Andtop1sd	0.0828796
BACH1	PPM1A	FALSE	70	taipale_cyt_meth__ATF2_NRTGAYGTCAYN_eDBD_meth	4.54	500bp	top50Andtop1sd	0.0919812
BACH1	SLAIN2	FALSE	32	taipale_cyt_meth__ATF2_NRTGAYGTCAYN_eDBD_meth	4.48	10kb	top50Andtop1sd	0.0802495
BACH1	VPS41	FALSE	11	taipale_cyt_meth__ATF2_NRTGAYGTCAYN_eDBD_meth	4.48	10kb	top50Andtop1sd	0.0750575
BACH1	BACH1	FALSE	10	flyfactorsurvey__HLH106_SANGER_5_2_FBgn0015234	4.07	10kb	top50Andtop1sd	1
BACH1	C5orf51	FALSE	28	flyfactorsurvey__HLH106_SANGER_5_2_FBgn0015234	4.07	10kb	top50Andtop1sd	0.0654395
BACH1	LDB1	FALSE	13	flyfactorsurvey__HLH106_SANGER_5_2_FBgn0015234	4.07	10kb	top50Andtop1sd	0.0698303
BACH1	SPECC1L	FALSE	6	flyfactorsurvey__HLH106_SANGER_5_2_FBgn0015234	4.07	10kb	top50Andtop1sd	0.0915728
BACH1	RAP2A	FALSE	8	cisbp__M0361	3.98	10kb	top50Andtop1sd	0.0735201
BACH1	ANKRD40	FALSE	9	taipale_cyt_meth__ATF2_NRTGAYGTMAYN_FL_meth	3.92	500bp	top50Andtop1sd	0.0777405
BACH1	MIA3	FALSE	19	taipale_cyt_meth__ATF2_NRTGAYGTMAYN_FL_meth	3.92	500bp	top50Andtop1sd	0.0931778
BACH1	RGPD2	FALSE	4	taipale_cyt_meth__ATF2_NRTGAYGTMAYN_FL_meth	3.92	500bp	top50Andtop1sd	0.0419831
BACH1	STAM	FALSE	10	taipale_cyt_meth__ATF2_NRTGAYGTMAYN_FL_meth	3.92	500bp	top50Andtop1sd	0.07085
BACH1	CDKN2AIP	FALSE	7	cisbp__M0361	3.85	500bp	top50Andtop1sd	0.0708047
BACH1	HSDL1	FALSE	5	hocomoco__TFE3_HUMAN.H11MO.0.B	3.58	10kb	top50Andtop1sd	0.070839
BACH1	SOCS4	FALSE	9	taipale_cyt_meth__JUND_NRTGACGTCATN_eDBD	3.51	500bp	top50Andtop1sd	0.0873861
BACH1	TCAIM	FALSE	10	cisbp__M6039	3.41	500bp	top50Andtop1sd	0.0716946
BACH1	CDC42BPB	FALSE	7	transfac_pro__M01586	3.38	500bp	top50Andtop1sd	0.106638
BACH1	FNBP1	FALSE	3	transfac_pro__M01586	3.38	500bp	top50Andtop1sd	0.0707656
BACH1	BNIP2	FALSE	2	taipale__Srebf1_DBD_RTCACGTGAY	3.31	10kb	top50Andtop1sd	0.0728448
BACH1	RASA1	FALSE	3	taipale__Srebf1_DBD_RTCACGTGAY	3.31	10kb	top50Andtop1sd	0.0823392
BACH1	CHMP4B	FALSE	1	cisbp__M6097	3.28	10kb	top50Andtop1sd	0.0719177
BACH1	YTHDC2	TRUE	64	transfac_pro__M07677	3.09	500bp	top50Andtop1sd	0.0709189
BACH1	ZNF711	TRUE	62	transfac_pro__M07677	3.09	500bp	top50Andtop1sd	0.0852365
BACH2	BACH2	FALSE	23	transfac_pro__M07572	3.75	10kb	w0.001	1
BACH2	CLSTN2	FALSE	20	transfac_pro__M07572	3.75	10kb	w0.001	0.122094
BACH2	CREB5	FALSE	33	transfac_pro__M07572	3.75	10kb	w0.001	0.115666
BACH2	CSRP1	FALSE	4	transfac_pro__M07572	3.75	10kb	w0.001	0.0441418
BACH2	DAAM2	FALSE	4	transfac_pro__M07572	3.75	10kb	w0.001	0.0557305
BACH2	DUSP8	FALSE	21	transfac_pro__M07572	3.75	10kb	w0.001	0.0399785
BACH2	FILIP1L	FALSE	18	transfac_pro__M07572	3.75	10kb	w0.001	0.0881812
BACH2	GFRA1	FALSE	10	transfac_pro__M07572	3.75	10kb	w0.001	0.118385
BACH2	2001-03-01	FALSE	17	transfac_pro__M07572	3.75	10kb	w0.001	0.0551153
BACH2	MCAM	FALSE	20	transfac_pro__M07572	3.75	10kb	w0.001	0.0899705
BACH2	NECTIN4	FALSE	20	transfac_pro__M07572	3.75	10kb	w0.001	0.0437144
BACH2	NEDD9	FALSE	7	transfac_pro__M07572	3.75	10kb	w0.001	0.153444
BACH2	PNMA3	FALSE	7	transfac_pro__M07572	3.75	10kb	w0.001	0.0358244
BACH2	PPARGC1A	FALSE	29	transfac_pro__M07572	3.75	10kb	w0.001	0.0411483
BACH2	RNF14	FALSE	18	transfac_pro__M07572	3.75	10kb	w0.001	0.0600121
BACH2	SAMD4A	FALSE	27	transfac_pro__M07572	3.75	10kb	w0.001	0.0879764
BACH2	SLN	FALSE	5	transfac_pro__M07572	3.75	10kb	w0.001	0.123143
BACH2	STMN4	FALSE	13	transfac_pro__M07572	3.75	10kb	w0.001	0.072046
BACH2	ZBTB4	FALSE	6	transfac_pro__M07572	3.75	10kb	w0.001	0.083755
BACH2	GPR137C	FALSE	9	taipale_cyt_meth__JDP2_NRTGAYGTCAYN_eDBD	3.69	10kb	w0.001	0.0513005
BACH2	EMP1	FALSE	2	jaspar__MA0496.1	3.39	10kb	top1sd	0.087258
BACH2	MYL4	FALSE	2	jaspar__MA0496.1	3.39	10kb	top1sd	0.035331
BACH2	RGS6	FALSE	2	jaspar__MA0496.1	3.39	10kb	top1sd	0.0443481
BACH2	UNC5D	FALSE	1	taipale_cyt_meth__ATF2_NRTGAYGTMAYN_FL_meth	3.34	10kb	w0.001	0.089582
BACH2	CDRT4	FALSE	1	homer__NRRTGACGTCAT_Atf2	3.18	10kb	w0.001	0.0634713
BACH2	SEMA3E	FALSE	1	homer__NRRTGACGTCAT_Atf2	3.18	10kb	w0.001	0.0795327
BACH2	SLC7A8	FALSE	2	homer__NRRTGACGTCAT_Atf2	3.18	10kb	w0.001	0.0504
BACH2	DENND4A	FALSE	1	transfac_pro__M07682	3.15	10kb	w0.001	0.0853871
BACH2	DIO2	FALSE	2	transfac_pro__M07682	3.15	10kb	w0.001	0.0575584
BACH2	INVS	FALSE	1	taipale_cyt_meth__JDP2_NRTGAYGTCAYN_eDBD_meth	3.11	10kb	w0.001	0.0456809
BACH2	MEF2C	FALSE	2	taipale_cyt_meth__JDP2_NRTGAYGTCAYN_eDBD_meth	3.11	10kb	w0.001	0.0838078
BACH2	WBP1L	FALSE	2	taipale_cyt_meth__JDP2_NRTGAYGTCAYN_eDBD_meth	3.11	10kb	w0.001	0.0644427
BCL11A	BCL11A	FALSE	6	hocomoco__PO5F1_MOUSE.H11MO.0.A	4.05	10kb	w0.005	1
BCL11A	BCOR	FALSE	4	hocomoco__PO5F1_MOUSE.H11MO.0.A	4.05	10kb	w0.005	0.219101
BCL11A	BNC2	FALSE	6	hocomoco__PO5F1_MOUSE.H11MO.0.A	4.05	10kb	w0.005	0.337577
BCL11A	CACHD1	FALSE	4	hocomoco__PO5F1_MOUSE.H11MO.0.A	4.05	10kb	w0.005	0.298619
BCL11A	CAMKV	FALSE	4	hocomoco__PO5F1_MOUSE.H11MO.0.A	4.05	10kb	w0.005	0.305767
BCL11A	CD24	FALSE	2	hocomoco__PO5F1_MOUSE.H11MO.0.A	4.05	10kb	w0.005	0.524575
BCL11A	DHRS3	FALSE	3	hocomoco__PO5F1_MOUSE.H11MO.0.A	4.05	10kb	w0.005	0.296857
BCL11A	FOXD3	FALSE	3	hocomoco__PO5F1_MOUSE.H11MO.0.A	4.05	10kb	w0.005	0.280951
BCL11A	FOXH1	FALSE	5	hocomoco__PO5F1_MOUSE.H11MO.0.A	4.05	10kb	w0.005	0.537193
BCL11A	GRID2	FALSE	5	hocomoco__PO5F1_MOUSE.H11MO.0.A	4.05	10kb	w0.005	0.502808
BCL11A	GRM4	FALSE	1	hocomoco__PO5F1_MOUSE.H11MO.0.A	4.05	10kb	w0.005	0.28965
BCL11A	IRX2	FALSE	3	hocomoco__PO5F1_MOUSE.H11MO.0.A	4.05	10kb	w0.005	0.380913
BCL11A	KLHL4	FALSE	5	hocomoco__PO5F1_MOUSE.H11MO.0.A	4.05	10kb	w0.005	0.442267
BCL11A	MAL2	FALSE	1	hocomoco__PO5F1_MOUSE.H11MO.0.A	4.05	10kb	w0.005	0.375813
BCL11A	MEGF10	FALSE	5	hocomoco__PO5F1_MOUSE.H11MO.0.A	4.05	10kb	w0.005	0.299417
BCL11A	NANOG	FALSE	4	hocomoco__PO5F1_MOUSE.H11MO.0.A	4.05	10kb	w0.005	0.334304
BCL11A	NEFM	FALSE	4	hocomoco__PO5F1_MOUSE.H11MO.0.A	4.05	10kb	w0.005	0.341483
BCL11A	NFIB	FALSE	5	hocomoco__PO5F1_MOUSE.H11MO.0.A	4.05	10kb	w0.005	0.298597
BCL11A	OLFM2	FALSE	4	hocomoco__PO5F1_MOUSE.H11MO.0.A	4.05	10kb	w0.005	0.324026
BCL11A	PFKP	FALSE	3	hocomoco__PO5F1_MOUSE.H11MO.0.A	4.05	10kb	w0.005	0.323
BCL11A	PHC1	FALSE	5	hocomoco__PO5F1_MOUSE.H11MO.0.A	4.05	10kb	w0.005	0.419343
BCL11A	PLS3	FALSE	4	hocomoco__PO5F1_MOUSE.H11MO.0.A	4.05	10kb	w0.005	0.40816
BCL11A	POU5F1	FALSE	5	hocomoco__PO5F1_MOUSE.H11MO.0.A	4.05	10kb	w0.005	0.580696
BCL11A	PPARGC1B	FALSE	4	hocomoco__PO5F1_MOUSE.H11MO.0.A	4.05	10kb	w0.005	0.238215
BCL11A	SALL3	FALSE	2	hocomoco__PO5F1_MOUSE.H11MO.0.A	4.05	10kb	w0.005	0.292854
BCL11A	SEPHS1	FALSE	5	hocomoco__PO5F1_MOUSE.H11MO.0.A	4.05	10kb	w0.005	0.431742
BCL11A	SNRPN	FALSE	3	hocomoco__PO5F1_MOUSE.H11MO.0.A	4.05	10kb	w0.005	0.44605
BCL11A	SYN3	FALSE	3	hocomoco__PO5F1_MOUSE.H11MO.0.A	4.05	10kb	w0.005	0.312801
BCL11A	TALDO1	FALSE	3	hocomoco__PO5F1_MOUSE.H11MO.0.A	4.05	10kb	w0.005	0.435256
BCL11A	TKT	FALSE	2	hocomoco__PO5F1_MOUSE.H11MO.0.A	4.05	10kb	w0.005	0.460522
BCL11A	TMSB4X	FALSE	4	hocomoco__PO5F1_MOUSE.H11MO.0.A	4.05	10kb	w0.005	0.469834
BCL11A	USP44	FALSE	4	hocomoco__PO5F1_MOUSE.H11MO.0.A	4.05	10kb	w0.005	0.318375
BCL11A	DCLK1	FALSE	1	cisbp__M6428	3.85	500bp	top10perTarget	0.289159
BCL11A	MLXIPL	FALSE	1	cisbp__M6428	3.85	500bp	top10perTarget	0.183757
BCL11A	SASH1	FALSE	1	cisbp__M6428	3.85	500bp	top10perTarget	0.189722
BCL11A	ADGRG2	FALSE	1	hocomoco__PO5F1_HUMAN.H11MO.0.A	3.46	10kb	w0.005	0.339886
BCL11A	APELA	FALSE	1	hocomoco__PO5F1_HUMAN.H11MO.0.A	3.46	10kb	w0.005	0.487552
BCL11A	C6orf132	FALSE	1	hocomoco__PO5F1_HUMAN.H11MO.0.A	3.46	10kb	w0.005	0.337695
BCL11A	EPHA1	FALSE	2	hocomoco__PO5F1_HUMAN.H11MO.0.A	3.46	10kb	w0.005	0.389073
BCL11A	EZR	FALSE	2	hocomoco__PO5F1_HUMAN.H11MO.0.A	3.46	10kb	w0.005	0.418571
BCL11A	GABRB3	FALSE	3	hocomoco__PO5F1_HUMAN.H11MO.0.A	3.46	10kb	w0.005	0.433612
BCL11A	GCNT1	FALSE	1	hocomoco__PO5F1_HUMAN.H11MO.0.A	3.46	10kb	w0.005	0.283879
BCL11A	GNAO1	FALSE	1	hocomoco__PO5F1_HUMAN.H11MO.0.A	3.46	10kb	w0.005	0.22113
BCL11A	GNG4	FALSE	2	hocomoco__PO5F1_HUMAN.H11MO.0.A	3.46	10kb	w0.005	0.266284
BCL11A	HSD11B2	FALSE	1	hocomoco__PO5F1_HUMAN.H11MO.0.A	3.46	10kb	w0.005	0.253487
BCL11A	HSPA2	FALSE	2	hocomoco__PO5F1_HUMAN.H11MO.0.A	3.46	10kb	w0.005	0.331137
BCL11A	L1TD1	FALSE	1	hocomoco__PO5F1_HUMAN.H11MO.0.A	3.46	10kb	w0.005	0.384343
BCL11A	LDB2	FALSE	3	hocomoco__PO5F1_HUMAN.H11MO.0.A	3.46	10kb	w0.005	0.314655
BCL11A	LINC00698	FALSE	2	hocomoco__PO5F1_HUMAN.H11MO.0.A	3.46	10kb	w0.005	0.294919
BCL11A	NEFL	FALSE	2	hocomoco__PO5F1_HUMAN.H11MO.0.A	3.46	10kb	w0.005	0.316197
BCL11A	POU3F4	FALSE	1	hocomoco__PO5F1_HUMAN.H11MO.0.A	3.46	10kb	w0.005	0.218234
BCL11A	PPP2R5A	FALSE	2	hocomoco__PO5F1_HUMAN.H11MO.0.A	3.46	10kb	w0.005	0.247803
BCL11A	SRRM3	FALSE	2	hocomoco__PO5F1_HUMAN.H11MO.0.A	3.46	10kb	w0.005	0.27228
BCL11A	TDGF1	FALSE	3	hocomoco__PO5F1_HUMAN.H11MO.0.A	3.46	10kb	w0.005	0.569078
BCL11A	USP9X	FALSE	3	hocomoco__PO5F1_HUMAN.H11MO.0.A	3.46	10kb	w0.005	0.404392
BCL11A	CGNL1	FALSE	1	cisbp__M6134	3.38	10kb	top3sd	0.394835
BCL11A	FLT1	FALSE	1	cisbp__M6134	3.38	10kb	top3sd	0.535598
BCL11A	GPR176	FALSE	1	cisbp__M6134	3.38	10kb	top3sd	0.399316
BCL11A	MGAT4C	FALSE	1	cisbp__M6134	3.38	10kb	top3sd	0.312544
BCL11A	SCG3	FALSE	1	cisbp__M6134	3.38	10kb	top3sd	0.492184
BCL11A	VRTN	FALSE	1	cisbp__M6134	3.38	10kb	top3sd	0.47663
BCL11A	CAPG	TRUE	5	dbcorrdb__BCL11A__ENCSR000BIP_1__m2	3.16	500bp	w0.005	0.352369
BCL11A	CTBP2	TRUE	5	dbcorrdb__BCL11A__ENCSR000BIP_1__m2	3.16	500bp	w0.005	0.330332
BCL11A	FOXD3-AS1	TRUE	1	dbcorrdb__BCL11A__ENCSR000BIP_1__m2	3.16	500bp	w0.005	0.510435
BCL11A	FRAT2	TRUE	2	dbcorrdb__BCL11A__ENCSR000BIP_1__m2	3.16	500bp	w0.005	0.384065
BCL11A	GADD45G	TRUE	5	dbcorrdb__BCL11A__ENCSR000BIP_1__m2	3.16	500bp	w0.005	0.296624
BCL11A	MID1IP1	TRUE	3	dbcorrdb__BCL11A__ENCSR000BIP_1__m2	3.16	500bp	w0.005	0.344678
BCL11A	PIM2	TRUE	1	dbcorrdb__BCL11A__ENCSR000BIP_1__m2	3.16	500bp	w0.005	0.436014
BCL11A	PMEPA1	TRUE	6	dbcorrdb__BCL11A__ENCSR000BIP_1__m2	3.16	500bp	w0.005	0.241569
BCL11A	PPP1R1B	TRUE	5	dbcorrdb__BCL11A__ENCSR000BIP_1__m2	3.16	500bp	w0.005	0.270946
BCL11A	RABGAP1L	TRUE	5	dbcorrdb__BCL11A__ENCSR000BIP_1__m2	3.16	500bp	w0.005	0.405548
BCL11A	RUNX1T1	TRUE	5	dbcorrdb__BCL11A__ENCSR000BIP_1__m2	3.16	500bp	w0.005	0.339395
BCL11A	SPTBN1	TRUE	3	dbcorrdb__BCL11A__ENCSR000BIP_1__m2	3.16	500bp	w0.005	0.292238
BCL11A	ST6GAL1	TRUE	3	dbcorrdb__BCL11A__ENCSR000BIP_1__m2	3.16	500bp	w0.005	0.197955
BCL11A	ZIC3	TRUE	3	dbcorrdb__BCL11A__ENCSR000BIP_1__m2	3.16	500bp	w0.005	0.391863
BCL11A	DDT	FALSE	1	cisbp__M6128	3.12	10kb	w0.005	0.424948
BCL11A	EPHA8	FALSE	1	cisbp__M6128	3.12	10kb	w0.005	0.221519
BCL11A	HSPA8	FALSE	1	cisbp__M6128	3.12	10kb	w0.005	0.439347
BCL11A	ISOC2	FALSE	1	cisbp__M6128	3.12	10kb	w0.005	0.362331
BCL11A	KCNK1	FALSE	1	cisbp__M6128	3.12	10kb	w0.005	0.301719
BCL11A	MAP7	FALSE	1	cisbp__M6128	3.12	10kb	w0.005	0.341082
BCL11A	SLC16A1	FALSE	1	cisbp__M6128	3.12	10kb	w0.005	0.367948
BCL11A	STMN3	FALSE	1	cisbp__M6128	3.12	10kb	w0.005	0.291
BCL11A	WDR1	FALSE	1	cisbp__M6128	3.12	10kb	w0.005	0.332166
BCL6	CUX2	TRUE	1	transfac_pro__M01183	3.55	500bp	w0.001Andtop50	0.048749
BCL6	ERBB4	TRUE	1	transfac_pro__M01183	3.55	500bp	w0.001Andtop50	0.0569482
BCL6	PAX3	TRUE	1	transfac_pro__M01183	3.55	500bp	w0.001Andtop50	0.0384247
BCL6	SGK1	TRUE	1	transfac_pro__M01183	3.55	500bp	w0.001Andtop50	0.0577987
BCL6	STC1	TRUE	1	transfac_pro__M01183	3.55	500bp	w0.001Andtop50	0.0749922
BCLAF1	AGO2	FALSE	5	dbcorrdb__TAF1__ENCSR000BJN_1__m1	5.65	10kb	top10perTarget	0.151121
BCLAF1	AKAP8	FALSE	10	dbcorrdb__TAF1__ENCSR000BJN_1__m1	5.65	10kb	top10perTarget	0.0803781
BCLAF1	ANKHD1	FALSE	27	dbcorrdb__TAF1__ENCSR000BJN_1__m1	5.65	10kb	top10perTarget	0.149202
BCLAF1	ANKRD11	FALSE	43	dbcorrdb__TAF1__ENCSR000BJN_1__m1	5.65	10kb	top10perTarget	0.184048
BCLAF1	ANKRD17	FALSE	33	dbcorrdb__TAF1__ENCSR000BJN_1__m1	5.65	10kb	top10perTarget	0.164017
BCLAF1	BACH1	FALSE	7	dbcorrdb__TAF1__ENCSR000BJN_1__m1	5.65	10kb	top10perTarget	0.102641
BCLAF1	BCLAF1	FALSE	31	dbcorrdb__TAF1__ENCSR000BJN_1__m1	5.65	10kb	top10perTarget	1
BCLAF1	BRD4	FALSE	1	dbcorrdb__TAF1__ENCSR000BJN_1__m1	5.65	10kb	top10perTarget	0.118973
BCLAF1	CCDC88C	FALSE	7	dbcorrdb__TAF1__ENCSR000BJN_1__m1	5.65	10kb	top10perTarget	0.106891
BCLAF1	CHD1	FALSE	10	dbcorrdb__TAF1__ENCSR000BJN_1__m1	5.65	10kb	top10perTarget	0.173006
BCLAF1	CLK2	FALSE	24	dbcorrdb__TAF1__ENCSR000BJN_1__m1	5.65	10kb	top10perTarget	0.0786936
BCLAF1	CNOT1	FALSE	13	dbcorrdb__TAF1__ENCSR000BJN_1__m1	5.65	10kb	top10perTarget	0.135353
BCLAF1	DDX3X	FALSE	10	dbcorrdb__TAF1__ENCSR000BJN_1__m1	5.65	10kb	top10perTarget	0.176524
BCLAF1	DDX42	FALSE	28	dbcorrdb__TAF1__ENCSR000BJN_1__m1	5.65	10kb	top10perTarget	0.139938
BCLAF1	DGKH	FALSE	34	dbcorrdb__TAF1__ENCSR000BJN_1__m1	5.65	10kb	top10perTarget	0.116603
BCLAF1	DLEU2L	FALSE	8	dbcorrdb__TAF1__ENCSR000BJN_1__m1	5.65	10kb	top10perTarget	0.0378181
BCLAF1	EID3	FALSE	10	dbcorrdb__TAF1__ENCSR000BJN_1__m1	5.65	10kb	top10perTarget	0.0590924
BCLAF1	EIF4G1	FALSE	39	dbcorrdb__TAF1__ENCSR000BJN_1__m1	5.65	10kb	top10perTarget	0.186032
BCLAF1	ERC1	FALSE	8	dbcorrdb__TAF1__ENCSR000BJN_1__m1	5.65	10kb	top10perTarget	0.122372
BCLAF1	FAM20B	FALSE	16	dbcorrdb__TAF1__ENCSR000BJN_1__m1	5.65	10kb	top10perTarget	0.0946815
BCLAF1	GATAD2A	FALSE	39	dbcorrdb__TAF1__ENCSR000BJN_1__m1	5.65	10kb	top10perTarget	0.10457
BCLAF1	GNAQ	FALSE	19	dbcorrdb__TAF1__ENCSR000BJN_1__m1	5.65	10kb	top10perTarget	0.0988808
BCLAF1	GOLGA3	FALSE	48	dbcorrdb__TAF1__ENCSR000BJN_1__m1	5.65	10kb	top10perTarget	0.0977337
BCLAF1	LARP4B	FALSE	31	dbcorrdb__TAF1__ENCSR000BJN_1__m1	5.65	10kb	top10perTarget	0.0906943
BCLAF1	LCLAT1	FALSE	5	dbcorrdb__TAF1__ENCSR000BJN_1__m1	5.65	10kb	top10perTarget	0.0867479
BCLAF1	MATR3	FALSE	22	dbcorrdb__TAF1__ENCSR000BJN_1__m1	5.65	10kb	top10perTarget	0.0584356
BCLAF1	MDM2	FALSE	24	dbcorrdb__TAF1__ENCSR000BJN_1__m1	5.65	10kb	top10perTarget	0.102699
BCLAF1	MED1	FALSE	13	dbcorrdb__TAF1__ENCSR000BJN_1__m1	5.65	10kb	top10perTarget	0.117046
BCLAF1	NAP1L4	FALSE	15	dbcorrdb__TAF1__ENCSR000BJN_1__m1	5.65	10kb	top10perTarget	0.164333
BCLAF1	NCL	FALSE	17	dbcorrdb__TAF1__ENCSR000BJN_1__m1	5.65	10kb	top10perTarget	0.302946
BCLAF1	PER2	FALSE	45	dbcorrdb__TAF1__ENCSR000BJN_1__m1	5.65	10kb	top10perTarget	0.0750682
BCLAF1	PMS1	FALSE	1	dbcorrdb__TAF1__ENCSR000BJN_1__m1	5.65	10kb	top10perTarget	0.10282
BCLAF1	PPIP5K1	FALSE	11	dbcorrdb__TAF1__ENCSR000BJN_1__m1	5.65	10kb	top10perTarget	0.0633154
BCLAF1	PPP4R3A	FALSE	10	dbcorrdb__TAF1__ENCSR000BJN_1__m1	5.65	10kb	top10perTarget	0.149542
BCLAF1	RAD54L2	FALSE	9	dbcorrdb__TAF1__ENCSR000BJN_1__m1	5.65	10kb	top10perTarget	0.0964685
BCLAF1	RBAK	FALSE	17	dbcorrdb__TAF1__ENCSR000BJN_1__m1	5.65	10kb	top10perTarget	0.086985
BCLAF1	RBM25	FALSE	11	dbcorrdb__TAF1__ENCSR000BJN_1__m1	5.65	10kb	top10perTarget	0.161996
BCLAF1	RFX7	FALSE	12	dbcorrdb__TAF1__ENCSR000BJN_1__m1	5.65	10kb	top10perTarget	0.0889175
BCLAF1	RIC8B	FALSE	28	dbcorrdb__TAF1__ENCSR000BJN_1__m1	5.65	10kb	top10perTarget	0.0880844
BCLAF1	RIF1	FALSE	10	dbcorrdb__TAF1__ENCSR000BJN_1__m1	5.65	10kb	top10perTarget	0.241253
BCLAF1	RIMKLB	FALSE	21	dbcorrdb__TAF1__ENCSR000BJN_1__m1	5.65	10kb	top10perTarget	0.105351
BCLAF1	RNF40	FALSE	36	dbcorrdb__TAF1__ENCSR000BJN_1__m1	5.65	10kb	top10perTarget	0.073406
BCLAF1	SCAF4	FALSE	22	dbcorrdb__TAF1__ENCSR000BJN_1__m1	5.65	10kb	top10perTarget	0.100291
BCLAF1	SRRM1	FALSE	18	dbcorrdb__TAF1__ENCSR000BJN_1__m1	5.65	10kb	top10perTarget	0.18749
BCLAF1	SRSF4	FALSE	15	dbcorrdb__TAF1__ENCSR000BJN_1__m1	5.65	10kb	top10perTarget	0.142451
BCLAF1	SRSF6	FALSE	25	dbcorrdb__TAF1__ENCSR000BJN_1__m1	5.65	10kb	top10perTarget	0.0878752
BCLAF1	SS18L1	FALSE	2	dbcorrdb__TAF1__ENCSR000BJN_1__m1	5.65	10kb	top10perTarget	0.0764591
BCLAF1	TAF15	FALSE	5	dbcorrdb__TAF1__ENCSR000BJN_1__m1	5.65	10kb	top10perTarget	0.229957
BCLAF1	TCF20	FALSE	3	dbcorrdb__TAF1__ENCSR000BJN_1__m1	5.65	10kb	top10perTarget	0.0953375
BCLAF1	TCP11L1	FALSE	11	dbcorrdb__TAF1__ENCSR000BJN_1__m1	5.65	10kb	top10perTarget	0.0612683
BCLAF1	THRAP3	FALSE	8	dbcorrdb__TAF1__ENCSR000BJN_1__m1	5.65	10kb	top10perTarget	0.200123
BCLAF1	UBAP2	FALSE	7	dbcorrdb__TAF1__ENCSR000BJN_1__m1	5.65	10kb	top10perTarget	0.0926758
BCLAF1	UBAP2L	FALSE	16	dbcorrdb__TAF1__ENCSR000BJN_1__m1	5.65	10kb	top10perTarget	0.117599
BCLAF1	WAC	FALSE	24	dbcorrdb__TAF1__ENCSR000BJN_1__m1	5.65	10kb	top10perTarget	0.127227
BCLAF1	ZNF8	FALSE	7	dbcorrdb__TAF1__ENCSR000BJN_1__m1	5.65	10kb	top10perTarget	0.0947216
BCLAF1	ABCE1	FALSE	5	dbcorrdb__TAF1__ENCSR000BQF_1__m1	5.53	10kb	top1sd	0.0979394
BCLAF1	ABCF1	FALSE	11	dbcorrdb__TAF1__ENCSR000BQF_1__m1	5.53	10kb	top1sd	0.107934
BCLAF1	ABL2	FALSE	10	dbcorrdb__TAF1__ENCSR000BQF_1__m1	5.53	10kb	top1sd	0.0894544
BCLAF1	ADCY9	FALSE	15	dbcorrdb__TAF1__ENCSR000BQF_1__m1	5.53	10kb	top1sd	0.0528195
BCLAF1	ADNP	FALSE	32	dbcorrdb__TAF1__ENCSR000BQF_1__m1	5.53	10kb	top1sd	0.136367
BCLAF1	AKAP9	FALSE	6	dbcorrdb__TAF1__ENCSR000BQF_1__m1	5.53	10kb	top1sd	0.130513
BCLAF1	AMOTL1	FALSE	17	dbcorrdb__TAF1__ENCSR000BQF_1__m1	5.53	10kb	top1sd	0.0960913
BCLAF1	ANKLE2	FALSE	4	dbcorrdb__TAF1__ENCSR000BQF_1__m1	5.53	10kb	top1sd	0.120414
BCLAF1	APC	FALSE	16	dbcorrdb__TAF1__ENCSR000BQF_1__m1	5.53	10kb	top1sd	0.10128
BCLAF1	ARCN1	FALSE	32	dbcorrdb__TAF1__ENCSR000BQF_1__m1	5.53	10kb	top1sd	0.120405
BCLAF1	ASH1L	FALSE	28	dbcorrdb__TAF1__ENCSR000BQF_1__m1	5.53	10kb	top1sd	0.110222
BCLAF1	ATF7IP	FALSE	21	dbcorrdb__TAF1__ENCSR000BQF_1__m1	5.53	10kb	top1sd	0.120672
BCLAF1	ATRX	FALSE	10	dbcorrdb__TAF1__ENCSR000BQF_1__m1	5.53	10kb	top1sd	0.183411
BCLAF1	AZIN1	FALSE	18	dbcorrdb__TAF1__ENCSR000BQF_1__m1	5.53	10kb	top1sd	0.0970596
BCLAF1	BPTF	FALSE	12	dbcorrdb__TAF1__ENCSR000BQF_1__m1	5.53	10kb	top1sd	0.193402
BCLAF1	BRD2	FALSE	22	dbcorrdb__TAF1__ENCSR000BQF_1__m1	5.53	10kb	top1sd	0.0909773
BCLAF1	C2CD5	FALSE	7	dbcorrdb__TAF1__ENCSR000BQF_1__m1	5.53	10kb	top1sd	0.0810611
BCLAF1	CAPRIN1	FALSE	3	dbcorrdb__TAF1__ENCSR000BQF_1__m1	5.53	10kb	top1sd	0.154319
BCLAF1	CCDC39	FALSE	19	dbcorrdb__TAF1__ENCSR000BQF_1__m1	5.53	10kb	top1sd	0.0622907
BCLAF1	CCNL1	FALSE	22	dbcorrdb__TAF1__ENCSR000BQF_1__m1	5.53	10kb	top1sd	0.0761737
BCLAF1	CDC42BPA	FALSE	20	dbcorrdb__TAF1__ENCSR000BQF_1__m1	5.53	10kb	top1sd	0.102319
BCLAF1	CDK13	FALSE	42	dbcorrdb__TAF1__ENCSR000BQF_1__m1	5.53	10kb	top1sd	0.0992131
BCLAF1	CELF1	FALSE	45	dbcorrdb__TAF1__ENCSR000BQF_1__m1	5.53	10kb	top1sd	0.103233
BCLAF1	CNOT6	FALSE	9	dbcorrdb__TAF1__ENCSR000BQF_1__m1	5.53	10kb	top1sd	0.0939832
BCLAF1	CPSF2	FALSE	13	dbcorrdb__TAF1__ENCSR000BQF_1__m1	5.53	10kb	top1sd	0.137212
BCLAF1	CSNK1G3	FALSE	37	dbcorrdb__TAF1__ENCSR000BQF_1__m1	5.53	10kb	top1sd	0.0809207
BCLAF1	CSNK2A1	FALSE	39	dbcorrdb__TAF1__ENCSR000BQF_1__m1	5.53	10kb	top1sd	0.0990897
BCLAF1	CTNND1	FALSE	3	dbcorrdb__TAF1__ENCSR000BQF_1__m1	5.53	10kb	top1sd	0.0969801
BCLAF1	DDX17	FALSE	6	dbcorrdb__TAF1__ENCSR000BQF_1__m1	5.53	10kb	top1sd	0.148587
BCLAF1	DDX5	FALSE	30	dbcorrdb__TAF1__ENCSR000BQF_1__m1	5.53	10kb	top1sd	0.141467
BCLAF1	DDX6	FALSE	6	dbcorrdb__TAF1__ENCSR000BQF_1__m1	5.53	10kb	top1sd	0.12199
BCLAF1	DEK	FALSE	9	dbcorrdb__TAF1__ENCSR000BQF_1__m1	5.53	10kb	top1sd	0.196222
BCLAF1	DENR	FALSE	23	dbcorrdb__TAF1__ENCSR000BQF_1__m1	5.53	10kb	top1sd	0.0755519
BCLAF1	DGCR8	FALSE	3	dbcorrdb__TAF1__ENCSR000BQF_1__m1	5.53	10kb	top1sd	0.0907521
BCLAF1	DHX15	FALSE	25	dbcorrdb__TAF1__ENCSR000BQF_1__m1	5.53	10kb	top1sd	0.108991
BCLAF1	DHX36	FALSE	45	dbcorrdb__TAF1__ENCSR000BQF_1__m1	5.53	10kb	top1sd	0.099007
BCLAF1	DMTF1	FALSE	37	dbcorrdb__TAF1__ENCSR000BQF_1__m1	5.53	10kb	top1sd	0.0821012
BCLAF1	DNAJC13	FALSE	14	dbcorrdb__TAF1__ENCSR000BQF_1__m1	5.53	10kb	top1sd	0.0862929
BCLAF1	DOCK1	FALSE	9	dbcorrdb__TAF1__ENCSR000BQF_1__m1	5.53	10kb	top1sd	0.108749
BCLAF1	DST	FALSE	9	dbcorrdb__TAF1__ENCSR000BQF_1__m1	5.53	10kb	top1sd	0.198916
BCLAF1	EDEM3	FALSE	41	dbcorrdb__TAF1__ENCSR000BQF_1__m1	5.53	10kb	top1sd	0.0947788
BCLAF1	EIF3A	FALSE	16	dbcorrdb__TAF1__ENCSR000BQF_1__m1	5.53	10kb	top1sd	0.242753
BCLAF1	EIF4G2	FALSE	13	dbcorrdb__TAF1__ENCSR000BQF_1__m1	5.53	10kb	top1sd	0.149892
BCLAF1	EIF4G3	FALSE	17	dbcorrdb__TAF1__ENCSR000BQF_1__m1	5.53	10kb	top1sd	0.130044
BCLAF1	EP300	FALSE	41	dbcorrdb__TAF1__ENCSR000BQF_1__m1	5.53	10kb	top1sd	0.118626
BCLAF1	EPB41L2	FALSE	8	dbcorrdb__TAF1__ENCSR000BQF_1__m1	5.53	10kb	top1sd	0.152089
BCLAF1	ESCO1	FALSE	36	dbcorrdb__TAF1__ENCSR000BQF_1__m1	5.53	10kb	top1sd	0.10442
BCLAF1	EVC2	FALSE	23	dbcorrdb__TAF1__ENCSR000BQF_1__m1	5.53	10kb	top1sd	0.0729043
BCLAF1	FAM155A	FALSE	10	dbcorrdb__TAF1__ENCSR000BQF_1__m1	5.53	10kb	top1sd	0.0889014
BCLAF1	FAT1	FALSE	41	dbcorrdb__TAF1__ENCSR000BQF_1__m1	5.53	10kb	top1sd	0.178177
BCLAF1	FKBP5	FALSE	3	dbcorrdb__TAF1__ENCSR000BQF_1__m1	5.53	10kb	top1sd	0.149433
BCLAF1	FUBP1	FALSE	10	dbcorrdb__TAF1__ENCSR000BQF_1__m1	5.53	10kb	top1sd	0.146657
BCLAF1	FUT9	FALSE	21	dbcorrdb__TAF1__ENCSR000BQF_1__m1	5.53	10kb	top1sd	0.0886065
BCLAF1	GART	FALSE	6	dbcorrdb__TAF1__ENCSR000BQF_1__m1	5.53	10kb	top1sd	0.120974
BCLAF1	GNL3L	FALSE	39	dbcorrdb__TAF1__ENCSR000BQF_1__m1	5.53	10kb	top1sd	0.1125
BCLAF1	GPATCH2L	FALSE	46	dbcorrdb__TAF1__ENCSR000BQF_1__m1	5.53	10kb	top1sd	0.110467
BCLAF1	GPATCH4	FALSE	13	dbcorrdb__TAF1__ENCSR000BQF_1__m1	5.53	10kb	top1sd	0.116911
BCLAF1	GULP1	FALSE	3	dbcorrdb__TAF1__ENCSR000BQF_1__m1	5.53	10kb	top1sd	0.0952721
BCLAF1	HCFC1	FALSE	43	dbcorrdb__TAF1__ENCSR000BQF_1__m1	5.53	10kb	top1sd	0.117608
BCLAF1	HEATR1	FALSE	33	dbcorrdb__TAF1__ENCSR000BQF_1__m1	5.53	10kb	top1sd	0.117007
BCLAF1	HNRNPA3	FALSE	12	dbcorrdb__TAF1__ENCSR000BQF_1__m1	5.53	10kb	top1sd	0.222334
BCLAF1	HNRNPAB	FALSE	9	dbcorrdb__TAF1__ENCSR000BQF_1__m1	5.53	10kb	top1sd	0.207888
BCLAF1	HNRNPD	FALSE	45	dbcorrdb__TAF1__ENCSR000BQF_1__m1	5.53	10kb	top1sd	0.252954
BCLAF1	HNRNPH1	FALSE	28	dbcorrdb__TAF1__ENCSR000BQF_1__m1	5.53	10kb	top1sd	0.141609
BCLAF1	HNRNPU	FALSE	40	dbcorrdb__TAF1__ENCSR000BQF_1__m1	5.53	10kb	top1sd	0.310434
BCLAF1	HSPA4	FALSE	42	dbcorrdb__TAF1__ENCSR000BQF_1__m1	5.53	10kb	top1sd	0.194651
BCLAF1	HTATSF1	FALSE	12	dbcorrdb__TAF1__ENCSR000BQF_1__m1	5.53	10kb	top1sd	0.124205
BCLAF1	IGF2BP1	FALSE	39	dbcorrdb__TAF1__ENCSR000BQF_1__m1	5.53	10kb	top1sd	0.188925
BCLAF1	IGF2BP3	FALSE	4	dbcorrdb__TAF1__ENCSR000BQF_1__m1	5.53	10kb	top1sd	0.131075
BCLAF1	ILF3	FALSE	24	dbcorrdb__TAF1__ENCSR000BQF_1__m1	5.53	10kb	top1sd	0.18484
BCLAF1	INO80D	FALSE	24	dbcorrdb__TAF1__ENCSR000BQF_1__m1	5.53	10kb	top1sd	0.0976101
BCLAF1	KANK1	FALSE	17	dbcorrdb__TAF1__ENCSR000BQF_1__m1	5.53	10kb	top1sd	0.060187
BCLAF1	KAT6B	FALSE	6	dbcorrdb__TAF1__ENCSR000BQF_1__m1	5.53	10kb	top1sd	0.105407
BCLAF1	KCNT2	FALSE	17	dbcorrdb__TAF1__ENCSR000BQF_1__m1	5.53	10kb	top1sd	0.0869367
BCLAF1	KDM2A	FALSE	24	dbcorrdb__TAF1__ENCSR000BQF_1__m1	5.53	10kb	top1sd	0.101242
BCLAF1	KPNA4	FALSE	15	dbcorrdb__TAF1__ENCSR000BQF_1__m1	5.53	10kb	top1sd	0.105465
BCLAF1	KPNA6	FALSE	9	dbcorrdb__TAF1__ENCSR000BQF_1__m1	5.53	10kb	top1sd	0.0810182
BCLAF1	LAS1L	FALSE	6	dbcorrdb__TAF1__ENCSR000BQF_1__m1	5.53	10kb	top1sd	0.103478
BCLAF1	LATS1	FALSE	8	dbcorrdb__TAF1__ENCSR000BQF_1__m1	5.53	10kb	top1sd	0.0909305
BCLAF1	LSM14A	FALSE	9	dbcorrdb__TAF1__ENCSR000BQF_1__m1	5.53	10kb	top1sd	0.117895
BCLAF1	MAPK6	FALSE	15	dbcorrdb__TAF1__ENCSR000BQF_1__m1	5.53	10kb	top1sd	0.115573
BCLAF1	METTL16	FALSE	8	dbcorrdb__TAF1__ENCSR000BQF_1__m1	5.53	10kb	top1sd	0.0966702
BCLAF1	MTMR9	FALSE	46	dbcorrdb__TAF1__ENCSR000BQF_1__m1	5.53	10kb	top1sd	0.0707267
BCLAF1	N4BP2	FALSE	20	dbcorrdb__TAF1__ENCSR000BQF_1__m1	5.53	10kb	top1sd	0.12226
BCLAF1	NAA15	FALSE	21	dbcorrdb__TAF1__ENCSR000BQF_1__m1	5.53	10kb	top1sd	0.105716
BCLAF1	NAA35	FALSE	44	dbcorrdb__TAF1__ENCSR000BQF_1__m1	5.53	10kb	top1sd	0.0811727
BCLAF1	NFE2L1	FALSE	4	dbcorrdb__TAF1__ENCSR000BQF_1__m1	5.53	10kb	top1sd	0.118714
BCLAF1	NFYA	FALSE	45	dbcorrdb__TAF1__ENCSR000BQF_1__m1	5.53	10kb	top1sd	0.0740725
BCLAF1	NIPBL	FALSE	45	dbcorrdb__TAF1__ENCSR000BQF_1__m1	5.53	10kb	top1sd	0.141959
BCLAF1	NOC3L	FALSE	44	dbcorrdb__TAF1__ENCSR000BQF_1__m1	5.53	10kb	top1sd	0.0751659
BCLAF1	NONO	FALSE	2	dbcorrdb__TAF1__ENCSR000BQF_1__m1	5.53	10kb	top1sd	0.139797
BCLAF1	NORAD	FALSE	38	dbcorrdb__TAF1__ENCSR000BQF_1__m1	5.53	10kb	top1sd	0.163771
BCLAF1	NUP50	FALSE	31	dbcorrdb__TAF1__ENCSR000BQF_1__m1	5.53	10kb	top1sd	0.10884
BCLAF1	OSBPL11	FALSE	30	dbcorrdb__TAF1__ENCSR000BQF_1__m1	5.53	10kb	top1sd	0.0916619
BCLAF1	OXSR1	FALSE	25	dbcorrdb__TAF1__ENCSR000BQF_1__m1	5.53	10kb	top1sd	0.0912666
BCLAF1	PABPC1	FALSE	25	dbcorrdb__TAF1__ENCSR000BQF_1__m1	5.53	10kb	top1sd	0.133751
BCLAF1	PAFAH1B2	FALSE	44	dbcorrdb__TAF1__ENCSR000BQF_1__m1	5.53	10kb	top1sd	0.107914
BCLAF1	PCM1	FALSE	39	dbcorrdb__TAF1__ENCSR000BQF_1__m1	5.53	10kb	top1sd	0.172324
BCLAF1	PCNX1	FALSE	3	dbcorrdb__TAF1__ENCSR000BQF_1__m1	5.53	10kb	top1sd	0.0964002
BCLAF1	PDS5B	FALSE	18	dbcorrdb__TAF1__ENCSR000BQF_1__m1	5.53	10kb	top1sd	0.11904
BCLAF1	PHF13	FALSE	4	dbcorrdb__TAF1__ENCSR000BQF_1__m1	5.53	10kb	top1sd	0.0818324
BCLAF1	PPIG	FALSE	45	dbcorrdb__TAF1__ENCSR000BQF_1__m1	5.53	10kb	top1sd	0.0869487
BCLAF1	PPM1A	FALSE	10	dbcorrdb__TAF1__ENCSR000BQF_1__m1	5.53	10kb	top1sd	0.077222
BCLAF1	PPP2R2A	FALSE	7	dbcorrdb__TAF1__ENCSR000BQF_1__m1	5.53	10kb	top1sd	0.0752068
BCLAF1	PPP2R5E	FALSE	7	dbcorrdb__TAF1__ENCSR000BQF_1__m1	5.53	10kb	top1sd	0.104186
BCLAF1	PRPF38B	FALSE	22	dbcorrdb__TAF1__ENCSR000BQF_1__m1	5.53	10kb	top1sd	0.0757215
BCLAF1	PRPF4B	FALSE	42	dbcorrdb__TAF1__ENCSR000BQF_1__m1	5.53	10kb	top1sd	0.116769
BCLAF1	PRRC2C	FALSE	40	dbcorrdb__TAF1__ENCSR000BQF_1__m1	5.53	10kb	top1sd	0.203797
BCLAF1	PSME3	FALSE	32	dbcorrdb__TAF1__ENCSR000BQF_1__m1	5.53	10kb	top1sd	0.0898971
BCLAF1	RALGAPB	FALSE	28	dbcorrdb__TAF1__ENCSR000BQF_1__m1	5.53	10kb	top1sd	0.0764411
BCLAF1	RBM39	FALSE	12	dbcorrdb__TAF1__ENCSR000BQF_1__m1	5.53	10kb	top1sd	0.132595
BCLAF1	REST	FALSE	25	dbcorrdb__TAF1__ENCSR000BQF_1__m1	5.53	10kb	top1sd	0.124264
BCLAF1	ROCK1	FALSE	23	dbcorrdb__TAF1__ENCSR000BQF_1__m1	5.53	10kb	top1sd	0.148583
BCLAF1	RPS6KA3	FALSE	20	dbcorrdb__TAF1__ENCSR000BQF_1__m1	5.53	10kb	top1sd	0.0890888
BCLAF1	RSRC2	FALSE	5	dbcorrdb__TAF1__ENCSR000BQF_1__m1	5.53	10kb	top1sd	0.0810532
BCLAF1	SACS	FALSE	27	dbcorrdb__TAF1__ENCSR000BQF_1__m1	5.53	10kb	top1sd	0.127416
BCLAF1	SAFB	FALSE	12	dbcorrdb__TAF1__ENCSR000BQF_1__m1	5.53	10kb	top1sd	0.140927
BCLAF1	SAFB2	FALSE	11	dbcorrdb__TAF1__ENCSR000BQF_1__m1	5.53	10kb	top1sd	0.0811492
BCLAF1	SEL1L3	FALSE	3	dbcorrdb__TAF1__ENCSR000BQF_1__m1	5.53	10kb	top1sd	0.10723
BCLAF1	SF3B2	FALSE	7	dbcorrdb__TAF1__ENCSR000BQF_1__m1	5.53	10kb	top1sd	0.114183
BCLAF1	SF3B3	FALSE	23	dbcorrdb__TAF1__ENCSR000BQF_1__m1	5.53	10kb	top1sd	0.110789
BCLAF1	SFPQ	FALSE	8	dbcorrdb__TAF1__ENCSR000BQF_1__m1	5.53	10kb	top1sd	0.193036
BCLAF1	SIN3A	FALSE	43	dbcorrdb__TAF1__ENCSR000BQF_1__m1	5.53	10kb	top1sd	0.127101
BCLAF1	SLMAP	FALSE	18	dbcorrdb__TAF1__ENCSR000BQF_1__m1	5.53	10kb	top1sd	0.0933106
BCLAF1	SMAD4	FALSE	22	dbcorrdb__TAF1__ENCSR000BQF_1__m1	5.53	10kb	top1sd	0.0994718
BCLAF1	SMC3	FALSE	10	dbcorrdb__TAF1__ENCSR000BQF_1__m1	5.53	10kb	top1sd	0.165025
BCLAF1	SMG7	FALSE	43	dbcorrdb__TAF1__ENCSR000BQF_1__m1	5.53	10kb	top1sd	0.0870282
BCLAF1	SNRK	FALSE	13	dbcorrdb__TAF1__ENCSR000BQF_1__m1	5.53	10kb	top1sd	0.0710639
BCLAF1	SPEN	FALSE	11	dbcorrdb__TAF1__ENCSR000BQF_1__m1	5.53	10kb	top1sd	0.145863
BCLAF1	SRRM2	FALSE	21	dbcorrdb__TAF1__ENCSR000BQF_1__m1	5.53	10kb	top1sd	0.175312
BCLAF1	SRSF1	FALSE	9	dbcorrdb__TAF1__ENCSR000BQF_1__m1	5.53	10kb	top1sd	0.122319
BCLAF1	STAG2	FALSE	44	dbcorrdb__TAF1__ENCSR000BQF_1__m1	5.53	10kb	top1sd	0.167309
BCLAF1	STARD7	FALSE	6	dbcorrdb__TAF1__ENCSR000BQF_1__m1	5.53	10kb	top1sd	0.116717
BCLAF1	SUPT5H	FALSE	41	dbcorrdb__TAF1__ENCSR000BQF_1__m1	5.53	10kb	top1sd	0.0969192
BCLAF1	SYNCRIP	FALSE	14	dbcorrdb__TAF1__ENCSR000BQF_1__m1	5.53	10kb	top1sd	0.184849
BCLAF1	TRA2B	FALSE	18	dbcorrdb__TAF1__ENCSR000BQF_1__m1	5.53	10kb	top1sd	0.146724
BCLAF1	TRIM73	FALSE	39	dbcorrdb__TAF1__ENCSR000BQF_1__m1	5.53	10kb	top1sd	0.0974476
BCLAF1	TRMT11	FALSE	34	dbcorrdb__TAF1__ENCSR000BQF_1__m1	5.53	10kb	top1sd	0.0659245
BCLAF1	U2AF2	FALSE	40	dbcorrdb__TAF1__ENCSR000BQF_1__m1	5.53	10kb	top1sd	0.0777289
BCLAF1	UBN2	FALSE	33	dbcorrdb__TAF1__ENCSR000BQF_1__m1	5.53	10kb	top1sd	0.095167
BCLAF1	UBR5	FALSE	16	dbcorrdb__TAF1__ENCSR000BQF_1__m1	5.53	10kb	top1sd	0.137198
BCLAF1	UGGT1	FALSE	45	dbcorrdb__TAF1__ENCSR000BQF_1__m1	5.53	10kb	top1sd	0.11039
BCLAF1	USP12	FALSE	4	dbcorrdb__TAF1__ENCSR000BQF_1__m1	5.53	10kb	top1sd	0.091954
BCLAF1	WDR76	FALSE	8	dbcorrdb__TAF1__ENCSR000BQF_1__m1	5.53	10kb	top1sd	0.117706
BCLAF1	XPO1	FALSE	9	dbcorrdb__TAF1__ENCSR000BQF_1__m1	5.53	10kb	top1sd	0.197019
BCLAF1	YES1	FALSE	20	dbcorrdb__TAF1__ENCSR000BQF_1__m1	5.53	10kb	top1sd	0.118999
BCLAF1	YTHDF3	FALSE	23	dbcorrdb__TAF1__ENCSR000BQF_1__m1	5.53	10kb	top1sd	0.100754
BCLAF1	YWHAE	FALSE	13	dbcorrdb__TAF1__ENCSR000BQF_1__m1	5.53	10kb	top1sd	0.153571
BCLAF1	YWHAZ	FALSE	36	dbcorrdb__TAF1__ENCSR000BQF_1__m1	5.53	10kb	top1sd	0.155437
BCLAF1	ZBED5	FALSE	16	dbcorrdb__TAF1__ENCSR000BQF_1__m1	5.53	10kb	top1sd	0.0850099
BCLAF1	ZC3H13	FALSE	35	dbcorrdb__TAF1__ENCSR000BQF_1__m1	5.53	10kb	top1sd	0.151416
BCLAF1	ZNF507	FALSE	11	dbcorrdb__TAF1__ENCSR000BQF_1__m1	5.53	10kb	top1sd	0.0896179
BCLAF1	ZNF638	FALSE	6	dbcorrdb__TAF1__ENCSR000BQF_1__m1	5.53	10kb	top1sd	0.177356
BCLAF1	ZNF644	FALSE	11	dbcorrdb__TAF1__ENCSR000BQF_1__m1	5.53	10kb	top1sd	0.114591
BCLAF1	ZNF711	FALSE	17	dbcorrdb__TAF1__ENCSR000BQF_1__m1	5.53	10kb	top1sd	0.0865077
BCLAF1	HUWE1	FALSE	10	dbcorrdb__TAF1__ENCSR000BHT_1__m1	5.41	10kb	top3sd	0.1939
BCLAF1	LUC7L2	FALSE	43	dbcorrdb__TAF1__ENCSR000BHT_1__m1	5.41	10kb	top3sd	0.117409
BCLAF1	NSD1	FALSE	13	dbcorrdb__TAF1__ENCSR000BHT_1__m1	5.41	10kb	top3sd	0.15814
BCLAF1	ACACA	FALSE	7	dbcorrdb__TAF1__ENCSR000BJN_1__m1	4.76	500bp	top1sd	0.115592
BCLAF1	ACTR2	FALSE	26	dbcorrdb__TAF1__ENCSR000BJN_1__m1	4.76	500bp	top1sd	0.132557
BCLAF1	ADAM23	FALSE	7	dbcorrdb__TAF1__ENCSR000BJN_1__m1	4.76	500bp	top1sd	0.104829
BCLAF1	ADD1	FALSE	6	dbcorrdb__TAF1__ENCSR000BJN_1__m1	4.76	500bp	top1sd	0.100977
BCLAF1	ADGRA3	FALSE	1	dbcorrdb__TAF1__ENCSR000BJN_1__m1	4.76	500bp	top1sd	0.0977754
BCLAF1	AGFG1	FALSE	16	dbcorrdb__TAF1__ENCSR000BJN_1__m1	4.76	500bp	top1sd	0.0757852
BCLAF1	AGO1	FALSE	24	dbcorrdb__TAF1__ENCSR000BJN_1__m1	4.76	500bp	top1sd	0.121019
BCLAF1	AGO3	FALSE	36	dbcorrdb__TAF1__ENCSR000BJN_1__m1	4.76	500bp	top1sd	0.0956746
BCLAF1	AGPS	FALSE	4	dbcorrdb__TAF1__ENCSR000BJN_1__m1	4.76	500bp	top1sd	0.0957232
BCLAF1	AHCTF1	FALSE	14	dbcorrdb__TAF1__ENCSR000BJN_1__m1	4.76	500bp	top1sd	0.154136
BCLAF1	ALDH18A1	FALSE	14	dbcorrdb__TAF1__ENCSR000BJN_1__m1	4.76	500bp	top1sd	0.0715039
BCLAF1	ALMS1	FALSE	6	dbcorrdb__TAF1__ENCSR000BJN_1__m1	4.76	500bp	top1sd	0.133499
BCLAF1	ANKRD28	FALSE	8	dbcorrdb__TAF1__ENCSR000BJN_1__m1	4.76	500bp	top1sd	0.0675429
BCLAF1	ANKRD50	FALSE	1	dbcorrdb__TAF1__ENCSR000BJN_1__m1	4.76	500bp	top1sd	0.0973279
BCLAF1	API5	FALSE	7	dbcorrdb__TAF1__ENCSR000BJN_1__m1	4.76	500bp	top1sd	0.132831
BCLAF1	APP	FALSE	8	dbcorrdb__TAF1__ENCSR000BJN_1__m1	4.76	500bp	top1sd	0.172354
BCLAF1	ARHGAP17	FALSE	3	dbcorrdb__TAF1__ENCSR000BJN_1__m1	4.76	500bp	top1sd	0.0728259
BCLAF1	ARHGEF12	FALSE	10	dbcorrdb__TAF1__ENCSR000BJN_1__m1	4.76	500bp	top1sd	0.10251
BCLAF1	ARIH1	FALSE	12	dbcorrdb__TAF1__ENCSR000BJN_1__m1	4.76	500bp	top1sd	0.0818089
BCLAF1	ASXL2	FALSE	31	dbcorrdb__TAF1__ENCSR000BJN_1__m1	4.76	500bp	top1sd	0.0922805
BCLAF1	ATAD2B	FALSE	10	dbcorrdb__TAF1__ENCSR000BJN_1__m1	4.76	500bp	top1sd	0.102636
BCLAF1	ATP2A2	FALSE	4	dbcorrdb__TAF1__ENCSR000BJN_1__m1	4.76	500bp	top1sd	0.135162
BCLAF1	ATP6V0A2	FALSE	8	dbcorrdb__TAF1__ENCSR000BJN_1__m1	4.76	500bp	top1sd	0.0915281
BCLAF1	ATR	FALSE	28	dbcorrdb__TAF1__ENCSR000BJN_1__m1	4.76	500bp	top1sd	0.105456
BCLAF1	BAG5	FALSE	2	dbcorrdb__TAF1__ENCSR000BJN_1__m1	4.76	500bp	top1sd	0.0928055
BCLAF1	BAZ1B	FALSE	9	dbcorrdb__TAF1__ENCSR000BJN_1__m1	4.76	500bp	top1sd	0.178916
BCLAF1	BDP1	FALSE	21	dbcorrdb__TAF1__ENCSR000BJN_1__m1	4.76	500bp	top1sd	0.129149
BCLAF1	BICD2	FALSE	5	dbcorrdb__TAF1__ENCSR000BJN_1__m1	4.76	500bp	top1sd	0.086948
BCLAF1	BLOC1S5	FALSE	9	dbcorrdb__TAF1__ENCSR000BJN_1__m1	4.76	500bp	top1sd	0.0643402
BCLAF1	BOD1L1	FALSE	6	dbcorrdb__TAF1__ENCSR000BJN_1__m1	4.76	500bp	top1sd	0.117315
BCLAF1	BRD1	FALSE	1	dbcorrdb__TAF1__ENCSR000BJN_1__m1	4.76	500bp	top1sd	0.100696
BCLAF1	BTAF1	FALSE	40	dbcorrdb__TAF1__ENCSR000BJN_1__m1	4.76	500bp	top1sd	0.0943421
BCLAF1	BZW1	FALSE	5	dbcorrdb__TAF1__ENCSR000BJN_1__m1	4.76	500bp	top1sd	0.124548
BCLAF1	CALU	FALSE	36	dbcorrdb__TAF1__ENCSR000BJN_1__m1	4.76	500bp	top1sd	0.114558
BCLAF1	CAMSAP2	FALSE	13	dbcorrdb__TAF1__ENCSR000BJN_1__m1	4.76	500bp	top1sd	0.115113
BCLAF1	CANX	FALSE	4	dbcorrdb__TAF1__ENCSR000BJN_1__m1	4.76	500bp	top1sd	0.192638
BCLAF1	CARNMT1	FALSE	15	dbcorrdb__TAF1__ENCSR000BJN_1__m1	4.76	500bp	top1sd	0.0834418
BCLAF1	CASC3	FALSE	1	dbcorrdb__TAF1__ENCSR000BJN_1__m1	4.76	500bp	top1sd	0.103019
BCLAF1	CBX1	FALSE	16	dbcorrdb__TAF1__ENCSR000BJN_1__m1	4.76	500bp	top1sd	0.158742
BCLAF1	CCDC47	FALSE	29	dbcorrdb__TAF1__ENCSR000BJN_1__m1	4.76	500bp	top1sd	0.103534
BCLAF1	CCNT1	FALSE	35	dbcorrdb__TAF1__ENCSR000BJN_1__m1	4.76	500bp	top1sd	0.0926237
BCLAF1	CDC42BPB	FALSE	6	dbcorrdb__TAF1__ENCSR000BJN_1__m1	4.76	500bp	top1sd	0.133872
BCLAF1	CDC5L	FALSE	7	dbcorrdb__TAF1__ENCSR000BJN_1__m1	4.76	500bp	top1sd	0.097551
BCLAF1	CDC73	FALSE	4	dbcorrdb__TAF1__ENCSR000BJN_1__m1	4.76	500bp	top1sd	0.086668
BCLAF1	CDK12	FALSE	7	dbcorrdb__TAF1__ENCSR000BJN_1__m1	4.76	500bp	top1sd	0.111515
BCLAF1	CENPJ	FALSE	20	dbcorrdb__TAF1__ENCSR000BJN_1__m1	4.76	500bp	top1sd	0.117017
BCLAF1	CEP250	FALSE	7	dbcorrdb__TAF1__ENCSR000BJN_1__m1	4.76	500bp	top1sd	0.0920959
BCLAF1	CEP350	FALSE	5	dbcorrdb__TAF1__ENCSR000BJN_1__m1	4.76	500bp	top1sd	0.12599
BCLAF1	CFDP1	FALSE	27	dbcorrdb__TAF1__ENCSR000BJN_1__m1	4.76	500bp	top1sd	0.0765768
BCLAF1	CHAMP1	FALSE	24	dbcorrdb__TAF1__ENCSR000BJN_1__m1	4.76	500bp	top1sd	0.0793172
BCLAF1	CHD7	FALSE	1	dbcorrdb__TAF1__ENCSR000BJN_1__m1	4.76	500bp	top1sd	0.177041
BCLAF1	CLASP2	FALSE	8	dbcorrdb__TAF1__ENCSR000BJN_1__m1	4.76	500bp	top1sd	0.0914133
BCLAF1	CLIP1	FALSE	13	dbcorrdb__TAF1__ENCSR000BJN_1__m1	4.76	500bp	top1sd	0.091769
BCLAF1	CLTC	FALSE	3	dbcorrdb__TAF1__ENCSR000BJN_1__m1	4.76	500bp	top1sd	0.132788
BCLAF1	CUL2	FALSE	13	dbcorrdb__TAF1__ENCSR000BJN_1__m1	4.76	500bp	top1sd	0.0621949
BCLAF1	CUL3	FALSE	2	dbcorrdb__TAF1__ENCSR000BJN_1__m1	4.76	500bp	top1sd	0.12445
BCLAF1	CUL4A	FALSE	24	dbcorrdb__TAF1__ENCSR000BJN_1__m1	4.76	500bp	top1sd	0.0916127
BCLAF1	CWC22	FALSE	11	dbcorrdb__TAF1__ENCSR000BJN_1__m1	4.76	500bp	top1sd	0.105518
BCLAF1	CYP51A1	FALSE	4	dbcorrdb__TAF1__ENCSR000BJN_1__m1	4.76	500bp	top1sd	0.119859
BCLAF1	DBN1	FALSE	3	dbcorrdb__TAF1__ENCSR000BJN_1__m1	4.76	500bp	top1sd	0.113345
BCLAF1	DCUN1D4	FALSE	6	dbcorrdb__TAF1__ENCSR000BJN_1__m1	4.76	500bp	top1sd	0.0869851
BCLAF1	DDI2	FALSE	16	dbcorrdb__TAF1__ENCSR000BJN_1__m1	4.76	500bp	top1sd	0.0768417
BCLAF1	DDX19A	FALSE	11	dbcorrdb__TAF1__ENCSR000BJN_1__m1	4.76	500bp	top1sd	0.0611867
BCLAF1	DDX23	FALSE	4	dbcorrdb__TAF1__ENCSR000BJN_1__m1	4.76	500bp	top1sd	0.120781
BCLAF1	DDX46	FALSE	6	dbcorrdb__TAF1__ENCSR000BJN_1__m1	4.76	500bp	top1sd	0.141927
BCLAF1	DIAPH1	FALSE	27	dbcorrdb__TAF1__ENCSR000BJN_1__m1	4.76	500bp	top1sd	0.134874
BCLAF1	DICER1	FALSE	12	dbcorrdb__TAF1__ENCSR000BJN_1__m1	4.76	500bp	top1sd	0.138404
BCLAF1	DNAJC21	FALSE	4	dbcorrdb__TAF1__ENCSR000BJN_1__m1	4.76	500bp	top1sd	0.105548
BCLAF1	DPY19L3	FALSE	38	dbcorrdb__TAF1__ENCSR000BJN_1__m1	4.76	500bp	top1sd	0.100207
BCLAF1	DYNC1H1	FALSE	3	dbcorrdb__TAF1__ENCSR000BJN_1__m1	4.76	500bp	top1sd	0.156652
BCLAF1	DYNC2H1	FALSE	1	dbcorrdb__TAF1__ENCSR000BJN_1__m1	4.76	500bp	top1sd	0.095606
BCLAF1	DYNLL2	FALSE	1	dbcorrdb__TAF1__ENCSR000BJN_1__m1	4.76	500bp	top1sd	0.126469
BCLAF1	E2F3	FALSE	11	dbcorrdb__TAF1__ENCSR000BJN_1__m1	4.76	500bp	top1sd	0.112241
BCLAF1	EDRF1	FALSE	42	dbcorrdb__TAF1__ENCSR000BJN_1__m1	4.76	500bp	top1sd	0.0890562
BCLAF1	EHBP1	FALSE	4	dbcorrdb__TAF1__ENCSR000BJN_1__m1	4.76	500bp	top1sd	0.0986481
BCLAF1	EIF2AK1	FALSE	8	dbcorrdb__TAF1__ENCSR000BJN_1__m1	4.76	500bp	top1sd	0.116498
BCLAF1	EIF2AK2	FALSE	9	dbcorrdb__TAF1__ENCSR000BJN_1__m1	4.76	500bp	top1sd	0.101076
BCLAF1	EIF2S3	FALSE	23	dbcorrdb__TAF1__ENCSR000BJN_1__m1	4.76	500bp	top1sd	0.108893
BCLAF1	EIF3B	FALSE	5	dbcorrdb__TAF1__ENCSR000BJN_1__m1	4.76	500bp	top1sd	0.129875
BCLAF1	EIF4ENIF1	FALSE	11	dbcorrdb__TAF1__ENCSR000BJN_1__m1	4.76	500bp	top1sd	0.0860314
BCLAF1	EIF5B	FALSE	11	dbcorrdb__TAF1__ENCSR000BJN_1__m1	4.76	500bp	top1sd	0.133275
BCLAF1	ETNK1	FALSE	1	dbcorrdb__TAF1__ENCSR000BJN_1__m1	4.76	500bp	top1sd	0.103887
BCLAF1	EXOC5	FALSE	44	dbcorrdb__TAF1__ENCSR000BJN_1__m1	4.76	500bp	top1sd	0.108238
BCLAF1	EXT1	FALSE	25	dbcorrdb__TAF1__ENCSR000BJN_1__m1	4.76	500bp	top1sd	0.0849469
BCLAF1	EZH2	FALSE	8	dbcorrdb__TAF1__ENCSR000BJN_1__m1	4.76	500bp	top1sd	0.103269
BCLAF1	FAM76B	FALSE	9	dbcorrdb__TAF1__ENCSR000BJN_1__m1	4.76	500bp	top1sd	0.0877191
BCLAF1	FMNL2	FALSE	3	dbcorrdb__TAF1__ENCSR000BJN_1__m1	4.76	500bp	top1sd	0.100226
BCLAF1	FNBP1L	FALSE	2	dbcorrdb__TAF1__ENCSR000BJN_1__m1	4.76	500bp	top1sd	0.145993
BCLAF1	FUBP3	FALSE	43	dbcorrdb__TAF1__ENCSR000BJN_1__m1	4.76	500bp	top1sd	0.0931155
BCLAF1	G3BP1	FALSE	6	dbcorrdb__TAF1__ENCSR000BJN_1__m1	4.76	500bp	top1sd	0.197145
BCLAF1	GFPT1	FALSE	2	dbcorrdb__TAF1__ENCSR000BJN_1__m1	4.76	500bp	top1sd	0.104685
BCLAF1	GJC1	FALSE	15	dbcorrdb__TAF1__ENCSR000BJN_1__m1	4.76	500bp	top1sd	0.133826
BCLAF1	GON4L	FALSE	32	dbcorrdb__TAF1__ENCSR000BJN_1__m1	4.76	500bp	top1sd	0.0777708
BCLAF1	GPATCH8	FALSE	15	dbcorrdb__TAF1__ENCSR000BJN_1__m1	4.76	500bp	top1sd	0.0945497
BCLAF1	GPD2	FALSE	19	dbcorrdb__TAF1__ENCSR000BJN_1__m1	4.76	500bp	top1sd	0.0962188
BCLAF1	GTF2A1	FALSE	22	dbcorrdb__TAF1__ENCSR000BJN_1__m1	4.76	500bp	top1sd	0.100067
BCLAF1	GTF2I	FALSE	14	dbcorrdb__TAF1__ENCSR000BJN_1__m1	4.76	500bp	top1sd	0.186611
BCLAF1	GTF3C1	FALSE	31	dbcorrdb__TAF1__ENCSR000BJN_1__m1	4.76	500bp	top1sd	0.110065
BCLAF1	HACD3	FALSE	2	dbcorrdb__TAF1__ENCSR000BJN_1__m1	4.76	500bp	top1sd	0.117316
BCLAF1	HAUS6	FALSE	25	dbcorrdb__TAF1__ENCSR000BJN_1__m1	4.76	500bp	top1sd	0.104428
BCLAF1	HBS1L	FALSE	10	dbcorrdb__TAF1__ENCSR000BJN_1__m1	4.76	500bp	top1sd	0.0923638
BCLAF1	HDLBP	FALSE	22	dbcorrdb__TAF1__ENCSR000BJN_1__m1	4.76	500bp	top1sd	0.125266
BCLAF1	HERC1	FALSE	5	dbcorrdb__TAF1__ENCSR000BJN_1__m1	4.76	500bp	top1sd	0.0810534
BCLAF1	HMGCS1	FALSE	13	dbcorrdb__TAF1__ENCSR000BJN_1__m1	4.76	500bp	top1sd	0.115731
BCLAF1	HNRNPA2B1	FALSE	12	dbcorrdb__TAF1__ENCSR000BJN_1__m1	4.76	500bp	top1sd	0.188093
BCLAF1	HNRNPR	FALSE	9	dbcorrdb__TAF1__ENCSR000BJN_1__m1	4.76	500bp	top1sd	0.155573
BCLAF1	HSPA9	FALSE	5	dbcorrdb__TAF1__ENCSR000BJN_1__m1	4.76	500bp	top1sd	0.134652
BCLAF1	IPO8	FALSE	6	dbcorrdb__TAF1__ENCSR000BJN_1__m1	4.76	500bp	top1sd	0.105722
BCLAF1	IST1	FALSE	9	dbcorrdb__TAF1__ENCSR000BJN_1__m1	4.76	500bp	top1sd	0.0636179
BCLAF1	IWS1	FALSE	7	dbcorrdb__TAF1__ENCSR000BJN_1__m1	4.76	500bp	top1sd	0.142576
BCLAF1	JADE3	FALSE	2	dbcorrdb__TAF1__ENCSR000BJN_1__m1	4.76	500bp	top1sd	0.0814678
BCLAF1	KCTD3	FALSE	2	dbcorrdb__TAF1__ENCSR000BJN_1__m1	4.76	500bp	top1sd	0.10419
BCLAF1	KLC1	FALSE	6	dbcorrdb__TAF1__ENCSR000BJN_1__m1	4.76	500bp	top1sd	0.0776668
BCLAF1	KLHL13	FALSE	5	dbcorrdb__TAF1__ENCSR000BJN_1__m1	4.76	500bp	top1sd	0.0725005
BCLAF1	L3MBTL3	FALSE	28	dbcorrdb__TAF1__ENCSR000BJN_1__m1	4.76	500bp	top1sd	0.0855266
BCLAF1	LIG3	FALSE	12	dbcorrdb__TAF1__ENCSR000BJN_1__m1	4.76	500bp	top1sd	0.113641
BCLAF1	LMNB1	FALSE	9	dbcorrdb__TAF1__ENCSR000BJN_1__m1	4.76	500bp	top1sd	0.15084
BCLAF1	LRBA	FALSE	8	dbcorrdb__TAF1__ENCSR000BJN_1__m1	4.76	500bp	top1sd	0.10932
BCLAF1	LRP6	FALSE	1	dbcorrdb__TAF1__ENCSR000BJN_1__m1	4.76	500bp	top1sd	0.110913
BCLAF1	LRPPRC	FALSE	4	dbcorrdb__TAF1__ENCSR000BJN_1__m1	4.76	500bp	top1sd	0.131592
BCLAF1	LRRC8D	FALSE	20	dbcorrdb__TAF1__ENCSR000BJN_1__m1	4.76	500bp	top1sd	0.0785669
BCLAF1	2007-03-01	FALSE	8	dbcorrdb__TAF1__ENCSR000BJN_1__m1	4.76	500bp	top1sd	0.101948
BCLAF1	MDN1	FALSE	16	dbcorrdb__TAF1__ENCSR000BJN_1__m1	4.76	500bp	top1sd	0.159633
BCLAF1	MIA3	FALSE	29	dbcorrdb__TAF1__ENCSR000BJN_1__m1	4.76	500bp	top1sd	0.146787
BCLAF1	MMP16	FALSE	9	dbcorrdb__TAF1__ENCSR000BJN_1__m1	4.76	500bp	top1sd	0.0892385
BCLAF1	MORC3	FALSE	24	dbcorrdb__TAF1__ENCSR000BJN_1__m1	4.76	500bp	top1sd	0.0811864
BCLAF1	MPDZ	FALSE	5	dbcorrdb__TAF1__ENCSR000BJN_1__m1	4.76	500bp	top1sd	0.119139
BCLAF1	MSH6	FALSE	3	dbcorrdb__TAF1__ENCSR000BJN_1__m1	4.76	500bp	top1sd	0.234411
BCLAF1	MTMR1	FALSE	6	dbcorrdb__TAF1__ENCSR000BJN_1__m1	4.76	500bp	top1sd	0.0687377
BCLAF1	MTOR	FALSE	13	dbcorrdb__TAF1__ENCSR000BJN_1__m1	4.76	500bp	top1sd	0.110168
BCLAF1	MYH9	FALSE	10	dbcorrdb__TAF1__ENCSR000BJN_1__m1	4.76	500bp	top1sd	0.157319
BCLAF1	MYO18A	FALSE	6	dbcorrdb__TAF1__ENCSR000BJN_1__m1	4.76	500bp	top1sd	0.0920079
BCLAF1	MYO9B	FALSE	19	dbcorrdb__TAF1__ENCSR000BJN_1__m1	4.76	500bp	top1sd	0.0796901
BCLAF1	N4BP1	FALSE	2	dbcorrdb__TAF1__ENCSR000BJN_1__m1	4.76	500bp	top1sd	0.0694376
BCLAF1	NAA50	FALSE	9	dbcorrdb__TAF1__ENCSR000BJN_1__m1	4.76	500bp	top1sd	0.132082
BCLAF1	NAT10	FALSE	7	dbcorrdb__TAF1__ENCSR000BJN_1__m1	4.76	500bp	top1sd	0.0938585
BCLAF1	NCOR2	FALSE	14	dbcorrdb__TAF1__ENCSR000BJN_1__m1	4.76	500bp	top1sd	0.0984341
BCLAF1	NEK4	FALSE	3	dbcorrdb__TAF1__ENCSR000BJN_1__m1	4.76	500bp	top1sd	0.0809355
BCLAF1	NKTR	FALSE	2	dbcorrdb__TAF1__ENCSR000BJN_1__m1	4.76	500bp	top1sd	0.157033
BCLAF1	NOL8	FALSE	22	dbcorrdb__TAF1__ENCSR000BJN_1__m1	4.76	500bp	top1sd	0.0972983
BCLAF1	NOLC1	FALSE	4	dbcorrdb__TAF1__ENCSR000BJN_1__m1	4.76	500bp	top1sd	0.147819
BCLAF1	NSF	FALSE	7	dbcorrdb__TAF1__ENCSR000BJN_1__m1	4.76	500bp	top1sd	0.0715921
BCLAF1	NT5DC3	FALSE	2	dbcorrdb__TAF1__ENCSR000BJN_1__m1	4.76	500bp	top1sd	0.0783875
BCLAF1	NUFIP2	FALSE	13	dbcorrdb__TAF1__ENCSR000BJN_1__m1	4.76	500bp	top1sd	0.149603
BCLAF1	NUP153	FALSE	8	dbcorrdb__TAF1__ENCSR000BJN_1__m1	4.76	500bp	top1sd	0.124076
BCLAF1	NUP155	FALSE	28	dbcorrdb__TAF1__ENCSR000BJN_1__m1	4.76	500bp	top1sd	0.120669
BCLAF1	NUS1	FALSE	6	dbcorrdb__TAF1__ENCSR000BJN_1__m1	4.76	500bp	top1sd	0.0969009
BCLAF1	OTUD4	FALSE	26	dbcorrdb__TAF1__ENCSR000BJN_1__m1	4.76	500bp	top1sd	0.0898187
BCLAF1	OTUD6B	FALSE	3	dbcorrdb__TAF1__ENCSR000BJN_1__m1	4.76	500bp	top1sd	0.0747564
BCLAF1	PARG	FALSE	33	dbcorrdb__TAF1__ENCSR000BJN_1__m1	4.76	500bp	top1sd	0.122698
BCLAF1	PDCD6IP	FALSE	19	dbcorrdb__TAF1__ENCSR000BJN_1__m1	4.76	500bp	top1sd	0.0894085
BCLAF1	PDS5A	FALSE	9	dbcorrdb__TAF1__ENCSR000BJN_1__m1	4.76	500bp	top1sd	0.104809
BCLAF1	PHIP	FALSE	2	dbcorrdb__TAF1__ENCSR000BJN_1__m1	4.76	500bp	top1sd	0.143553
BCLAF1	PIK3C2A	FALSE	37	dbcorrdb__TAF1__ENCSR000BJN_1__m1	4.76	500bp	top1sd	0.0964171
BCLAF1	PITPNB	FALSE	10	dbcorrdb__TAF1__ENCSR000BJN_1__m1	4.76	500bp	top1sd	0.108902
BCLAF1	PLEKHA8	FALSE	6	dbcorrdb__TAF1__ENCSR000BJN_1__m1	4.76	500bp	top1sd	0.106418
BCLAF1	POLA1	FALSE	11	dbcorrdb__TAF1__ENCSR000BJN_1__m1	4.76	500bp	top1sd	0.120926
BCLAF1	POLR2J3	FALSE	17	dbcorrdb__TAF1__ENCSR000BJN_1__m1	4.76	500bp	top1sd	0.118786
BCLAF1	POLR3A	FALSE	9	dbcorrdb__TAF1__ENCSR000BJN_1__m1	4.76	500bp	top1sd	0.0834235
BCLAF1	POU2F1	FALSE	37	dbcorrdb__TAF1__ENCSR000BJN_1__m1	4.76	500bp	top1sd	0.124171
BCLAF1	PPFIA1	FALSE	7	dbcorrdb__TAF1__ENCSR000BJN_1__m1	4.76	500bp	top1sd	0.101072
BCLAF1	PPP1R12A	FALSE	12	dbcorrdb__TAF1__ENCSR000BJN_1__m1	4.76	500bp	top1sd	0.115542
BCLAF1	PPP6R3	FALSE	11	dbcorrdb__TAF1__ENCSR000BJN_1__m1	4.76	500bp	top1sd	0.0994762
BCLAF1	PROSER1	FALSE	9	dbcorrdb__TAF1__ENCSR000BJN_1__m1	4.76	500bp	top1sd	0.0814203
BCLAF1	PRPF3	FALSE	10	dbcorrdb__TAF1__ENCSR000BJN_1__m1	4.76	500bp	top1sd	0.0862008
BCLAF1	PRPF8	FALSE	4	dbcorrdb__TAF1__ENCSR000BJN_1__m1	4.76	500bp	top1sd	0.112169
BCLAF1	PTPN12	FALSE	23	dbcorrdb__TAF1__ENCSR000BJN_1__m1	4.76	500bp	top1sd	0.0926146
BCLAF1	PTPRG	FALSE	10	dbcorrdb__TAF1__ENCSR000BJN_1__m1	4.76	500bp	top1sd	0.111112
BCLAF1	PUM1	FALSE	3	dbcorrdb__TAF1__ENCSR000BJN_1__m1	4.76	500bp	top1sd	0.112665
BCLAF1	PUM2	FALSE	6	dbcorrdb__TAF1__ENCSR000BJN_1__m1	4.76	500bp	top1sd	0.107186
BCLAF1	QSER1	FALSE	4	dbcorrdb__TAF1__ENCSR000BJN_1__m1	4.76	500bp	top1sd	0.171073
BCLAF1	RABEP1	FALSE	4	dbcorrdb__TAF1__ENCSR000BJN_1__m1	4.76	500bp	top1sd	0.0996438
BCLAF1	RAD21	FALSE	21	dbcorrdb__TAF1__ENCSR000BJN_1__m1	4.76	500bp	top1sd	0.152872
BCLAF1	RANBP2	FALSE	3	dbcorrdb__TAF1__ENCSR000BJN_1__m1	4.76	500bp	top1sd	0.188498
BCLAF1	RASA1	FALSE	20	dbcorrdb__TAF1__ENCSR000BJN_1__m1	4.76	500bp	top1sd	0.0905435
BCLAF1	RBBP5	FALSE	22	dbcorrdb__TAF1__ENCSR000BJN_1__m1	4.76	500bp	top1sd	0.0844119
BCLAF1	RBBP7	FALSE	34	dbcorrdb__TAF1__ENCSR000BJN_1__m1	4.76	500bp	top1sd	0.11709
BCLAF1	RBBP8	FALSE	30	dbcorrdb__TAF1__ENCSR000BJN_1__m1	4.76	500bp	top1sd	0.121868
BCLAF1	RBM17	FALSE	12	dbcorrdb__TAF1__ENCSR000BJN_1__m1	4.76	500bp	top1sd	0.0769614
BCLAF1	RBM27	FALSE	8	dbcorrdb__TAF1__ENCSR000BJN_1__m1	4.76	500bp	top1sd	0.125581
BCLAF1	RBM28	FALSE	26	dbcorrdb__TAF1__ENCSR000BJN_1__m1	4.76	500bp	top1sd	0.102745
BCLAF1	RC3H2	FALSE	11	dbcorrdb__TAF1__ENCSR000BJN_1__m1	4.76	500bp	top1sd	0.0898242
BCLAF1	RCOR3	FALSE	7	dbcorrdb__TAF1__ENCSR000BJN_1__m1	4.76	500bp	top1sd	0.0752613
BCLAF1	RLIM	FALSE	14	dbcorrdb__TAF1__ENCSR000BJN_1__m1	4.76	500bp	top1sd	0.0865155
BCLAF1	RNF168	FALSE	27	dbcorrdb__TAF1__ENCSR000BJN_1__m1	4.76	500bp	top1sd	0.121427
BCLAF1	RPRD1A	FALSE	7	dbcorrdb__TAF1__ENCSR000BJN_1__m1	4.76	500bp	top1sd	0.114613
BCLAF1	RRP1B	FALSE	1	dbcorrdb__TAF1__ENCSR000BJN_1__m1	4.76	500bp	top1sd	0.0940817
BCLAF1	SAP130	FALSE	16	dbcorrdb__TAF1__ENCSR000BJN_1__m1	4.76	500bp	top1sd	0.0776312
BCLAF1	SAR1A	FALSE	34	dbcorrdb__TAF1__ENCSR000BJN_1__m1	4.76	500bp	top1sd	0.0729351
BCLAF1	SCAF11	FALSE	23	dbcorrdb__TAF1__ENCSR000BJN_1__m1	4.76	500bp	top1sd	0.115705
BCLAF1	SCD	FALSE	2	dbcorrdb__TAF1__ENCSR000BJN_1__m1	4.76	500bp	top1sd	0.155652
BCLAF1	SEC16A	FALSE	21	dbcorrdb__TAF1__ENCSR000BJN_1__m1	4.76	500bp	top1sd	0.0818218
BCLAF1	SEC63	FALSE	3	dbcorrdb__TAF1__ENCSR000BJN_1__m1	4.76	500bp	top1sd	0.105972
BCLAF1	SECISBP2	FALSE	43	dbcorrdb__TAF1__ENCSR000BJN_1__m1	4.76	500bp	top1sd	0.0913248
BCLAF1	SERBP1	FALSE	6	dbcorrdb__TAF1__ENCSR000BJN_1__m1	4.76	500bp	top1sd	0.181482
BCLAF1	SETD2	FALSE	3	dbcorrdb__TAF1__ENCSR000BJN_1__m1	4.76	500bp	top1sd	0.167142
BCLAF1	SETD5	FALSE	6	dbcorrdb__TAF1__ENCSR000BJN_1__m1	4.76	500bp	top1sd	0.124197
BCLAF1	SETX	FALSE	22	dbcorrdb__TAF1__ENCSR000BJN_1__m1	4.76	500bp	top1sd	0.146963
BCLAF1	SF1	FALSE	18	dbcorrdb__TAF1__ENCSR000BJN_1__m1	4.76	500bp	top1sd	0.10137
BCLAF1	SF3B1	FALSE	9	dbcorrdb__TAF1__ENCSR000BJN_1__m1	4.76	500bp	top1sd	0.148284
BCLAF1	SLC20A1	FALSE	5	dbcorrdb__TAF1__ENCSR000BJN_1__m1	4.76	500bp	top1sd	0.107425
BCLAF1	SLC25A24	FALSE	2	dbcorrdb__TAF1__ENCSR000BJN_1__m1	4.76	500bp	top1sd	0.0854752
BCLAF1	SLC38A1	FALSE	15	dbcorrdb__TAF1__ENCSR000BJN_1__m1	4.76	500bp	top1sd	0.116961
BCLAF1	SMARCA5	FALSE	7	dbcorrdb__TAF1__ENCSR000BJN_1__m1	4.76	500bp	top1sd	0.22501
BCLAF1	SMARCAD1	FALSE	10	dbcorrdb__TAF1__ENCSR000BJN_1__m1	4.76	500bp	top1sd	0.126353
BCLAF1	SMARCC1	FALSE	14	dbcorrdb__TAF1__ENCSR000BJN_1__m1	4.76	500bp	top1sd	0.247963
BCLAF1	SMC5	FALSE	5	dbcorrdb__TAF1__ENCSR000BJN_1__m1	4.76	500bp	top1sd	0.140432
BCLAF1	SMG1	FALSE	7	dbcorrdb__TAF1__ENCSR000BJN_1__m1	4.76	500bp	top1sd	0.144474
BCLAF1	SMYD4	FALSE	1	dbcorrdb__TAF1__ENCSR000BJN_1__m1	4.76	500bp	top1sd	0.0959431
BCLAF1	SOD2	FALSE	6	dbcorrdb__TAF1__ENCSR000BJN_1__m1	4.76	500bp	top1sd	0.0979338
BCLAF1	SPG7	FALSE	7	dbcorrdb__TAF1__ENCSR000BJN_1__m1	4.76	500bp	top1sd	0.0793849
BCLAF1	SPTAN1	FALSE	18	dbcorrdb__TAF1__ENCSR000BJN_1__m1	4.76	500bp	top1sd	0.118381
BCLAF1	SPTBN1	FALSE	4	dbcorrdb__TAF1__ENCSR000BJN_1__m1	4.76	500bp	top1sd	0.154662
BCLAF1	SPTY2D1	FALSE	23	dbcorrdb__TAF1__ENCSR000BJN_1__m1	4.76	500bp	top1sd	0.0762529
BCLAF1	SRSF10	FALSE	5	dbcorrdb__TAF1__ENCSR000BJN_1__m1	4.76	500bp	top1sd	0.135615
BCLAF1	ST6GAL2	FALSE	26	dbcorrdb__TAF1__ENCSR000BJN_1__m1	4.76	500bp	top1sd	0.0696467
BCLAF1	STK26	FALSE	11	dbcorrdb__TAF1__ENCSR000BJN_1__m1	4.76	500bp	top1sd	0.144996
BCLAF1	STRBP	FALSE	18	dbcorrdb__TAF1__ENCSR000BJN_1__m1	4.76	500bp	top1sd	0.114566
BCLAF1	STRN	FALSE	11	dbcorrdb__TAF1__ENCSR000BJN_1__m1	4.76	500bp	top1sd	0.0849818
BCLAF1	SUPT16H	FALSE	41	dbcorrdb__TAF1__ENCSR000BJN_1__m1	4.76	500bp	top1sd	0.236247
BCLAF1	SUPT6H	FALSE	14	dbcorrdb__TAF1__ENCSR000BJN_1__m1	4.76	500bp	top1sd	0.124551
BCLAF1	TAF2	FALSE	31	dbcorrdb__TAF1__ENCSR000BJN_1__m1	4.76	500bp	top1sd	0.0756085
BCLAF1	TARDBP	FALSE	6	dbcorrdb__TAF1__ENCSR000BJN_1__m1	4.76	500bp	top1sd	0.150938
BCLAF1	TBC1D8B	FALSE	5	dbcorrdb__TAF1__ENCSR000BJN_1__m1	4.76	500bp	top1sd	0.0532898
BCLAF1	TBP	FALSE	35	dbcorrdb__TAF1__ENCSR000BJN_1__m1	4.76	500bp	top1sd	0.0700704
BCLAF1	TCAF1	FALSE	4	dbcorrdb__TAF1__ENCSR000BJN_1__m1	4.76	500bp	top1sd	0.107773
BCLAF1	TCERG1	FALSE	9	dbcorrdb__TAF1__ENCSR000BJN_1__m1	4.76	500bp	top1sd	0.136445
BCLAF1	TCHP	FALSE	1	dbcorrdb__TAF1__ENCSR000BJN_1__m1	4.76	500bp	top1sd	0.0805666
BCLAF1	TFRC	FALSE	2	dbcorrdb__TAF1__ENCSR000BJN_1__m1	4.76	500bp	top1sd	0.105921
BCLAF1	THOC1	FALSE	5	dbcorrdb__TAF1__ENCSR000BJN_1__m1	4.76	500bp	top1sd	0.108866
BCLAF1	TJP1	FALSE	11	dbcorrdb__TAF1__ENCSR000BJN_1__m1	4.76	500bp	top1sd	0.134423
BCLAF1	TLK2	FALSE	5	dbcorrdb__TAF1__ENCSR000BJN_1__m1	4.76	500bp	top1sd	0.115848
BCLAF1	TM9SF3	FALSE	5	dbcorrdb__TAF1__ENCSR000BJN_1__m1	4.76	500bp	top1sd	0.121742
BCLAF1	TMPO	FALSE	5	dbcorrdb__TAF1__ENCSR000BJN_1__m1	4.76	500bp	top1sd	0.167985
BCLAF1	TNKS1BP1	FALSE	1	dbcorrdb__TAF1__ENCSR000BJN_1__m1	4.76	500bp	top1sd	0.0941581
BCLAF1	TNPO1	FALSE	7	dbcorrdb__TAF1__ENCSR000BJN_1__m1	4.76	500bp	top1sd	0.113368
BCLAF1	TOPORS	FALSE	8	dbcorrdb__TAF1__ENCSR000BJN_1__m1	4.76	500bp	top1sd	0.102808
BCLAF1	TP53BP1	FALSE	4	dbcorrdb__TAF1__ENCSR000BJN_1__m1	4.76	500bp	top1sd	0.111112
BCLAF1	TPM4	FALSE	15	dbcorrdb__TAF1__ENCSR000BJN_1__m1	4.76	500bp	top1sd	0.17661
BCLAF1	TPR	FALSE	8	dbcorrdb__TAF1__ENCSR000BJN_1__m1	4.76	500bp	top1sd	0.204044
BCLAF1	TRA2A	FALSE	6	dbcorrdb__TAF1__ENCSR000BJN_1__m1	4.76	500bp	top1sd	0.0912098
BCLAF1	TRIM33	FALSE	7	dbcorrdb__TAF1__ENCSR000BJN_1__m1	4.76	500bp	top1sd	0.114821
BCLAF1	TRIM44	FALSE	1	dbcorrdb__TAF1__ENCSR000BJN_1__m1	4.76	500bp	top1sd	0.119073
BCLAF1	TRIP11	FALSE	9	dbcorrdb__TAF1__ENCSR000BJN_1__m1	4.76	500bp	top1sd	0.125502
BCLAF1	TRNT1	FALSE	38	dbcorrdb__TAF1__ENCSR000BJN_1__m1	4.76	500bp	top1sd	0.0825222
BCLAF1	TSPYL5	FALSE	1	dbcorrdb__TAF1__ENCSR000BJN_1__m1	4.76	500bp	top1sd	0.0440623
BCLAF1	TTL	FALSE	2	dbcorrdb__TAF1__ENCSR000BJN_1__m1	4.76	500bp	top1sd	0.102375
BCLAF1	TXNRD1	FALSE	2	dbcorrdb__TAF1__ENCSR000BJN_1__m1	4.76	500bp	top1sd	0.136773
BCLAF1	U2SURP	FALSE	22	dbcorrdb__TAF1__ENCSR000BJN_1__m1	4.76	500bp	top1sd	0.115286
BCLAF1	UBE3A	FALSE	7	dbcorrdb__TAF1__ENCSR000BJN_1__m1	4.76	500bp	top1sd	0.128685
BCLAF1	UBE3C	FALSE	4	dbcorrdb__TAF1__ENCSR000BJN_1__m1	4.76	500bp	top1sd	0.0832347
BCLAF1	UBE4B	FALSE	3	dbcorrdb__TAF1__ENCSR000BJN_1__m1	4.76	500bp	top1sd	0.0961798
BCLAF1	UBP1	FALSE	9	dbcorrdb__TAF1__ENCSR000BJN_1__m1	4.76	500bp	top1sd	0.0919867
BCLAF1	UBR4	FALSE	25	dbcorrdb__TAF1__ENCSR000BJN_1__m1	4.76	500bp	top1sd	0.144291
BCLAF1	USP10	FALSE	8	dbcorrdb__TAF1__ENCSR000BJN_1__m1	4.76	500bp	top1sd	0.118677
BCLAF1	USP15	FALSE	4	dbcorrdb__TAF1__ENCSR000BJN_1__m1	4.76	500bp	top1sd	0.0782985
BCLAF1	USP22	FALSE	6	dbcorrdb__TAF1__ENCSR000BJN_1__m1	4.76	500bp	top1sd	0.117891
BCLAF1	USP37	FALSE	10	dbcorrdb__TAF1__ENCSR000BJN_1__m1	4.76	500bp	top1sd	0.111375
BCLAF1	USP49	FALSE	16	dbcorrdb__TAF1__ENCSR000BJN_1__m1	4.76	500bp	top1sd	0.117876
BCLAF1	USP7	FALSE	40	dbcorrdb__TAF1__ENCSR000BJN_1__m1	4.76	500bp	top1sd	0.136447
BCLAF1	UTP20	FALSE	12	dbcorrdb__TAF1__ENCSR000BJN_1__m1	4.76	500bp	top1sd	0.127267
BCLAF1	UXS1	FALSE	18	dbcorrdb__TAF1__ENCSR000BJN_1__m1	4.76	500bp	top1sd	0.0709643
BCLAF1	VPS53	FALSE	41	dbcorrdb__TAF1__ENCSR000BJN_1__m1	4.76	500bp	top1sd	0.0860521
BCLAF1	WAPL	FALSE	29	dbcorrdb__TAF1__ENCSR000BJN_1__m1	4.76	500bp	top1sd	0.128891
BCLAF1	WDR27	FALSE	1	dbcorrdb__TAF1__ENCSR000BJN_1__m1	4.76	500bp	top1sd	0.0784234
BCLAF1	WNK1	FALSE	13	dbcorrdb__TAF1__ENCSR000BJN_1__m1	4.76	500bp	top1sd	0.146374
BCLAF1	WWC2	FALSE	6	dbcorrdb__TAF1__ENCSR000BJN_1__m1	4.76	500bp	top1sd	0.126234
BCLAF1	WWC3	FALSE	13	dbcorrdb__TAF1__ENCSR000BJN_1__m1	4.76	500bp	top1sd	0.0690181
BCLAF1	XPO5	FALSE	11	dbcorrdb__TAF1__ENCSR000BJN_1__m1	4.76	500bp	top1sd	0.101435
BCLAF1	YLPM1	FALSE	6	dbcorrdb__TAF1__ENCSR000BJN_1__m1	4.76	500bp	top1sd	0.158372
BCLAF1	YME1L1	FALSE	33	dbcorrdb__TAF1__ENCSR000BJN_1__m1	4.76	500bp	top1sd	0.0862341
BCLAF1	ZDBF2	FALSE	1	dbcorrdb__TAF1__ENCSR000BJN_1__m1	4.76	500bp	top1sd	0.1088
BCLAF1	ZMYM4	FALSE	8	dbcorrdb__TAF1__ENCSR000BJN_1__m1	4.76	500bp	top1sd	0.132246
BCLAF1	ZNF106	FALSE	17	dbcorrdb__TAF1__ENCSR000BJN_1__m1	4.76	500bp	top1sd	0.120294
BCLAF1	ZNF131	FALSE	8	dbcorrdb__TAF1__ENCSR000BJN_1__m1	4.76	500bp	top1sd	0.083601
BCLAF1	ZNF146	FALSE	6	dbcorrdb__TAF1__ENCSR000BJN_1__m1	4.76	500bp	top1sd	0.1175
BCLAF1	ZNF207	FALSE	5	dbcorrdb__TAF1__ENCSR000BJN_1__m1	4.76	500bp	top1sd	0.113235
BCLAF1	ZNF37A	FALSE	1	dbcorrdb__TAF1__ENCSR000BJN_1__m1	4.76	500bp	top1sd	0.098806
BCLAF1	ZNF518A	FALSE	31	dbcorrdb__TAF1__ENCSR000BJN_1__m1	4.76	500bp	top1sd	0.0979697
BCLAF1	ZNF732	FALSE	1	dbcorrdb__TAF1__ENCSR000BJN_1__m1	4.76	500bp	top1sd	0.110879
BCLAF1	AKAP12	FALSE	12	dbcorrdb__TAF1__ENCSR000BKS_1__m1	4.73	10kb	top1sd	0.185282
BCLAF1	AKAP13	FALSE	9	dbcorrdb__TAF1__ENCSR000BKS_1__m1	4.73	10kb	top1sd	0.113513
BCLAF1	ALPK3	FALSE	2	dbcorrdb__TAF1__ENCSR000BKS_1__m1	4.73	10kb	top1sd	0.0795932
BCLAF1	ANK2	FALSE	14	dbcorrdb__TAF1__ENCSR000BKS_1__m1	4.73	10kb	top1sd	0.119095
BCLAF1	BIRC6	FALSE	15	dbcorrdb__TAF1__ENCSR000BKS_1__m1	4.73	10kb	top1sd	0.113128
BCLAF1	BMS1	FALSE	25	dbcorrdb__TAF1__ENCSR000BKS_1__m1	4.73	10kb	top1sd	0.163137
BCLAF1	CASP8AP2	FALSE	25	dbcorrdb__TAF1__ENCSR000BKS_1__m1	4.73	10kb	top1sd	0.13667
BCLAF1	CBX5	FALSE	24	dbcorrdb__TAF1__ENCSR000BKS_1__m1	4.73	10kb	top1sd	0.195915
BCLAF1	CCDC144A	FALSE	8	dbcorrdb__TAF1__ENCSR000BKS_1__m1	4.73	10kb	top1sd	0.0809528
BCLAF1	CHD8	FALSE	1	dbcorrdb__TAF1__ENCSR000BKS_1__m1	4.73	10kb	top1sd	0.140167
BCLAF1	CSDE1	FALSE	15	dbcorrdb__TAF1__ENCSR000BKS_1__m1	4.73	10kb	top1sd	0.143751
BCLAF1	CSNK1G1	FALSE	42	dbcorrdb__TAF1__ENCSR000BKS_1__m1	4.73	10kb	top1sd	0.080232
BCLAF1	DNAJC14	FALSE	43	dbcorrdb__TAF1__ENCSR000BKS_1__m1	4.73	10kb	top1sd	0.0734935
BCLAF1	DNMT3A	FALSE	28	dbcorrdb__TAF1__ENCSR000BKS_1__m1	4.73	10kb	top1sd	0.0998288
BCLAF1	ELK4	FALSE	35	dbcorrdb__TAF1__ENCSR000BKS_1__m1	4.73	10kb	top1sd	0.0778075
BCLAF1	EPB41	FALSE	27	dbcorrdb__TAF1__ENCSR000BKS_1__m1	4.73	10kb	top1sd	0.157373
BCLAF1	EWSR1	FALSE	7	dbcorrdb__TAF1__ENCSR000BKS_1__m1	4.73	10kb	top1sd	0.106258
BCLAF1	FAM155A-IT1	FALSE	3	dbcorrdb__TAF1__ENCSR000BKS_1__m1	4.73	10kb	top1sd	0.0607128
BCLAF1	FANCM	FALSE	24	dbcorrdb__TAF1__ENCSR000BKS_1__m1	4.73	10kb	top1sd	0.0943845
BCLAF1	FMR1	FALSE	32	dbcorrdb__TAF1__ENCSR000BKS_1__m1	4.73	10kb	top1sd	0.092584
BCLAF1	FTX	FALSE	9	dbcorrdb__TAF1__ENCSR000BKS_1__m1	4.73	10kb	top1sd	0.136494
BCLAF1	GIGYF2	FALSE	14	dbcorrdb__TAF1__ENCSR000BKS_1__m1	4.73	10kb	top1sd	0.118175
BCLAF1	HCG18	FALSE	21	dbcorrdb__TAF1__ENCSR000BKS_1__m1	4.73	10kb	top1sd	0.117112
BCLAF1	HNRNPC	FALSE	26	dbcorrdb__TAF1__ENCSR000BKS_1__m1	4.73	10kb	top1sd	0.182812
BCLAF1	HNRNPM	FALSE	6	dbcorrdb__TAF1__ENCSR000BKS_1__m1	4.73	10kb	top1sd	0.170638
BCLAF1	INPP5F	FALSE	38	dbcorrdb__TAF1__ENCSR000BKS_1__m1	4.73	10kb	top1sd	0.129162
BCLAF1	KIAA0232	FALSE	37	dbcorrdb__TAF1__ENCSR000BKS_1__m1	4.73	10kb	top1sd	0.109606
BCLAF1	KIAA0753	FALSE	16	dbcorrdb__TAF1__ENCSR000BKS_1__m1	4.73	10kb	top1sd	0.0759913
BCLAF1	LCOR	FALSE	9	dbcorrdb__TAF1__ENCSR000BKS_1__m1	4.73	10kb	top1sd	0.108447
BCLAF1	MARK3	FALSE	37	dbcorrdb__TAF1__ENCSR000BKS_1__m1	4.73	10kb	top1sd	0.089501
BCLAF1	MCM8	FALSE	24	dbcorrdb__TAF1__ENCSR000BKS_1__m1	4.73	10kb	top1sd	0.123039
BCLAF1	MIB1	FALSE	3	dbcorrdb__TAF1__ENCSR000BKS_1__m1	4.73	10kb	top1sd	0.137105
BCLAF1	MYH10	FALSE	15	dbcorrdb__TAF1__ENCSR000BKS_1__m1	4.73	10kb	top1sd	0.217681
BCLAF1	MYO1B	FALSE	5	dbcorrdb__TAF1__ENCSR000BKS_1__m1	4.73	10kb	top1sd	0.0988946
BCLAF1	NIN	FALSE	1	dbcorrdb__TAF1__ENCSR000BKS_1__m1	4.73	10kb	top1sd	0.124021
BCLAF1	NUDT21	FALSE	42	dbcorrdb__TAF1__ENCSR000BKS_1__m1	4.73	10kb	top1sd	0.112011
BCLAF1	NUP107	FALSE	42	dbcorrdb__TAF1__ENCSR000BKS_1__m1	4.73	10kb	top1sd	0.121335
BCLAF1	PALM2-AKAP2	FALSE	4	dbcorrdb__TAF1__ENCSR000BKS_1__m1	4.73	10kb	top1sd	0.104297
BCLAF1	PDCD11	FALSE	35	dbcorrdb__TAF1__ENCSR000BKS_1__m1	4.73	10kb	top1sd	0.136768
BCLAF1	POLDIP3	FALSE	34	dbcorrdb__TAF1__ENCSR000BKS_1__m1	4.73	10kb	top1sd	0.0727809
BCLAF1	POLR2B	FALSE	10	dbcorrdb__TAF1__ENCSR000BKS_1__m1	4.73	10kb	top1sd	0.0895317
BCLAF1	PPP1R9A	FALSE	5	dbcorrdb__TAF1__ENCSR000BKS_1__m1	4.73	10kb	top1sd	0.0921715
BCLAF1	PTK2	FALSE	1	dbcorrdb__TAF1__ENCSR000BKS_1__m1	4.73	10kb	top1sd	0.106889
BCLAF1	RBM12	FALSE	33	dbcorrdb__TAF1__ENCSR000BKS_1__m1	4.73	10kb	top1sd	0.117647
BCLAF1	RECQL	FALSE	6	dbcorrdb__TAF1__ENCSR000BKS_1__m1	4.73	10kb	top1sd	0.110918
BCLAF1	SFXN1	FALSE	32	dbcorrdb__TAF1__ENCSR000BKS_1__m1	4.73	10kb	top1sd	0.0843385
BCLAF1	SMCHD1	FALSE	27	dbcorrdb__TAF1__ENCSR000BKS_1__m1	4.73	10kb	top1sd	0.159143
BCLAF1	SOS1	FALSE	12	dbcorrdb__TAF1__ENCSR000BKS_1__m1	4.73	10kb	top1sd	0.100739
BCLAF1	SPECC1L	FALSE	23	dbcorrdb__TAF1__ENCSR000BKS_1__m1	4.73	10kb	top1sd	0.117506
BCLAF1	SRCAP	FALSE	28	dbcorrdb__TAF1__ENCSR000BKS_1__m1	4.73	10kb	top1sd	0.102148
BCLAF1	STAT1	FALSE	12	dbcorrdb__TAF1__ENCSR000BKS_1__m1	4.73	10kb	top1sd	0.0923719
BCLAF1	STAU1	FALSE	15	dbcorrdb__TAF1__ENCSR000BKS_1__m1	4.73	10kb	top1sd	0.0852174
BCLAF1	STK4	FALSE	29	dbcorrdb__TAF1__ENCSR000BKS_1__m1	4.73	10kb	top1sd	0.0858812
BCLAF1	SYNE2	FALSE	1	dbcorrdb__TAF1__ENCSR000BKS_1__m1	4.73	10kb	top1sd	0.148306
BCLAF1	TBK1	FALSE	26	dbcorrdb__TAF1__ENCSR000BKS_1__m1	4.73	10kb	top1sd	0.0899194
BCLAF1	TOPBP1	FALSE	34	dbcorrdb__TAF1__ENCSR000BKS_1__m1	4.73	10kb	top1sd	0.104587
BCLAF1	TPP2	FALSE	25	dbcorrdb__TAF1__ENCSR000BKS_1__m1	4.73	10kb	top1sd	0.121133
BCLAF1	UBE2K	FALSE	5	dbcorrdb__TAF1__ENCSR000BKS_1__m1	4.73	10kb	top1sd	0.124022
BCLAF1	UHRF1	FALSE	9	dbcorrdb__TAF1__ENCSR000BKS_1__m1	4.73	10kb	top1sd	0.131614
BCLAF1	USP33	FALSE	10	dbcorrdb__TAF1__ENCSR000BKS_1__m1	4.73	10kb	top1sd	0.090467
BCLAF1	XPOT	FALSE	4	dbcorrdb__TAF1__ENCSR000BKS_1__m1	4.73	10kb	top1sd	0.117363
BCLAF1	XRCC5	FALSE	3	dbcorrdb__TAF1__ENCSR000BKS_1__m1	4.73	10kb	top1sd	0.193907
BCLAF1	ZBTB11	FALSE	41	dbcorrdb__TAF1__ENCSR000BKS_1__m1	4.73	10kb	top1sd	0.095528
BCLAF1	ZNF292	FALSE	2	dbcorrdb__TAF1__ENCSR000BKS_1__m1	4.73	10kb	top1sd	0.136267
BCLAF1	ZNF483	FALSE	16	dbcorrdb__TAF1__ENCSR000BKS_1__m1	4.73	10kb	top1sd	0.101152
BCLAF1	ZNF562	FALSE	9	dbcorrdb__TAF1__ENCSR000BKS_1__m1	4.73	10kb	top1sd	0.077596
BCLAF1	ACIN1	FALSE	36	dbcorrdb__POLR2A__ENCSR000FAJ_1__m2	4.72	10kb	w0.005Andtop50	0.169882
BCLAF1	APLP2	FALSE	6	dbcorrdb__POLR2A__ENCSR000FAJ_1__m2	4.72	10kb	w0.005Andtop50	0.190732
BCLAF1	IPO7	FALSE	7	dbcorrdb__POLR2A__ENCSR000FAJ_1__m2	4.72	10kb	w0.005Andtop50	0.188653
BCLAF1	ABCC5	FALSE	10	dbcorrdb__TAF1__ENCSR000BHT_1__m1	4.43	500bp	top1sd	0.0766486
BCLAF1	AGGF1	FALSE	8	dbcorrdb__TAF1__ENCSR000BHT_1__m1	4.43	500bp	top1sd	0.0746051
BCLAF1	AIDA	FALSE	5	dbcorrdb__TAF1__ENCSR000BHT_1__m1	4.43	500bp	top1sd	0.114292
BCLAF1	ANP32E	FALSE	8	dbcorrdb__TAF1__ENCSR000BHT_1__m1	4.43	500bp	top1sd	0.148921
BCLAF1	AQR	FALSE	29	dbcorrdb__TAF1__ENCSR000BHT_1__m1	4.43	500bp	top1sd	0.100623
BCLAF1	BRWD3	FALSE	21	dbcorrdb__TAF1__ENCSR000BHT_1__m1	4.43	500bp	top1sd	0.124425
BCLAF1	CAND1	FALSE	3	dbcorrdb__TAF1__ENCSR000BHT_1__m1	4.43	500bp	top1sd	0.122519
BCLAF1	CEP170	FALSE	10	dbcorrdb__TAF1__ENCSR000BHT_1__m1	4.43	500bp	top1sd	0.116273
BCLAF1	DDX11	FALSE	9	dbcorrdb__TAF1__ENCSR000BHT_1__m1	4.43	500bp	top1sd	0.124477
BCLAF1	DDX21	FALSE	3	dbcorrdb__TAF1__ENCSR000BHT_1__m1	4.43	500bp	top1sd	0.109543
BCLAF1	DHX35	FALSE	2	dbcorrdb__TAF1__ENCSR000BHT_1__m1	4.43	500bp	top1sd	0.0690936
BCLAF1	DHX8	FALSE	40	dbcorrdb__TAF1__ENCSR000BHT_1__m1	4.43	500bp	top1sd	0.0800217
BCLAF1	DNAJC10	FALSE	6	dbcorrdb__TAF1__ENCSR000BHT_1__m1	4.43	500bp	top1sd	0.137258
BCLAF1	FAM98B	FALSE	6	dbcorrdb__TAF1__ENCSR000BHT_1__m1	4.43	500bp	top1sd	0.103964
BCLAF1	G3BP2	FALSE	24	dbcorrdb__TAF1__ENCSR000BHT_1__m1	4.43	500bp	top1sd	0.175389
BCLAF1	GRIPAP1	FALSE	8	dbcorrdb__TAF1__ENCSR000BHT_1__m1	4.43	500bp	top1sd	0.095819
BCLAF1	GTF2H3	FALSE	36	dbcorrdb__TAF1__ENCSR000BHT_1__m1	4.43	500bp	top1sd	0.0729496
BCLAF1	KNTC1	FALSE	3	dbcorrdb__TAF1__ENCSR000BHT_1__m1	4.43	500bp	top1sd	0.119897
BCLAF1	LARP4	FALSE	27	dbcorrdb__TAF1__ENCSR000BHT_1__m1	4.43	500bp	top1sd	0.111085
BCLAF1	LARS	FALSE	8	dbcorrdb__TAF1__ENCSR000BHT_1__m1	4.43	500bp	top1sd	0.156533
BCLAF1	LTV1	FALSE	23	dbcorrdb__TAF1__ENCSR000BHT_1__m1	4.43	500bp	top1sd	0.0725115
BCLAF1	MAK16	FALSE	10	dbcorrdb__TAF1__ENCSR000BHT_1__m1	4.43	500bp	top1sd	0.0989922
BCLAF1	MCL1	FALSE	11	dbcorrdb__TAF1__ENCSR000BHT_1__m1	4.43	500bp	top1sd	0.106256
BCLAF1	MCM3	FALSE	1	dbcorrdb__TAF1__ENCSR000BHT_1__m1	4.43	500bp	top1sd	0.195371
BCLAF1	MCM6	FALSE	3	dbcorrdb__TAF1__ENCSR000BHT_1__m1	4.43	500bp	top1sd	0.149619
BCLAF1	MFAP1	FALSE	16	dbcorrdb__TAF1__ENCSR000BHT_1__m1	4.43	500bp	top1sd	0.0822247
BCLAF1	MNT	FALSE	21	dbcorrdb__TAF1__ENCSR000BHT_1__m1	4.43	500bp	top1sd	0.0698735
BCLAF1	MSH2	FALSE	2	dbcorrdb__TAF1__ENCSR000BHT_1__m1	4.43	500bp	top1sd	0.150808
BCLAF1	MTR	FALSE	3	dbcorrdb__TAF1__ENCSR000BHT_1__m1	4.43	500bp	top1sd	0.0983295
BCLAF1	NFXL1	FALSE	3	dbcorrdb__TAF1__ENCSR000BHT_1__m1	4.43	500bp	top1sd	0.0925093
BCLAF1	NOP58	FALSE	26	dbcorrdb__TAF1__ENCSR000BHT_1__m1	4.43	500bp	top1sd	0.110074
BCLAF1	NPAT	FALSE	22	dbcorrdb__TAF1__ENCSR000BHT_1__m1	4.43	500bp	top1sd	0.0935695
BCLAF1	NRDC	FALSE	25	dbcorrdb__TAF1__ENCSR000BHT_1__m1	4.43	500bp	top1sd	0.135836
BCLAF1	PANK3	FALSE	23	dbcorrdb__TAF1__ENCSR000BHT_1__m1	4.43	500bp	top1sd	0.117638
BCLAF1	PDE5A	FALSE	13	dbcorrdb__TAF1__ENCSR000BHT_1__m1	4.43	500bp	top1sd	0.102856
BCLAF1	PDZD8	FALSE	7	dbcorrdb__TAF1__ENCSR000BHT_1__m1	4.43	500bp	top1sd	0.102521
BCLAF1	PHF3	FALSE	12	dbcorrdb__TAF1__ENCSR000BHT_1__m1	4.43	500bp	top1sd	0.169671
BCLAF1	PNN	FALSE	10	dbcorrdb__TAF1__ENCSR000BHT_1__m1	4.43	500bp	top1sd	0.200614
BCLAF1	PSME4	FALSE	26	dbcorrdb__TAF1__ENCSR000BHT_1__m1	4.43	500bp	top1sd	0.112964
BCLAF1	RNF20	FALSE	35	dbcorrdb__TAF1__ENCSR000BHT_1__m1	4.43	500bp	top1sd	0.0904654
BCLAF1	RNGTT	FALSE	8	dbcorrdb__TAF1__ENCSR000BHT_1__m1	4.43	500bp	top1sd	0.0932425
BCLAF1	RRP15	FALSE	12	dbcorrdb__TAF1__ENCSR000BHT_1__m1	4.43	500bp	top1sd	0.0691305
BCLAF1	SMG6	FALSE	11	dbcorrdb__TAF1__ENCSR000BHT_1__m1	4.43	500bp	top1sd	0.102293
BCLAF1	SNRNP200	FALSE	30	dbcorrdb__TAF1__ENCSR000BHT_1__m1	4.43	500bp	top1sd	0.189039
BCLAF1	SOCS5	FALSE	8	dbcorrdb__TAF1__ENCSR000BHT_1__m1	4.43	500bp	top1sd	0.0727104
BCLAF1	SPCS3	FALSE	4	dbcorrdb__TAF1__ENCSR000BHT_1__m1	4.43	500bp	top1sd	0.114794
BCLAF1	SRPK1	FALSE	7	dbcorrdb__TAF1__ENCSR000BHT_1__m1	4.43	500bp	top1sd	0.113285
BCLAF1	TAF1	FALSE	25	dbcorrdb__TAF1__ENCSR000BHT_1__m1	4.43	500bp	top1sd	0.0871107
BCLAF1	TMEM33	FALSE	40	dbcorrdb__TAF1__ENCSR000BHT_1__m1	4.43	500bp	top1sd	0.0786515
BCLAF1	UBA2	FALSE	28	dbcorrdb__TAF1__ENCSR000BHT_1__m1	4.43	500bp	top1sd	0.127974
BCLAF1	XRN2	FALSE	30	dbcorrdb__TAF1__ENCSR000BHT_1__m1	4.43	500bp	top1sd	0.0932073
BCLAF1	ZMPSTE24	FALSE	31	dbcorrdb__TAF1__ENCSR000BHT_1__m1	4.43	500bp	top1sd	0.0765054
BCLAF1	ZNF182	FALSE	25	dbcorrdb__TAF1__ENCSR000BHT_1__m1	4.43	500bp	top1sd	0.0599375
BCLAF1	ZNF829	FALSE	15	dbcorrdb__TAF1__ENCSR000BHT_1__m1	4.43	500bp	top1sd	0.0311121
BCLAF1	CEP162	FALSE	7	dbcorrdb__TAF1__ENCSR000BQF_1__m1	4.42	500bp	top1sd	0.0778859
BCLAF1	CTTN	FALSE	17	dbcorrdb__TAF1__ENCSR000BQF_1__m1	4.42	500bp	top1sd	0.0719404
BCLAF1	DIS3	FALSE	25	dbcorrdb__TAF1__ENCSR000BQF_1__m1	4.42	500bp	top1sd	0.104947
BCLAF1	DNM1L	FALSE	3	dbcorrdb__TAF1__ENCSR000BQF_1__m1	4.42	500bp	top1sd	0.103768
BCLAF1	EEA1	FALSE	9	dbcorrdb__TAF1__ENCSR000BQF_1__m1	4.42	500bp	top1sd	0.0959831
BCLAF1	EML4	FALSE	11	dbcorrdb__TAF1__ENCSR000BQF_1__m1	4.42	500bp	top1sd	0.131888
BCLAF1	ENAH	FALSE	2	dbcorrdb__TAF1__ENCSR000BQF_1__m1	4.42	500bp	top1sd	0.216516
BCLAF1	FBXO21	FALSE	3	dbcorrdb__TAF1__ENCSR000BQF_1__m1	4.42	500bp	top1sd	0.0759334
BCLAF1	HYOU1	FALSE	17	dbcorrdb__TAF1__ENCSR000BQF_1__m1	4.42	500bp	top1sd	0.108486
BCLAF1	METTL2B	FALSE	22	dbcorrdb__TAF1__ENCSR000BQF_1__m1	4.42	500bp	top1sd	0.0892848
BCLAF1	NASP	FALSE	5	dbcorrdb__TAF1__ENCSR000BQF_1__m1	4.42	500bp	top1sd	0.247348
BCLAF1	NBN	FALSE	20	dbcorrdb__TAF1__ENCSR000BQF_1__m1	4.42	500bp	top1sd	0.0854165
BCLAF1	NOL10	FALSE	6	dbcorrdb__TAF1__ENCSR000BQF_1__m1	4.42	500bp	top1sd	0.0767355
BCLAF1	NR1D2	FALSE	12	dbcorrdb__TAF1__ENCSR000BQF_1__m1	4.42	500bp	top1sd	0.0829687
BCLAF1	NUP58	FALSE	2	dbcorrdb__TAF1__ENCSR000BQF_1__m1	4.42	500bp	top1sd	0.0937826
BCLAF1	POLR2D	FALSE	5	dbcorrdb__TAF1__ENCSR000BQF_1__m1	4.42	500bp	top1sd	0.0907717
BCLAF1	PPP4R3B	FALSE	5	dbcorrdb__TAF1__ENCSR000BQF_1__m1	4.42	500bp	top1sd	0.104204
BCLAF1	PRKCI	FALSE	5	dbcorrdb__TAF1__ENCSR000BQF_1__m1	4.42	500bp	top1sd	0.0975306
BCLAF1	RBBP4	FALSE	2	dbcorrdb__TAF1__ENCSR000BQF_1__m1	4.42	500bp	top1sd	0.124143
BCLAF1	RCC2	FALSE	1	dbcorrdb__TAF1__ENCSR000BQF_1__m1	4.42	500bp	top1sd	0.12206
BCLAF1	SRPRA	FALSE	37	dbcorrdb__TAF1__ENCSR000BQF_1__m1	4.42	500bp	top1sd	0.0747767
BCLAF1	SRSF11	FALSE	1	dbcorrdb__TAF1__ENCSR000BQF_1__m1	4.42	500bp	top1sd	0.102684
BCLAF1	TSPYL2	FALSE	4	dbcorrdb__TAF1__ENCSR000BQF_1__m1	4.42	500bp	top1sd	0.0823991
BCLAF1	UBA6	FALSE	20	dbcorrdb__TAF1__ENCSR000BQF_1__m1	4.42	500bp	top1sd	0.0828862
BCLAF1	USP32	FALSE	22	dbcorrdb__TAF1__ENCSR000BQF_1__m1	4.42	500bp	top1sd	0.0851493
BCLAF1	VPS13A	FALSE	5	dbcorrdb__TAF1__ENCSR000BQF_1__m1	4.42	500bp	top1sd	0.104169
BCLAF1	ZGRF1	FALSE	9	dbcorrdb__TAF1__ENCSR000BQF_1__m1	4.42	500bp	top1sd	0.131372
BCLAF1	ZNF35	FALSE	24	dbcorrdb__TAF1__ENCSR000BQF_1__m1	4.42	500bp	top1sd	0.0711771
BCLAF1	ZNF629	FALSE	4	dbcorrdb__TAF1__ENCSR000BQF_1__m1	4.42	500bp	top1sd	0.0713469
BCLAF1	PRPF39	FALSE	6	dbcorrdb__POLR2A__ENCSR000FAJ_1__m2	4.16	500bp	top5perTarget	0.0790219
BCLAF1	ZBTB21	FALSE	13	dbcorrdb__POLR2A__ENCSR000FAJ_1__m2	4.16	500bp	top5perTarget	0.0948027
BCLAF1	ADAMTS1	FALSE	4	dbcorrdb__RBBP5__ENCSR000AQI_1__m1	4.05	10kb	top50perTarget	0.0512983
BCLAF1	ADCY3	FALSE	6	dbcorrdb__RBBP5__ENCSR000AQI_1__m1	4.05	10kb	top50perTarget	0.0781998
BCLAF1	ADIPOR2	FALSE	36	dbcorrdb__RBBP5__ENCSR000AQI_1__m1	4.05	10kb	top50perTarget	0.0773763
BCLAF1	AEBP1	FALSE	19	dbcorrdb__RBBP5__ENCSR000AQI_1__m1	4.05	10kb	top50perTarget	0.0460065
BCLAF1	AGAP1	FALSE	19	dbcorrdb__RBBP5__ENCSR000AQI_1__m1	4.05	10kb	top50perTarget	0.0771315
BCLAF1	ALG10	FALSE	22	dbcorrdb__RBBP5__ENCSR000AQI_1__m1	4.05	10kb	top50perTarget	0.0432733
BCLAF1	ANKRD42	FALSE	32	dbcorrdb__RBBP5__ENCSR000AQI_1__m1	4.05	10kb	top50perTarget	0.0329694
BCLAF1	ANP32A	FALSE	23	dbcorrdb__RBBP5__ENCSR000AQI_1__m1	4.05	10kb	top50perTarget	0.132611
BCLAF1	ARFGEF2	FALSE	4	dbcorrdb__RBBP5__ENCSR000AQI_1__m1	4.05	10kb	top50perTarget	0.0658581
BCLAF1	ARFIP1	FALSE	40	dbcorrdb__RBBP5__ENCSR000AQI_1__m1	4.05	10kb	top50perTarget	0.0618684
BCLAF1	ARHGEF7	FALSE	40	dbcorrdb__RBBP5__ENCSR000AQI_1__m1	4.05	10kb	top50perTarget	0.0688066
BCLAF1	ATAD1	FALSE	27	dbcorrdb__RBBP5__ENCSR000AQI_1__m1	4.05	10kb	top50perTarget	0.0560122
BCLAF1	ATXN7L3	FALSE	21	dbcorrdb__RBBP5__ENCSR000AQI_1__m1	4.05	10kb	top50perTarget	0.060805
BCLAF1	BMP2K	FALSE	31	dbcorrdb__RBBP5__ENCSR000AQI_1__m1	4.05	10kb	top50perTarget	0.0696112
BCLAF1	BRCA2	FALSE	1	dbcorrdb__RBBP5__ENCSR000AQI_1__m1	4.05	10kb	top50perTarget	0.135167
BCLAF1	BRPF3	FALSE	1	dbcorrdb__RBBP5__ENCSR000AQI_1__m1	4.05	10kb	top50perTarget	0.0478613
BCLAF1	BTRC	FALSE	9	dbcorrdb__RBBP5__ENCSR000AQI_1__m1	4.05	10kb	top50perTarget	0.0689775
BCLAF1	C18orf25	FALSE	21	dbcorrdb__RBBP5__ENCSR000AQI_1__m1	4.05	10kb	top50perTarget	0.0542936
BCLAF1	CAB39	FALSE	36	dbcorrdb__RBBP5__ENCSR000AQI_1__m1	4.05	10kb	top50perTarget	0.0849658
BCLAF1	CCNT2	FALSE	4	dbcorrdb__RBBP5__ENCSR000AQI_1__m1	4.05	10kb	top50perTarget	0.0754294
BCLAF1	CEP120	FALSE	18	dbcorrdb__RBBP5__ENCSR000AQI_1__m1	4.05	10kb	top50perTarget	0.0637375
BCLAF1	CHSY1	FALSE	2	dbcorrdb__RBBP5__ENCSR000AQI_1__m1	4.05	10kb	top50perTarget	0.0738944
BCLAF1	CHUK	FALSE	35	dbcorrdb__RBBP5__ENCSR000AQI_1__m1	4.05	10kb	top50perTarget	0.0565177
BCLAF1	CNST	FALSE	19	dbcorrdb__RBBP5__ENCSR000AQI_1__m1	4.05	10kb	top50perTarget	0.048539
BCLAF1	COG2	FALSE	23	dbcorrdb__RBBP5__ENCSR000AQI_1__m1	4.05	10kb	top50perTarget	0.0600873
BCLAF1	COL4A1	FALSE	5	dbcorrdb__RBBP5__ENCSR000AQI_1__m1	4.05	10kb	top50perTarget	0.149449
BCLAF1	COPA	FALSE	34	dbcorrdb__RBBP5__ENCSR000AQI_1__m1	4.05	10kb	top50perTarget	0.0804968
BCLAF1	CRAMP1	FALSE	3	dbcorrdb__RBBP5__ENCSR000AQI_1__m1	4.05	10kb	top50perTarget	0.0538037
BCLAF1	CRK	FALSE	35	dbcorrdb__RBBP5__ENCSR000AQI_1__m1	4.05	10kb	top50perTarget	0.0652973
BCLAF1	CSTF2T	FALSE	35	dbcorrdb__RBBP5__ENCSR000AQI_1__m1	4.05	10kb	top50perTarget	0.0866977
BCLAF1	DAB2IP	FALSE	2	dbcorrdb__RBBP5__ENCSR000AQI_1__m1	4.05	10kb	top50perTarget	0.0635718
BCLAF1	DANT2	FALSE	1	dbcorrdb__RBBP5__ENCSR000AQI_1__m1	4.05	10kb	top50perTarget	0.0668895
BCLAF1	DDX52	FALSE	13	dbcorrdb__RBBP5__ENCSR000AQI_1__m1	4.05	10kb	top50perTarget	0.0636315
BCLAF1	DIABLO	FALSE	34	dbcorrdb__RBBP5__ENCSR000AQI_1__m1	4.05	10kb	top50perTarget	0.032804
BCLAF1	DNAJC5	FALSE	31	dbcorrdb__RBBP5__ENCSR000AQI_1__m1	4.05	10kb	top50perTarget	0.0438642
BCLAF1	DSE	FALSE	3	dbcorrdb__RBBP5__ENCSR000AQI_1__m1	4.05	10kb	top50perTarget	0.0655013
BCLAF1	ELOVL6	FALSE	12	dbcorrdb__RBBP5__ENCSR000AQI_1__m1	4.05	10kb	top50perTarget	0.107946
BCLAF1	EPC2	FALSE	13	dbcorrdb__RBBP5__ENCSR000AQI_1__m1	4.05	10kb	top50perTarget	0.0743177
BCLAF1	ERCC6	FALSE	37	dbcorrdb__RBBP5__ENCSR000AQI_1__m1	4.05	10kb	top50perTarget	0.0810581
BCLAF1	ERCC6L2	FALSE	17	dbcorrdb__RBBP5__ENCSR000AQI_1__m1	4.05	10kb	top50perTarget	0.0911055
BCLAF1	ETAA1	FALSE	34	dbcorrdb__RBBP5__ENCSR000AQI_1__m1	4.05	10kb	top50perTarget	0.0763729
BCLAF1	FADS2	FALSE	22	dbcorrdb__RBBP5__ENCSR000AQI_1__m1	4.05	10kb	top50perTarget	0.0903146
BCLAF1	FAM149B1	FALSE	37	dbcorrdb__RBBP5__ENCSR000AQI_1__m1	4.05	10kb	top50perTarget	0.0561603
BCLAF1	FAM91A1	FALSE	40	dbcorrdb__RBBP5__ENCSR000AQI_1__m1	4.05	10kb	top50perTarget	0.0692793
BCLAF1	FARP2	FALSE	3	dbcorrdb__RBBP5__ENCSR000AQI_1__m1	4.05	10kb	top50perTarget	0.0700859
BCLAF1	FASTKD1	FALSE	6	dbcorrdb__RBBP5__ENCSR000AQI_1__m1	4.05	10kb	top50perTarget	0.0711175
BCLAF1	FBXO22	FALSE	39	dbcorrdb__RBBP5__ENCSR000AQI_1__m1	4.05	10kb	top50perTarget	0.0713385
BCLAF1	FBXO38	FALSE	40	dbcorrdb__RBBP5__ENCSR000AQI_1__m1	4.05	10kb	top50perTarget	0.0590865
BCLAF1	FBXO42	FALSE	17	dbcorrdb__RBBP5__ENCSR000AQI_1__m1	4.05	10kb	top50perTarget	0.072125
BCLAF1	FEM1B	FALSE	3	dbcorrdb__RBBP5__ENCSR000AQI_1__m1	4.05	10kb	top50perTarget	0.090866
BCLAF1	FOXJ2	FALSE	16	dbcorrdb__RBBP5__ENCSR000AQI_1__m1	4.05	10kb	top50perTarget	0.0480621
BCLAF1	FRMD5	FALSE	6	dbcorrdb__RBBP5__ENCSR000AQI_1__m1	4.05	10kb	top50perTarget	0.0350364
BCLAF1	FRS2	FALSE	32	dbcorrdb__RBBP5__ENCSR000AQI_1__m1	4.05	10kb	top50perTarget	0.0879826
BCLAF1	GAPVD1	FALSE	31	dbcorrdb__RBBP5__ENCSR000AQI_1__m1	4.05	10kb	top50perTarget	0.0756339
BCLAF1	GLDC	FALSE	1	dbcorrdb__RBBP5__ENCSR000AQI_1__m1	4.05	10kb	top50perTarget	0.0749116
BCLAF1	GNB1	FALSE	3	dbcorrdb__RBBP5__ENCSR000AQI_1__m1	4.05	10kb	top50perTarget	0.132378
BCLAF1	GTF2H2	FALSE	37	dbcorrdb__RBBP5__ENCSR000AQI_1__m1	4.05	10kb	top50perTarget	0.0623926
BCLAF1	GTF2H2C	FALSE	19	dbcorrdb__RBBP5__ENCSR000AQI_1__m1	4.05	10kb	top50perTarget	0.0646182
BCLAF1	GZF1	FALSE	19	dbcorrdb__RBBP5__ENCSR000AQI_1__m1	4.05	10kb	top50perTarget	0.0643924
BCLAF1	HEXIM1	FALSE	9	dbcorrdb__RBBP5__ENCSR000AQI_1__m1	4.05	10kb	top50perTarget	0.0682815
BCLAF1	HIST1H2AL	FALSE	1	dbcorrdb__RBBP5__ENCSR000AQI_1__m1	4.05	10kb	top50perTarget	0.0861255
BCLAF1	HLCS	FALSE	16	dbcorrdb__RBBP5__ENCSR000AQI_1__m1	4.05	10kb	top50perTarget	0.0645209
BCLAF1	HMG20A	FALSE	32	dbcorrdb__RBBP5__ENCSR000AQI_1__m1	4.05	10kb	top50perTarget	0.0727349
BCLAF1	HMGXB3	FALSE	38	dbcorrdb__RBBP5__ENCSR000AQI_1__m1	4.05	10kb	top50perTarget	0.0701897
BCLAF1	HSPA14	FALSE	8	dbcorrdb__RBBP5__ENCSR000AQI_1__m1	4.05	10kb	top50perTarget	0.0678499
BCLAF1	HYPK	FALSE	32	dbcorrdb__RBBP5__ENCSR000AQI_1__m1	4.05	10kb	top50perTarget	0.039062
BCLAF1	IKZF5	FALSE	9	dbcorrdb__RBBP5__ENCSR000AQI_1__m1	4.05	10kb	top50perTarget	0.0440126
BCLAF1	KCNAB2	FALSE	33	dbcorrdb__RBBP5__ENCSR000AQI_1__m1	4.05	10kb	top50perTarget	0.0345081
BCLAF1	KCNC4	FALSE	4	dbcorrdb__RBBP5__ENCSR000AQI_1__m1	4.05	10kb	top50perTarget	0.0549911
BCLAF1	KCTD10	FALSE	30	dbcorrdb__RBBP5__ENCSR000AQI_1__m1	4.05	10kb	top50perTarget	0.0534417
BCLAF1	KDM4C	FALSE	6	dbcorrdb__RBBP5__ENCSR000AQI_1__m1	4.05	10kb	top50perTarget	0.0456553
BCLAF1	KITLG	FALSE	5	dbcorrdb__RBBP5__ENCSR000AQI_1__m1	4.05	10kb	top50perTarget	0.0411902
BCLAF1	KLHL15	FALSE	34	dbcorrdb__RBBP5__ENCSR000AQI_1__m1	4.05	10kb	top50perTarget	0.0796227
BCLAF1	LARS2	FALSE	3	dbcorrdb__RBBP5__ENCSR000AQI_1__m1	4.05	10kb	top50perTarget	0.079035
BCLAF1	LSM14B	FALSE	16	dbcorrdb__RBBP5__ENCSR000AQI_1__m1	4.05	10kb	top50perTarget	0.0845419
BCLAF1	MAPK9	FALSE	14	dbcorrdb__RBBP5__ENCSR000AQI_1__m1	4.05	10kb	top50perTarget	0.0806136
BCLAF1	METTL14	FALSE	39	dbcorrdb__RBBP5__ENCSR000AQI_1__m1	4.05	10kb	top50perTarget	0.0637204
BCLAF1	METTL15	FALSE	1	dbcorrdb__RBBP5__ENCSR000AQI_1__m1	4.05	10kb	top50perTarget	0.0388017
BCLAF1	MFN2	FALSE	11	dbcorrdb__RBBP5__ENCSR000AQI_1__m1	4.05	10kb	top50perTarget	0.066562
BCLAF1	MFSD5	FALSE	12	dbcorrdb__RBBP5__ENCSR000AQI_1__m1	4.05	10kb	top50perTarget	0.0406897
BCLAF1	MIOS	FALSE	12	dbcorrdb__RBBP5__ENCSR000AQI_1__m1	4.05	10kb	top50perTarget	0.0699539
BCLAF1	MSANTD2	FALSE	35	dbcorrdb__RBBP5__ENCSR000AQI_1__m1	4.05	10kb	top50perTarget	0.0601874
BCLAF1	MTERF1	FALSE	39	dbcorrdb__RBBP5__ENCSR000AQI_1__m1	4.05	10kb	top50perTarget	0.0415708
BCLAF1	MTMR4	FALSE	40	dbcorrdb__RBBP5__ENCSR000AQI_1__m1	4.05	10kb	top50perTarget	0.0726826
BCLAF1	NBPF11	FALSE	34	dbcorrdb__RBBP5__ENCSR000AQI_1__m1	4.05	10kb	top50perTarget	0.0334964
BCLAF1	NCBP1	FALSE	28	dbcorrdb__RBBP5__ENCSR000AQI_1__m1	4.05	10kb	top50perTarget	0.0884248
BCLAF1	NEK1	FALSE	4	dbcorrdb__RBBP5__ENCSR000AQI_1__m1	4.05	10kb	top50perTarget	0.0680088
BCLAF1	NKRF	FALSE	19	dbcorrdb__RBBP5__ENCSR000AQI_1__m1	4.05	10kb	top50perTarget	0.0736155
BCLAF1	NOP2	FALSE	8	dbcorrdb__RBBP5__ENCSR000AQI_1__m1	4.05	10kb	top50perTarget	0.0607426
BCLAF1	NPEPPS	FALSE	1	dbcorrdb__RBBP5__ENCSR000AQI_1__m1	4.05	10kb	top50perTarget	0.0910638
BCLAF1	NR2C2	FALSE	5	dbcorrdb__RBBP5__ENCSR000AQI_1__m1	4.05	10kb	top50perTarget	0.0657776
BCLAF1	NUDCD3	FALSE	36	dbcorrdb__RBBP5__ENCSR000AQI_1__m1	4.05	10kb	top50perTarget	0.0617887
BCLAF1	NUTM2B-AS1	FALSE	7	dbcorrdb__RBBP5__ENCSR000AQI_1__m1	4.05	10kb	top50perTarget	0.0713561
BCLAF1	OCRL	FALSE	3	dbcorrdb__RBBP5__ENCSR000AQI_1__m1	4.05	10kb	top50perTarget	0.0745064
BCLAF1	OTUD7B	FALSE	34	dbcorrdb__RBBP5__ENCSR000AQI_1__m1	4.05	10kb	top50perTarget	0.0760422
BCLAF1	PAM	FALSE	3	dbcorrdb__RBBP5__ENCSR000AQI_1__m1	4.05	10kb	top50perTarget	0.0735007
BCLAF1	PATL1	FALSE	38	dbcorrdb__RBBP5__ENCSR000AQI_1__m1	4.05	10kb	top50perTarget	0.0635105
BCLAF1	PCBP1-AS1	FALSE	39	dbcorrdb__RBBP5__ENCSR000AQI_1__m1	4.05	10kb	top50perTarget	0.0627196
BCLAF1	PCSK7	FALSE	12	dbcorrdb__RBBP5__ENCSR000AQI_1__m1	4.05	10kb	top50perTarget	0.0620333
BCLAF1	PHLPP2	FALSE	2	dbcorrdb__RBBP5__ENCSR000AQI_1__m1	4.05	10kb	top50perTarget	0.0600917
[truncated: 94,607 more rows]
