# Supplementary material for: Single-Cell RNA-Seq Reveals Conserved Cellular Communication Mechanisms Governing Ocular Lineage Specification from Human iPS Cells
Source: Cells. 2026 Jan 7;15(2):104. doi: 10.3390/cells15020104 (PMC12839081; doi:10.3390/cells15020104)
Supplement: Supplementary file 1 [file cells-15-00104-s001.zip › Data S3.xlsx]

## Sheet: Annotation
MyList	Gene ID	Type	Tax ID	Homologene Gene ID	Homologene Gene Tax ID	Gene Symbol	Description	Protein Functions (ChatGPT)	Disease & Drugs (ChatGPT)	Biological Process (GO)	Kinase Class (UniProt)	Protein Function (Protein Atlas)	Subcellular Location (Protein Atlas)	Drug (DrugBank)	Canonical Pathways_x000D_	Hallmark Gene Sets_x000D_	GO:0006351 DNA-templated transcription	GO:1902893 regulation of miRNA transcript	GO:0060322 head development	GO:0048568 embryonic organ development	M167 PID AP1 PATHWAY	GO:0007423 sensory organ development	GO:0008283 cell population proliferation	GO:0048732 gland development	WP3527 Pre implantation embryo	R-HSA-9758941 Gastrulation	GO:0045596 negative regulation of cell di	hsa05166 Human T-cell leukemia virus 1	hsa05202 Transcriptional misregulation	WP4211 Transcriptional cascade regula	WP2853 Endoderm differentiation	GO:0035239 tube morphogenesis	M2 PID SMAD2 3NUCLEAR PATHWAY	GO:0006325 chromatin organization	GO:0007389 pattern specification process	GO:0035270 endocrine system development
SAP30	8819	symbol	H. sapiens	8819	H. sapiens	SAP30	Sin3A associated protein 30	SAP30 (Sin3A associated protein 30) is a human gene that encodes a component of the histone deacetylase complex, which is involved in the regulation of gene expression through histone acetylation and deacetylation. The complex includes several other polypeptides, such as SIN3, SAP18, HDAC1, HDAC2, RbAp46, and RbAp48. SAP30 is responsible for deacetylating core histone octamers, but not nucleosoma…	Research on SAP30 has primarily focused on its role in normal cellular function and development, and there is limited information on its disease implications. However, some studies have suggested that SAP30 may be involved in the development of certain cancers, such as breast cancer and hepatocellular carcinoma. Targeted drug discovery efforts for SAP30 are currently limited, but there is potenti…	GO:0052472 modulation by host of symbiont transcription;GO:1902455 negative regulation of stem cell population maintenance;GO:1902459 positive regulation of stem cell population maintenance		Predicted intracellular proteins	Nucleoplasm (Supported)		(M219)PID HEDGEHOG GLI PATHWAY; (M101)PID HDAC CLASSI PATHWAY; (M105)PID TELOMERASE PATHWAY	(M5903)HALLMARK NOTCH SIGNALING; (M5891)HALLMARK HYPOXIA; (M5901)HALLMARK G2M CHECKPOINT	0	0	0	0	0	0	0	0	0	0	0	0	0	0	0	0	1	1	0	0
RAD21	5885	symbol	H. sapiens	5885	H. sapiens	RAD21	RAD21 cohesin complex component	RAD21 is a human gene that encodes a protein involved in repairing DNA double-strand breaks and in chromatid cohesion during mitosis. The protein is similar to the gene product of Schizosaccharomyces pombe rad21 and is a nuclear phospho-protein that becomes hyperphosphorylated during cell cycle M phase. The protein is highly regulated and specifically associates with mitotic chromatin at the cent…	RAD21 has been implicated in several diseases, including cancer and Cornelia de Lange syndrome (CdLS). In cancer, RAD21 is often overexpressed and plays a role in promoting tumor growth and metastasis. Targeting RAD21 has been explored as a potential therapeutic strategy for cancer treatment. For example, a small molecule inhibitor of RAD21 called SJ000291942 has been shown to inhibit the growth …	GO:0034089 establishment of meiotic sister chromatid cohesion;GO:0034087 establishment of mitotic sister chromatid cohesion;GO:1990414 replication-born double-strand break repair via sister chromatid exchange		Predicted intracellular proteins; Cancer-related genes:Mutated cancer genes; Cancer-related genes:Mutational cancer driver genes; Human disease related genes:Congenital malformations:Other congenital malformations; Disease related genes	Nucleoplasm (Enhanced)			(M5901)HALLMARK G2M CHECKPOINT; (M5925)HALLMARK E2F TARGETS	0	0	0	0	0	0	0	0	0	0	0	0	0	0	0	0	0	1	0	0
ZNF430	80264	symbol	H. sapiens	80264	H. sapiens	ZNF430	zinc finger protein 430	ZNF430 is a human gene that encodes for a zinc finger protein 430. This protein is predicted to have the ability to bind to DNA and regulate gene expression specifically for RNA polymerase II. It is also involved in the development of the substantia nigra, a region of the brain that is important for movement control. ZNF430 is predicted to be located in the nucleus of cells.	There is limited information available on the disease implications of ZNF430. However, some studies have suggested that mutations in this gene may be associated with Parkinson's disease, a neurodegenerative disorder that affects movement control. Targeted drug discovery efforts for ZNF430 are also limited, as the function of this gene is not well understood. Currently, there are no drugs on the m…	GO:0021762 substantia nigra development;GO:0048857 neural nucleus development;GO:0030901 midbrain development		Predicted intracellular proteins; Transcription factors:Zinc-coordinating DNA-binding domains					0	0	1	0	0	0	0	0	0	0	0	0	0	0	0	0	0	0	0	0
MYBL1	4603	symbol	H. sapiens	4603	H. sapiens	MYBL1	MYB proto-oncogene like 1	The human gene MYBL1, also known as MYB proto-oncogene like 1, is involved in regulating gene expression by binding to specific DNA sequences and activating transcription by RNA polymerase II. It is located in the nucleoplasm and plays a role in positive regulation of transcription. MYBL1 is a member of the MYB family of transcription factors, which are known to be involved in cell proliferation,…	Dysregulation of MYBL1 has been implicated in various types of cancer, including leukemia, breast cancer, and lung cancer. Targeting MYBL1 has been explored as a potential therapeutic strategy for these cancers. Several small molecule inhibitors of MYBL1 have been developed, including MYB-oligonucleotide decoys, which are short DNA sequences that bind to MYBL1 and prevent it from activating trans…	GO:0140542 regulation of piRNA transcription;GO:0140543 positive regulation of piRNA transcription;GO:0141007 siRNA-mediated retrotransposon silencing by heterochromatin formation		Predicted intracellular proteins; Transcription factors:Helix-turn-helix domains	Nucleoplasm (Supported)		(M28)PID IL4 2PATHWAY	(M5906)HALLMARK ESTROGEN RESPONSE EARLY	0	1	0	0	0	0	0	0	1	0	0	0	0	0	0	0	0	0	0	0
E2F8	79733	symbol	H. sapiens	79733	H. sapiens	E2F8	E2F transcription factor 8	E2F8 is a gene that belongs to a family of transcription factors that control the expression of genes necessary for cell cycle progression. This gene is responsible for regulating the transition from G1 to S phase by ensuring that the nucleus divides at the appropriate time. There are multiple variants of the gene that have been identified, but they all encode the same protein.	Research has shown that E2F8 plays a role in various diseases, including cancer and cardiovascular disease. In cancer, E2F8 has been found to be overexpressed in several types of tumors, including breast, lung, and liver cancer. This overexpression is associated with increased cell proliferation and tumor growth. Therefore, targeting E2F8 has become a potential strategy for cancer therapy. Severa…	GO:0033301 cell cycle comprising mitosis without cytokinesis;GO:0032877 positive regulation of DNA endoreduplication;GO:0032875 regulation of DNA endoreduplication		Predicted intracellular proteins; Transcription factors:Helix-turn-helix domains	Nucleoli (Supported); Additional: Cytosol;Nucleoplasm			(M5925)HALLMARK E2F TARGETS	0	0	0	1	0	0	1	1	0	0	0	0	0	0	0	1	0	0	0	0
E2F7	144455	symbol	H. sapiens	144455	H. sapiens	E2F7	E2F transcription factor 7	E2F7 is a gene that encodes for a transcription factor known as E2F transcription factor 7. This gene plays a crucial role in regulating the progression of the cell cycle. E2F transcription factors are essential for the proper functioning of cells, and any disruption in their activity can lead to various diseases, including cancer. E2F7 is involved in the regulation of cell proliferation and diff…	E2F7 has been implicated in several types of cancer, including breast, lung, and prostate cancer. Studies have shown that E2F7 overexpression can promote tumor growth and metastasis, while its downregulation can inhibit cancer cell proliferation and induce apoptosis. Therefore, E2F7 is considered a potential therapeutic target for cancer treatment. Several drug discovery efforts have focused on d…	GO:0032877 positive regulation of DNA endoreduplication;GO:0032875 regulation of DNA endoreduplication;GO:0032466 negative regulation of cytokinesis		Predicted intracellular proteins; Transcription factors:Helix-turn-helix domains	Nuclear speckles (Supported)		(M40)PID E2F PATHWAY		0	0	0	1	0	0	0	1	0	0	1	0	0	0	0	1	0	0	0	0
POLE3	54107	symbol	H. sapiens	54107	H. sapiens	POLE3	DNA polymerase epsilon 3, accessory subunit	POLE3 is a gene that encodes for a protein called DNA polymerase epsilon 3, accessory subunit. This protein is a histone-fold protein that interacts with other histone-fold proteins to bind DNA in a sequence-independent manner. These histone-fold protein dimers combine within larger enzymatic complexes for DNA transcription, replication, and packaging. The function of POLE3 is to assist in the re…	Mutations in the POLE3 gene have been linked to various types of cancer, including colorectal and endometrial cancer. As a result, there has been interest in developing drugs that target POLE3 as a potential treatment for these cancers. However, there are currently no drugs on the market that specifically target POLE3. One approach to targeting POLE3 is to develop drugs that inhibit the activity …	GO:0006272 leading strand elongation;GO:0006271 DNA strand elongation involved in DNA replication;GO:0022616 DNA strand elongation		FDA approved drug targets:Small molecule drugs; Predicted intracellular proteins	Nucleoplasm (Approved); Additional: Cytosol;Nucleoli	Cladribine		(M5941)HALLMARK UV RESPONSE UP; (M5926)HALLMARK MYC TARGETS V1	0	0	0	0	0	0	0	0	0	0	0	0	0	0	0	0	0	1	0	0
E2F1	1869	symbol	H. sapiens	1869	H. sapiens	E2F1	E2F transcription factor 1	E2F1 is a gene that encodes a transcription factor belonging to the E2F family. This family plays a crucial role in controlling the cell cycle and the action of tumor suppressor proteins. E2F1, along with E2F2 and E2F3, has an additional cyclin binding domain. The protein encoded by E2F1 binds preferentially to the retinoblastoma protein pRB in a cell-cycle dependent manner and can mediate both c…	E2F1 has been implicated in various diseases, including cancer, cardiovascular disease, and neurodegenerative disorders. In cancer, E2F1 is often overexpressed, leading to uncontrolled cell proliferation and tumor growth. Targeting E2F1 has been explored as a potential therapeutic strategy for cancer treatment. Several drugs have been developed that target E2F1, including small molecule inhibitor…	GO:1990086 lens fiber cell apoptotic process;GO:0070345 negative regulation of fat cell proliferation;GO:0070344 regulation of fat cell proliferation		Cancer-related genes:Candidate cancer biomarkers; Predicted intracellular proteins; Transcription factors:Helix-turn-helix domains	Centrosome;Nucleoplasm (Supported)		(M3686)SA REG CASCADE OF CYCLIN EXPR; (M1529)SA G1 AND S PHASES; (M143)PID IL2 PI3K PATHWAY	(M5923)HALLMARK PI3K AKT MTOR SIGNALING; (M5901)HALLMARK G2M CHECKPOINT	1	0	1	0	1	0	0	0	0	0	1	1	0	1	0	0	1	1	0	0
BRCA1	672	symbol	H. sapiens	672	H. sapiens	BRCA1	BRCA1 DNA repair associated	BRCA1 is a gene that encodes a nuclear phosphoprotein that helps maintain genomic stability and acts as a tumor suppressor. It forms a complex with other tumor suppressors, DNA damage sensors, and signal transducers to form the BRCA1-associated genome surveillance complex (BASC). The protein plays a role in transcription, DNA repair of double-stranded breaks, and recombination. Mutations in this …	Mutations in the BRCA1 gene are associated with an increased risk of developing breast and ovarian cancers. As a result, there has been significant interest in developing drugs that target BRCA1-deficient tumors. One such drug is olaparib, a PARP inhibitor that has been approved for the treatment of BRCA1/2-mutated ovarian and breast cancers. Other PARP inhibitors, such as rucaparib and niraparib…	GO:0071681 cellular response to indole-3-methanol;GO:0071680 response to indole-3-methanol;GO:0046600 negative regulation of centriole replication		Human disease related genes:Cancers:Cancers of soft tissues and bone; Enzymes; Potential drug targets; Human disease related genes:Cancers:Cancers of the digestive system; ENZYME proteins:Transferases; Human disease related genes:Cardiovascular diseases:Hematologic diseases; Predicted intracellular proteins; Cancer-related genes:Candidate cancer biomarkers; Cancer-related genes:Mutated cancer gen…	Nuclear bodies;Nucleoplasm (Supported)		(M258)PID BARD1 PATHWAY; (M242)PID AURORA A PATHWAY; (M84)PID ATM PATHWAY	(M5916)HALLMARK APICAL SURFACE; (M5902)HALLMARK APOPTOSIS; (M5925)HALLMARK E2F TARGETS	0	0	0	1	1	0	0	0	0	0	0	0	0	0	0	0	0	1	0	0
TFDP1	7027	symbol	H. sapiens	7027	H. sapiens	TFDP1	transcription factor Dp-1	TFDP1 is a gene that encodes a transcription factor that works in conjunction with E2F proteins to enhance their DNA-binding activity and promote transcription from E2F target genes. This protein is involved in controlling the transcriptional activity of many genes that are involved in cell cycle progression from G1 to S phase. There are multiple transcript variants of this gene due to alternativ…	TFDP1 has been implicated in various diseases, including cancer and developmental disorders. In cancer, TFDP1 is often overexpressed and contributes to the uncontrolled cell proliferation and tumor growth. Targeting TFDP1 has been explored as a potential therapeutic strategy for cancer treatment. For example, a study showed that inhibiting TFDP1 expression in breast cancer cells led to decreased …	GO:0070345 negative regulation of fat cell proliferation;GO:0070344 regulation of fat cell proliferation;GO:0043276 anoikis		Cancer-related genes:Candidate cancer biomarkers; Cancer-related genes:Mutational cancer driver genes; Predicted intracellular proteins; Transcription factors:Helix-turn-helix domains	Nucleoplasm (Approved); Additional: Cytosol;Nuclear membrane		(M279)PID RB 1PATHWAY; (M40)PID E2F PATHWAY; (M2)PID SMAD2 3NUCLEAR PATHWAY	(M5901)HALLMARK G2M CHECKPOINT; (M5926)HALLMARK MYC TARGETS V1	1	0	0	0	1	0	0	0	0	0	1	0	0	0	0	0	1	1	0	0
E2F2	1870	symbol	H. sapiens	1870	H. sapiens	E2F2	E2F transcription factor 2	E2F2 is a gene that encodes a transcription factor belonging to the E2F family. This family plays a crucial role in controlling the cell cycle and the action of tumor suppressor proteins. E2F2, along with E2F1 and E2F3, has an additional cyclin binding domain and binds specifically to the retinoblastoma protein pRB in a cell-cycle dependent manner. The protein contains several domains, including …	E2F2 has been implicated in various diseases, including cancer, cardiovascular disease, and neurodegenerative disorders. In cancer, E2F2 has been shown to promote tumor growth and progression by regulating cell cycle progression and apoptosis. Targeting E2F2 has been explored as a potential therapeutic strategy for cancer treatment. Several small molecule inhibitors of E2F2 have been developed, i…	GO:1990086 lens fiber cell apoptotic process;GO:1903671 negative regulation of sprouting angiogenesis;GO:0072332 intrinsic apoptotic signaling pathway by p53 class mediator		Predicted intracellular proteins; Transcription factors:Helix-turn-helix domains			(M3686)SA REG CASCADE OF CYCLIN EXPR; (M1529)SA G1 AND S PHASES; (M279)PID RB 1PATHWAY	(M5901)HALLMARK G2M CHECKPOINT; (M5945)HALLMARK HEME METABOLISM	1	0	0	0	0	0	0	0	0	0	0	1	0	0	0	0	0	0	0	0
SUZ12	23512	symbol	H. sapiens	23512	H. sapiens	SUZ12	SUZ12 polycomb repressive complex 2 subunit	The SUZ12 gene is a subunit of the polycomb repressive complex 2 and contains a zinc finger domain at the end of its coding region. It has been found to be involved in a recurrent chromosomal translocation in endometrial stromal sarcoma, where it fuses with the JAZF1 gene.	The SUZ12 gene has been implicated in various types of cancer, including endometrial stromal sarcoma, breast cancer, and glioblastoma. Targeted drug discovery efforts have focused on inhibiting the polycomb repressive complex 2, of which SUZ12 is a subunit, as a potential therapeutic strategy. One example of a successful drug targeting this pathway is tazemetostat, which inhibits the activity of …	GO:0060816 random inactivation of X chromosome;GO:0009048 dosage compensation by inactivation of X chromosome;GO:0007549 sex-chromosome dosage compensation		Cancer-related genes:Mutational cancer driver genes; Human disease related genes:Congenital malformations:Other congenital malformations; Predicted intracellular proteins; Disease related genes	Nuclear bodies;Nucleoli;Nucleoli rim;Nucleoplasm (Supported)				0	0	0	0	0	0	1	0	0	0	1	0	0	0	0	0	1	1	0	0
E2F3	1871	symbol	H. sapiens	1871	H. sapiens	E2F3	E2F transcription factor 3	E2F3 is a gene that encodes a transcription factor that interacts with DP proteins to regulate the expression of genes involved in the cell cycle. It recognizes a specific sequence motif in DNA and interacts with the retinoblastoma protein (pRB). Alterations in the copy number and activity of this gene have been observed in various human cancers. There are also pseudogenes for this gene on chromo…	E2F3 has been implicated in various human cancers, including breast, lung, and ovarian cancers. Studies have shown that overexpression of E2F3 promotes cell proliferation and tumor growth, while its downregulation inhibits tumor growth. Therefore, E2F3 has been considered as a potential therapeutic target for cancer treatment. Several drug discovery efforts have been made to target E2F3. One appr…	GO:0070345 negative regulation of fat cell proliferation;GO:0070344 regulation of fat cell proliferation;GO:1905461 positive regulation of vascular associated smooth muscle cell apoptotic process		Cancer-related genes:Candidate cancer biomarkers; Predicted intracellular proteins; Transcription factors:Helix-turn-helix domains	Nuclear speckles;Nucleoplasm (Supported); Additional: Cytosol		(M279)PID RB 1PATHWAY; (M40)PID E2F PATHWAY; (M66)PID MYC ACTIV PATHWAY	(M5901)HALLMARK G2M CHECKPOINT	1	0	0	0	0	0	0	0	0	0	1	1	0	0	0	1	0	0	0	0
OTX2	5015	symbol	H. sapiens	5015	H. sapiens	OTX2	orthodenticle homeobox 2	The human gene OTX2, also known as orthodenticle homeobox 2, is a transcription factor that plays a crucial role in brain, craniofacial, and sensory organ development. It also influences the proliferation and differentiation of dopaminergic neuronal progenitor cells during mitosis. Mutations in this gene can cause syndromic microphthalmia 5 (MCOPS5) and combined pituitary hormone deficiency 6 (CP…	Mutations in the OTX2 gene have been linked to several diseases, including syndromic microphthalmia 5 (MCOPS5) and combined pituitary hormone deficiency 6 (CPHD6). MCOPS5 is a rare genetic disorder characterized by small eyes and other eye abnormalities, while CPHD6 is a condition that affects the pituitary gland and can lead to growth hormone deficiency and other hormonal imbalances. There are c…	GO:2000543 positive regulation of gastrulation;GO:0090009 primitive streak formation;GO:0010470 regulation of gastrulation		Human disease related genes:Congenital malformations:Congenital malformations of the nervous system; Human disease related genes:Endocrine and metabolic diseases:Hypothalamus and pituitary gland diseases; Human disease related genes:Cancers:Cancers of eye, brain, and central nervous system; Predicted intracellular proteins; Human disease related genes:Congenital malformations:Congenital malformat…	Nucleoplasm (Supported); Additional: Vesicles				0	0	1	1	0	0	0	0	0	1	0	0	0	0	1	0	1	0	1	0
SOX21	11166	symbol	H. sapiens	11166	H. sapiens	SOX21	SRY-box transcription factor 21	SOX21 is a gene that encodes a transcription factor, which is a protein that binds to DNA and regulates the expression of other genes. It belongs to the SRY-related HMG-box (SOX) family of genes, which are involved in various developmental processes. The SOX family contains a DNA-binding domain called the HMG domain, which is similar to the DNA-binding domain of the SRY protein. SOX21 is part of …	Research on SOX21 and its disease implications is still in its early stages, but some studies have suggested that it may be involved in the development of certain types of cancer, such as lung cancer and glioblastoma. Targeted drug discovery efforts for SOX21 are also in their early stages, but there is potential for the development of drugs that target SOX21 expression or activity as a way to tr…	GO:0001942 hair follicle development;GO:0022404 molting cycle process;GO:0022405 hair cycle process		Transcription factors:Other all-alpha-helical DNA-binding domains; Predicted intracellular proteins	Nucleoplasm (Approved)				0	0	1	0	0	0	0	0	0	0	0	0	0	0	1	0	0	0	0	0
SOX2	6657	symbol	H. sapiens	6657	H. sapiens	SOX2	SRY-box transcription factor 2	SOX2 is a gene that belongs to the SRY-related HMG-box (SOX) family of transcription factors. It plays a crucial role in embryonic development and cell fate determination. The gene is responsible for maintaining stem cells in the central nervous system and regulating gene expression in the stomach. Mutations in SOX2 have been linked to optic nerve hypoplasia and syndromic microphthalmia, a severe…	SOX2 has been implicated in various diseases, including cancer. It is overexpressed in several types of cancer, including lung, breast, and prostate cancer, and is associated with poor prognosis. Targeting SOX2 has been proposed as a potential therapeutic strategy for cancer treatment. Several studies have identified small molecules that can inhibit SOX2 expression or activity, including salinomy…	GO:1904520 regulation of myofibroblast cell apoptotic process;GO:0001714 endodermal cell fate specification;GO:0090649 response to oxygen-glucose deprivation		Human disease related genes:Congenital malformations:Congenital malformations of the nervous system; Predicted intracellular proteins; Transcription factors:Other all-alpha-helical DNA-binding domains; Human disease related genes:Congenital malformations:Congenital malformations of eye; Cancer-related genes; Disease related genes	Nucleoplasm (Enhanced)				0	1	1	1	0	1	0	1	1	1	1	0	0	0	1	1	1	1	0	1
SALL1	6299	symbol	H. sapiens	6299	H. sapiens	SALL1	spalt like transcription factor 1	SALL1 is a gene that encodes a zinc finger transcriptional repressor and is part of the NuRD histone deacetylase complex. Mutations in this gene are associated with Townes-Brocks syndrome and bronchio-oto-renal syndrome. Two different isoforms of the protein are produced by alternative splicing.	Townes-Brocks syndrome (TBS) is a rare autosomal dominant disorder caused by mutations in the SALL1 gene. TBS is characterized by multiple malformations including ear anomalies, thumb malformations, and renal anomalies. There is no cure for TBS, and treatment is symptomatic and supportive. However, targeted drug discovery efforts are ongoing to identify potential therapies for TBS. One approach i…	GO:0031129 inductive cell-cell signaling;GO:0061034 olfactory bulb mitral cell layer development;GO:0072092 ureteric bud invasion		Human disease related genes:Congenital malformations:Other congenital malformations; Transcription factors:Zinc-coordinating DNA-binding domains; Predicted intracellular proteins; Disease related genes	Nucleoplasm (Approved); Additional: Cytosol;Nuclear speckles;Nucleoli				0	0	1	1	0	0	0	1	0	0	0	0	0	0	0	1	0	0	0	1
POU3F1	5453	symbol	H. sapiens	5453	H. sapiens	POU3F1	POU class 3 homeobox 1	POU3F1 is a human gene that encodes for a protein belonging to the POU class 3 homeobox family. This protein is involved in sequence-specific double-stranded DNA binding activity and is predicted to play a role in negative regulation of transcription by RNA polymerase II, positive regulation of gene expression, and positive regulation of transcription, DNA-templated. It is also predicted to act u…	There is limited information available on the disease implications of POU3F1. However, some studies have suggested that mutations in this gene may be associated with certain types of cancer, including breast cancer and glioblastoma. Targeted drug discovery efforts for POU3F1 are also limited, but some studies have explored the potential of small molecule inhibitors to target the protein's DNA bin…	GO:0022011 myelination in peripheral nervous system;GO:0032292 peripheral nervous system axon ensheathment;GO:0014044 Schwann cell development		Predicted intracellular proteins; Transcription factors:Helix-turn-helix domains	Nucleoplasm (Enhanced)				0	0	1	0	0	0	0	1	0	1	0	0	0	0	0	0	0	0	0	0
HESX1	8820	symbol	H. sapiens	8820	H. sapiens	HESX1	HESX homeobox 1	HESX1 is a gene that encodes a homeobox protein that acts as a transcriptional repressor during the development of the forebrain and pituitary gland. Mutations in this gene have been linked to several conditions, including septooptic dysplasia, HESX1-related growth hormone deficiency, and combined pituitary hormone deficiency. These conditions are characterized by abnormalities in the development…	There are currently no targeted drug discovery efforts specifically aimed at HESX1, as the gene is primarily involved in embryonic development and hormonal regulation. However, there are several drugs on the market that are used to treat conditions associated with HESX1 mutations, such as growth hormone deficiency and pituitary hormone deficiencies. For example, recombinant human growth hormone (…	GO:0048861 leukemia inhibitory factor signaling pathway;GO:0030916 otic vesicle formation;GO:0071600 otic vesicle morphogenesis		Human disease related genes:Congenital malformations:Congenital malformations of the nervous system; Human disease related genes:Endocrine and metabolic diseases:Hypothalamus and pituitary gland diseases; Predicted intracellular proteins; Transcription factors:Helix-turn-helix domains; Disease related genes	Nucleoplasm (Approved)				0	0	1	1	1	1	0	1	0	0	0	0	0	0	0	1	1	0	0	1
LHX5	64211	symbol	H. sapiens	64211	H. sapiens	LHX5	LIM homeobox 5	LHX5 is a gene that encodes a protein with a unique cysteine-rich zinc-binding domain called the LIM domain. This protein may function as a transcriptional regulator and be involved in the control of differentiation and development of the forebrain. In mice, LHX5 is essential for the regulation of precursor cell proliferation and the control of neuronal differentiation and migration during hippoc…	There is limited information available on the disease implications of LHX5. However, studies have suggested that mutations in LHX5 may be associated with developmental disorders such as holoprosencephaly, a condition characterized by incomplete separation of the forebrain during embryonic development. As of now, there are no targeted drug discovery efforts for LHX5. However, given its role in neu…	GO:0021937 cerebellar Purkinje cell-granule cell precursor cell signaling involved in regulation of granule cell precursor cell proliferation;GO:0021940 positive regulation of cerebellar granule cell precursor proliferation;GO:0021936 regulation of cerebellar granule cell precursor proliferation		Predicted intracellular proteins; Transcription factors:Helix-turn-helix domains	Cytosol (Approved); Additional: Nuclear bodies;Nucleoplasm				0	0	1	0	0	0	1	0	0	1	0	0	0	0	0	0	0	0	0	0
ZNF770	54989	symbol	H. sapiens	54989	H. sapiens	ZNF770	zinc finger protein 770	ZNF770 is a human gene that encodes for a zinc finger protein. This protein is predicted to have DNA-binding transcription activator activity, specifically for RNA polymerase II and cis-regulatory region sequence-specific DNA binding activity. It is also predicted to be involved in the regulation of transcription by RNA polymerase II and to be active in the nucleus.	There is limited information available on the disease implications of ZNF770. However, some studies have suggested that it may play a role in the development of certain cancers, such as breast cancer and hepatocellular carcinoma. As for targeted drug discovery efforts, there are currently no known drugs that specifically target ZNF770. However, there are ongoing efforts to develop drugs that targ…	GO:0045944 positive regulation of transcription by RNA polymerase II;GO:0045893 positive regulation of DNA-templated transcription;GO:1902680 positive regulation of RNA biosynthetic process		Predicted intracellular proteins; Transcription factors:Zinc-coordinating DNA-binding domains					0	0	0	0	0	0	0	0	0	0	0	0	0	0	0	0	0	0	0	0
HCFC1	3054	symbol	H. sapiens	3054	H. sapiens	HCFC1	host cell factor C1	The HCFC1 gene belongs to the host cell factor family and encodes a nuclear coactivator protein with Kelch repeats, a fibronectin-like motif, and HCF repeats. The protein is proteolytically cleaved at one of six possible sites, resulting in the creation of an N-terminal chain and the corresponding C-terminal chain. The final form of the protein consists of noncovalently bound N- and C-terminal ch…	Mutations in the HCFC1 gene have been associated with intellectual disability, X-linked syndromic 3 (also known as Siderius type X-linked intellectual disability), and other developmental disorders. Targeted drug discovery efforts for HCFC1 are currently limited, but the protein's role in herpes simplex virus infection has led to the development of antiviral drugs that target the virus's interact…	GO:0019045 latent virus replication;GO:0019046 release from viral latency;GO:0019042 viral latency		Human disease related genes:Congenital disorders of metabolism:Congenital disorders of amino acid metabolism; Human disease related genes:Congenital disorders of metabolism:Congenital disorders of cofactor/vitamin metabolism; Predicted intracellular proteins; Human disease related genes:Other diseases:Mental and behavioural disorders; Disease related genes	Nucleoplasm (Supported)		(M5883)NABA SECRETED FACTORS; (M5885)NABA MATRISOME ASSOCIATED; (M5889)NABA MATRISOME		0	0	0	0	0	0	0	0	0	0	0	0	0	0	0	0	1	1	0	0
SMARCA4	6597	symbol	H. sapiens	6597	H. sapiens	SMARCA4	SWI/SNF related, matrix associated, actin dependent regulator of chromatin, subfamily a, member 4	SMARCA4 is a human gene that belongs to the SWI/SNF family of proteins and is similar to the brahma protein of Drosophila. This gene encodes a protein that has helicase and ATPase activities and is involved in regulating the transcription of certain genes by altering the chromatin structure around those genes. The protein is part of the SNF/SWI complex, which is required for the activation of gen…	Mutations in the SMARCA4 gene have been linked to rhabdoid tumor predisposition syndrome type 2, a rare genetic disorder that increases the risk of developing aggressive tumors in various parts of the body, including the brain, kidneys, and soft tissues. Due to the critical role of SMARCA4 in regulating gene expression, there has been significant interest in developing drugs that target this prot…	GO:1902659 regulation of glucose mediated signaling pathway;GO:1902661 positive regulation of glucose mediated signaling pathway;GO:0001188 RNA polymerase I preinitiation complex assembly		Predicted intracellular proteins; Cancer-related genes:Mutated cancer genes; Human disease related genes:Other diseases:Others; Human disease related genes:Other diseases:Mental and behavioural disorders; Cancer-related genes:Mutational cancer driver genes; Human disease related genes:Congenital malformations:Other congenital malformations; Disease related genes	Nucleoli fibrillar center;Nucleoli rim;Nucleoplasm (Supported)		(M119)PID ERB GENOMIC PATHWAY; (M279)PID RB 1PATHWAY; (M223)PID BETA CATENIN NUC PATHWAY		1	1	0	0	0	1	0	0	1	0	1	0	0	0	0	1	1	1	0	0
SIN3A	25942	symbol	H. sapiens	25942	H. sapiens	SIN3A	SIN3 transcription regulator family member A	SIN3A is a gene that encodes a transcriptional regulatory protein. It contains paired amphipathic helix (PAH) domains, which are crucial for protein-protein interactions and may play a role in repression by the Mad-Max complex. This gene is important for regulating gene expression and may be involved in various cellular processes.	There is limited information available on the disease implications of SIN3A mutations. However, studies have suggested that SIN3A may play a role in cancer development and progression. For example, SIN3A has been found to be overexpressed in various types of cancer, including breast, lung, and colon cancer. Targeted drug discovery efforts for SIN3A are still in the early stages, but there is pote…	GO:0051595 response to methylglyoxal;GO:0042754 negative regulation of circadian rhythm;GO:0021895 cerebral cortex neuron differentiation		Cancer-related genes:Mutational cancer driver genes; Predicted intracellular proteins; Disease related genes; Human disease related genes:Other congenital disorders:Chromosomal abnormalities	Nucleoplasm (Supported)		(M219)PID HEDGEHOG GLI PATHWAY; (M101)PID HDAC CLASSI PATHWAY; (M105)PID TELOMERASE PATHWAY		0	0	1	1	1	0	0	0	0	0	0	0	1	0	0	0	1	1	0	0
HDAC2	3066	symbol	H. sapiens	3066	H. sapiens	HDAC2	histone deacetylase 2	HDAC2 is a gene that belongs to the histone deacetylase family. This gene product is responsible for the deacetylation of lysine residues at the N-terminal regions of core histones, which are involved in transcriptional regulation, cell cycle progression, and developmental events. HDAC2 forms transcriptional repressor complexes by associating with many different proteins, including YY1, a mammali…	HDAC2 has been implicated in various diseases, including cancer, neurodegenerative disorders, and cardiovascular diseases. In cancer, HDAC2 is overexpressed in many tumor types and is associated with poor prognosis. Therefore, HDAC inhibitors have been developed as potential anticancer agents. Vorinostat (Zolinza) and romidepsin (Istodax) are two HDAC inhibitors that have been approved by the FDA…	GO:1902435 regulation of male mating behavior;GO:1902437 positive regulation of male mating behavior;GO:0061198 fungiform papilla formation		Enzymes; Predicted intracellular proteins; Cancer-related genes:Candidate cancer biomarkers; ENZYME proteins:Hydrolases; FDA approved drug targets:Small molecule drugs	Nucleoplasm (Supported)	Pravastatin; Lovastatin; Theophylline; Valproic acid; Simvastatin; Atorvastatin; Fluvastatin; Aminophylline; Oxtriphylline; Vorinostat; Pracinostat; Romidepsin; Tixocortol; Mocetinostat	(M219)PID HEDGEHOG GLI PATHWAY; (M101)PID HDAC CLASSI PATHWAY; (M105)PID TELOMERASE PATHWAY	(M5895)HALLMARK WNT BETA CATENIN SIGNALING; (M5926)HALLMARK MYC TARGETS V1	0	0	0	1	1	1	0	1	0	1	0	1	1	1	0	0	1	1	0	0
YY1	7528	symbol	H. sapiens	7528	H. sapiens	YY1	YY1 transcription factor	YY1 is a transcription factor that is present throughout the body and belongs to the GLI-Kruppel class of zinc finger proteins. It has the ability to activate or repress a wide range of promoters. YY1 may direct histone deacetylases and histone acetyltransferases to a promoter in order to activate or repress the promoter, suggesting that histone modification plays a role in YY1's function.	YY1 has been implicated in a variety of diseases, including cancer, cardiovascular disease, and neurological disorders. In cancer, YY1 has been shown to promote tumor growth and metastasis by regulating genes involved in cell proliferation, apoptosis, and angiogenesis. In cardiovascular disease, YY1 has been linked to the development of atherosclerosis and cardiac hypertrophy. In neurological dis…	GO:0071707 immunoglobulin heavy chain V-D-J recombination;GO:0034696 response to prostaglandin F;GO:0033152 immunoglobulin V(D)J recombination		Predicted intracellular proteins; Transcription factors:Zinc-coordinating DNA-binding domains; Human disease related genes:Other diseases:Mental and behavioural disorders; Disease related genes	Nucleoplasm (Supported); Additional: Nuclear bodies;Nucleoli fibrillar center		(M288)PID HES HEY PATHWAY; (M17)PID NOTCH PATHWAY; (M261)PID P53 REGULATION PATHWAY		0	1	0	0	0	1	0	0	0	0	1	0	0	0	0	0	1	1	1	0
TCF7L2	6934	symbol	H. sapiens	6934	H. sapiens	TCF7L2	transcription factor 7 like 2	The TCF7L2 gene encodes a transcription factor that is involved in the Wnt signaling pathway and plays a crucial role in regulating blood glucose levels. Variants of this gene have been linked to an increased risk of developing type 2 diabetes. Multiple isoforms of the protein are produced due to alternative splicing of the gene.	The TCF7L2 gene has been extensively studied for its association with type 2 diabetes. Variants of this gene have been found to increase the risk of developing the disease by up to 80%. This has led to efforts to develop drugs that target the Wnt signaling pathway and TCF7L2 specifically. One example is the drug TAK-875, which targets the TCF7L2 pathway and has shown promising results in clinical…	GO:0010909 positive regulation of heparan sulfate proteoglycan biosynthetic process;GO:0010908 regulation of heparan sulfate proteoglycan biosynthetic process;GO:0051176 positive regulation of sulfur metabolic process		Human disease related genes:Endocrine and metabolic diseases:Diabetes; Predicted intracellular proteins; Transcription factors:Other all-alpha-helical DNA-binding domains; Cancer-related genes:Mutated cancer genes; Cancer-related genes:Mutational cancer driver genes; Disease related genes	Nuclear bodies;Nucleoplasm (Approved); Additional: Cytosol		(M167)PID AP1 PATHWAY; (M223)PID BETA CATENIN NUC PATHWAY	(M5903)HALLMARK NOTCH SIGNALING	0	0	0	0	1	0	0	0	0	1	0	0	0	1	0	0	0	0	0	0
TCF7L1	83439	symbol	H. sapiens	83439	H. sapiens	TCF7L1	transcription factor 7 like 1	The TCF7L1 gene is a member of the T cell factor/lymphoid enhancer factor family of transcription factors. It is activated by beta catenin and participates in the Wnt signaling pathway. The protein contains a high mobility group-box DNA binding domain and is involved in regulating cell cycle genes and cellular senescence. It is also antagonized by the transforming growth factor beta signaling pat…	The TCF7L1 gene has been implicated in several diseases, including cancer, diabetes, and cardiovascular disease. In cancer, TCF7L1 has been shown to promote tumor growth and metastasis in various types of cancer, including colorectal, breast, and lung cancer. Targeted drug discovery efforts have focused on developing inhibitors of the Wnt signaling pathway, which is activated by TCF7L1. One examp…	GO:0060070 canonical Wnt signaling pathway;GO:0016055 Wnt signaling pathway;GO:0198738 cell-cell signaling by wnt		Transcription factors:Other all-alpha-helical DNA-binding domains; Predicted intracellular proteins	Nucleoplasm (Supported); Additional: Cytosol		(M236)PID DELTA NP63 PATHWAY; (M223)PID BETA CATENIN NUC PATHWAY; (M5493)WNT SIGNALING	(M5956)HALLMARK KRAS SIGNALING DN	0	0	0	0	0	0	0	0	1	1	0	0	0	1	1	0	0	1	0	0
TP53	7157	symbol	H. sapiens	7157	H. sapiens	TP53	tumor protein p53	The TP53 gene encodes a tumor suppressor protein that responds to various cellular stresses to regulate the expression of target genes, inducing cell cycle arrest, apoptosis, senescence, DNA repair, or changes in metabolism. The protein contains transcriptional activation, DNA binding, and oligomerization domains. Mutations in this gene are associated with various human cancers, including heredit…	The TP53 gene is one of the most frequently mutated genes in human cancers, with mutations occurring in over 50% of all tumors. These mutations can lead to loss of function of the TP53 protein, resulting in uncontrolled cell growth and tumor formation. As a result, there has been significant interest in developing drugs that can restore TP53 function or target tumors with TP53 mutations. One exam…	GO:1903451 negative regulation of G1 to G0 transition;GO:0006113 fermentation;GO:0019659 glucose catabolic process to lactate		Human disease related genes:Cancers:Cancers of the lung and pleura; Human disease related genes:Cancers:Cancers of male genital organs; Predicted intracellular proteins; Human disease related genes:Cancers:Cancers of the digestive system; Human disease related genes:Cancers:Cancers of soft tissues and bone; Human disease related genes:Nervous system diseases:Other nervous and sensory system disea…	Nucleoplasm (Enhanced); Additional: Cytosol;Vesicles	Acetylsalicylic acid; Zinc; Triethyl phosphate; AZD 3355; 1-(9-ethyl-9H-carbazol-3-yl)-N-methylmethanamine; Zinc acetate; Zinc chloride; Zinc sulfate, unspecified form	(M1529)SA G1 AND S PHASES; (M180)PID HIF1A PATHWAY; (M32)PID HDAC CLASSIII PATHWAY	(M5895)HALLMARK WNT BETA CATENIN SIGNALING; (M5898)HALLMARK DNA REPAIR; (M5925)HALLMARK E2F TARGETS	1	1	1	1	1	0	1	0	0	0	1	1	1	0	0	1	1	1	1	0
POLR2A	5430	symbol	H. sapiens	5430	H. sapiens	POLR2A	RNA polymerase II subunit A	POLR2A is a gene that encodes the largest subunit of RNA polymerase II, which is responsible for synthesizing messenger RNA in eukaryotes. The product of this gene contains a carboxy terminal domain composed of heptapeptide repeats that are essential for polymerase activity. These repeats contain serine and threonine residues that are phosphorylated in actively transcribing RNA polymerase. Additi…	Mutations in the POLR2A gene have been associated with a variety of diseases, including cancer, developmental disorders, and neurodegenerative diseases. In particular, mutations in the carboxy terminal domain of the POLR2A gene have been linked to a rare developmental disorder called Warsaw breakage syndrome, which is characterized by growth retardation, intellectual disability, and a predisposit…	GO:0001172 RNA-templated transcription;GO:0006353 DNA-templated transcription termination;GO:0033120 positive regulation of RNA splicing		Human disease related genes:Nervous system diseases:Other nervous and sensory system diseases; RNA polymerase related proteins; Predicted intracellular proteins	Nucleoplasm (Enhanced); Additional: Cytosol			(M5898)HALLMARK DNA REPAIR	1	0	0	0	1	0	0	0	0	0	0	0	0	0	0	0	0	0	0	0
ZNF281	23528	symbol	H. sapiens	23528	H. sapiens	ZNF281	zinc finger protein 281	ZNF281 is a human gene that encodes for a zinc finger protein 281. This protein is involved in regulating gene expression by binding to specific DNA sequences and repressing transcription by RNA polymerase II. It is also involved in positive regulation of transcription. ZNF281 is located in the nucleoplasm.	There is limited information available on the disease implications of ZNF281. However, recent studies have suggested that ZNF281 may play a role in the development and progression of certain types of cancer, including breast cancer and glioblastoma. Targeted drug discovery efforts for ZNF281 are still in the early stages, but there is potential for the development of drugs that target this protei…	GO:0010172 embryonic body morphogenesis;GO:0010171 body morphogenesis;GO:0048863 stem cell differentiation		Predicted intracellular proteins; Transcription factors:Zinc-coordinating DNA-binding domains	Nucleoplasm (Enhanced)				0	0	0	1	0	0	0	0	0	0	0	0	0	0	1	0	0	0	0	0
ATF3	467	symbol	H. sapiens	467	H. sapiens	ATF3	activating transcription factor 3	ATF3 (activating transcription factor 3) is a gene that belongs to the mammalian activation transcription factor/cAMP responsive element-binding (CREB) protein family of transcription factors. It is involved in the cellular stress response and is induced by various signals, including those encountered by cancer cells. The gene has multiple transcript variants that encode different isoforms, and a…	ATF3 has been implicated in various diseases, including cancer, neurodegenerative disorders, and cardiovascular diseases. In cancer, ATF3 has been shown to promote tumor growth and metastasis by regulating genes involved in cell proliferation, survival, and invasion. Therefore, targeting ATF3 has emerged as a potential therapeutic strategy for cancer treatment. Several studies have reported the d…	GO:1903984 positive regulation of TRAIL-activated apoptotic signaling pathway;GO:1903121 regulation of TRAIL-activated apoptotic signaling pathway;GO:1902043 positive regulation of extrinsic apoptotic signaling pathway via death domain receptors		Transcription factors:Basic domains; Predicted intracellular proteins	Nucleoli;Nucleoplasm (Supported)		(M166)PID ATF2 PATHWAY; (M167)PID AP1 PATHWAY; (M2)PID SMAD2 3NUCLEAR PATHWAY	(M5892)HALLMARK CHOLESTEROL HOMEOSTASIS; (M5922)HALLMARK UNFOLDED PROTEIN RESPONSE; (M5941)HALLMARK UV RESPONSE UP	0	0	0	0	1	0	0	0	0	0	1	0	0	0	0	0	1	0	0	0
JUN	3725	symbol	H. sapiens	3725	H. sapiens	JUN	Jun proto-oncogene, AP-1 transcription factor subunit	The JUN gene is a proto-oncogene that encodes a protein that interacts with specific target DNA sequences to regulate gene expression. It is highly similar to the viral protein of avian sarcoma virus 17 and is involved in both translocations and deletions in human malignancies. The gene is located on chromosome 1p32-p31 and is intronless. Its putative transforming ability suggests that it may pla…	The JUN gene has been implicated in various types of cancer, including breast, lung, and pancreatic cancer. Targeted drug discovery efforts have focused on developing inhibitors of the JUN protein to prevent its interaction with target DNA sequences and thereby reduce the expression of genes involved in cancer progression. One example of a successful drug targeting JUN is TAK-659, a selective inh…	GO:0019045 latent virus replication;GO:0019046 release from viral latency;GO:0019042 viral latency		Cancer-related genes:Candidate cancer biomarkers; Transcription factors:Basic domains; FDA approved drug targets:Small molecule drugs; Predicted intracellular proteins	Nucleoplasm (Enhanced)	Adapalene; Vinblastine; Irbesartan; Arsenic trioxide; LGD-1550	(M190)PID TCR JNK PATHWAY; (M206)PID PDGFRA PATHWAY; (M268)PID S1P S1P2 PATHWAY	(M5897)HALLMARK IL6 JAK STAT3 SIGNALING; (M5902)HALLMARK APOPTOSIS; (M5890)HALLMARK TNFA SIGNALING VIA NFKB	0	1	0	0	1	0	0	0	1	0	1	1	0	0	0	0	1	0	0	0
JUND	3727	symbol	H. sapiens	3727	H. sapiens	JUND	JunD proto-oncogene, AP-1 transcription factor subunit	JUND is a human gene that belongs to the JUN family and is a part of the AP1 transcription factor complex. It is an intronless gene that produces different isoforms through alternative translation initiation site usage. The protein encoded by JUND has been suggested to play a role in protecting cells from p53-dependent senescence and apoptosis.	JUND has been implicated in various diseases, including cancer, cardiovascular disease, and inflammation. In cancer, JUND has been shown to promote tumor growth and metastasis in several types of cancer, including breast, lung, and prostate cancer. Targeting JUND has been explored as a potential therapeutic strategy for cancer treatment. For example, a small molecule inhibitor of JUND, JUNGBLOCK-…	GO:0002076 osteoblast development;GO:0045669 positive regulation of osteoblast differentiation;GO:0071277 cellular response to calcium ion		Cancer-related genes:Candidate cancer biomarkers; Transcription factors:Basic domains; Predicted intracellular proteins	Nucleoplasm (Enhanced)		(M65)PID FRA PATHWAY; (M166)PID ATF2 PATHWAY; (M167)PID AP1 PATHWAY		0	0	0	0	1	0	0	0	0	0	0	1	0	0	0	0	0	0	0	0
SRF	6722	symbol	H. sapiens	6722	H. sapiens	SRF	serum response factor	The human gene SRF (serum response factor) is a nuclear protein that plays a role in both cell proliferation and differentiation. It belongs to the MADS box superfamily of transcription factors and binds to the serum response element (SRE) in the promoter region of target genes. SRF regulates the activity of many immediate-early genes, such as c-fos, and is involved in cell cycle regulation, apop…	SRF has been implicated in various diseases, including cancer, cardiovascular disease, and neurological disorders. In cancer, SRF has been shown to promote tumor growth and metastasis by regulating the expression of genes involved in cell proliferation, migration, and invasion. In cardiovascular disease, SRF plays a critical role in the development of smooth muscle cells and the maintenance of va…	GO:0060532 bronchus cartilage development;GO:0061145 lung smooth muscle development;GO:0022028 tangential migration from the subventricular zone to the olfactory bulb		Transcription factors:alpha-Helices exposed by beta-structures; Predicted intracellular proteins	Nucleoplasm (Supported)		(M199)PID P38 MK2 PATHWAY; (M206)PID PDGFRA PATHWAY; (M30)PID HDAC CLASSII PATHWAY	(M5908)HALLMARK ANDROGEN RESPONSE	1	1	1	1	1	1	0	1	0	0	1	1	0	0	1	1	1	0	1	1
EGR4	1961	symbol	H. sapiens	1961	H. sapiens	EGR4	early growth response 4	EGR4, or early growth response 4, is a human gene that encodes a protein involved in regulating gene expression. The protein has the ability to bind to specific DNA sequences and activate transcription by RNA polymerase II, a key enzyme involved in gene expression. EGR4 is predicted to be located in the nucleoplasm and may also be part of chromatin, the complex of DNA and proteins that make up ch…	There is limited information available on the disease implications of EGR4. However, some studies have suggested that alterations in EGR4 expression may be associated with certain types of cancer, including breast cancer and lung cancer. Targeted drug discovery efforts for EGR4 are also limited, but some studies have explored the potential of EGR4 as a therapeutic target for cancer treatment. One…	GO:0008284 positive regulation of cell population proliferation;GO:0045944 positive regulation of transcription by RNA polymerase II;GO:0045893 positive regulation of DNA-templated transcription		Predicted intracellular proteins; Transcription factors:Zinc-coordinating DNA-binding domains			(M60)PID NFAT TFPATHWAY; (M272)PID CD8 TCR DOWNSTREAM PATHWAY		0	0	0	0	1	0	0	0	0	0	0	0	0	0	0	0	0	0	0	0
FOSB	2354	symbol	H. sapiens	2354	H. sapiens	FOSB	FosB proto-oncogene, AP-1 transcription factor subunit	FOSB is a member of the Fos gene family, which encodes leucine zipper proteins that can form the transcription factor complex AP-1 with proteins of the JUN family. FOSB has been implicated in regulating cell proliferation, differentiation, and transformation. Alternative splicing of the FOSB gene results in different isoforms. FOSB is a proto-oncogene, meaning that it has the potential to cause c…	FOSB has been implicated in various diseases, including cancer, addiction, and neurological disorders. In cancer, FOSB has been shown to promote tumor growth and metastasis, making it a potential target for cancer therapy. Targeted drug discovery efforts have focused on developing inhibitors of FOSB expression or activity. However, there are currently no drugs on the market that specifically targ…	GO:0051412 response to corticosterone;GO:0051385 response to mineralocorticoid;GO:0032570 response to progesterone		Transcription factors:Basic domains; Predicted intracellular proteins	Nucleoplasm (Supported); Additional: Vesicles		(M167)PID AP1 PATHWAY	(M5941)HALLMARK UV RESPONSE UP; (M5890)HALLMARK TNFA SIGNALING VIA NFKB	1	0	0	0	1	0	0	0	1	0	0	1	0	0	0	0	0	0	0	0
JUNB	3726	symbol	H. sapiens	3726	H. sapiens	JUNB	JunB proto-oncogene, AP-1 transcription factor subunit	JUNB is a human gene that encodes for the JunB proto-oncogene, which is a subunit of the AP-1 transcription factor. This gene enables sequence-specific double-stranded DNA binding activity and is involved in the positive regulation of transcription by RNA polymerase II. It is located in the nucleoplasm and is part of the AP-1 complex. JUNB is also a biomarker of Hodgkin's lymphoma and anaplastic …	JUNB has been implicated in various diseases, including cancer, inflammation, and autoimmune disorders. In particular, JUNB has been found to play a role in the development and progression of Hodgkin's lymphoma and anaplastic large cell lymphoma. Targeted drug discovery efforts have focused on developing inhibitors of the AP-1 complex, which includes JUNB, as a potential therapeutic strategy for …	GO:0002158 osteoclast proliferation;GO:0060136 embryonic process involved in female pregnancy;GO:0033687 osteoblast proliferation		Transcription factors:Basic domains; Human disease related genes:Cancers:Skin cancers; Predicted intracellular proteins; Human disease related genes:Cancers:Cancers of haematopoietic and lymphoid tissues	Nucleoplasm (Supported)		(M235)PID TCR CALCIUM PATHWAY; (M65)PID FRA PATHWAY; (M60)PID NFAT TFPATHWAY	(M5938)HALLMARK REACTIVE OXYGEN SPECIES PATHWAY; (M5896)HALLMARK TGF BETA SIGNALING; (M5941)HALLMARK UV RESPONSE UP	0	1	0	1	1	0	1	0	0	0	0	1	0	0	0	1	0	0	0	0
EGR1	1958	symbol	H. sapiens	1958	H. sapiens	EGR1	early growth response 1	EGR1, or early growth response 1, is a gene that encodes a nuclear protein belonging to the EGR family of C2H2-type zinc-finger proteins. It acts as a transcriptional regulator, activating target genes that are necessary for differentiation and mitogenesis. Research suggests that EGR1 may function as a cancer suppressor gene.	EGR1 has been implicated in various diseases, including cancer, cardiovascular disease, and neurological disorders. In cancer, EGR1 has been shown to act as a tumor suppressor gene, and its downregulation or loss of function has been associated with tumor progression and poor prognosis. Targeted drug discovery efforts have focused on developing small molecule inhibitors that can activate EGR1 exp…	GO:0072303 positive regulation of glomerular metanephric mesangial cell proliferation;GO:0071505 response to mycophenolic acid;GO:0071506 cellular response to mycophenolic acid		Cancer-related genes:Candidate cancer biomarkers; Predicted intracellular proteins; Transcription factors:Zinc-coordinating DNA-binding domains	Nucleoplasm (Enhanced)		(M11)PID PRL SIGNALING EVENTS PATHWAY; (M270)PID MAPK TRK PATHWAY; (M271)PID PI3K PLC TRK PATHWAY	(M5890)HALLMARK TNFA SIGNALING VIA NFKB	0	1	0	0	1	0	1	0	1	0	0	1	0	0	0	1	0	0	0	0
EGR2	1959	symbol	H. sapiens	1959	H. sapiens	EGR2	early growth response 2	EGR2, or early growth response 2, is a gene that encodes a transcription factor with three zinc fingers. Mutations in this gene have been linked to several neurological disorders, including Charcot-Marie-Tooth disease type 1D, Charcot-Marie-Tooth disease type 4E, and Dejerine-Sottas syndrome. The protein produced by this gene plays a role in the development and maintenance of the myelin sheath, w…	Mutations in the EGR2 gene have been linked to several neurological disorders, including Charcot-Marie-Tooth disease type 1D, Charcot-Marie-Tooth disease type 4E, and Dejerine-Sottas syndrome. These disorders are characterized by progressive muscle weakness and atrophy, sensory loss, and impaired reflexes. There are currently no targeted drug therapies available for these disorders, and treatment…	GO:0021595 rhombomere structural organization;GO:0021659 rhombomere 3 structural organization;GO:0021594 rhombomere formation		Human disease related genes:Nervous system diseases:Other nervous and sensory system diseases; Disease related genes; Predicted intracellular proteins; Human disease related genes:Nervous system diseases:Neurodegenerative diseases; Transcription factors:Zinc-coordinating DNA-binding domains	Nucleoplasm (Supported)		(M60)PID NFAT TFPATHWAY; (M256)PID TAP63 PATHWAY; (M28)PID IL4 2PATHWAY	(M5890)HALLMARK TNFA SIGNALING VIA NFKB	0	0	1	0	1	0	0	0	0	0	0	1	0	1	0	0	0	0	1	0
KLF13	51621	symbol	H. sapiens	51621	H. sapiens	KLF13	KLF transcription factor 13	KLF13 is a gene that encodes for a transcription factor belonging to a family of proteins that contain three zinc finger DNA-binding domains. These transcription factors bind to specific DNA sequences that are rich in GC content, as well as related GT and CACCC boxes. The function of KLF13 is not fully understood, but it has been implicated in various cellular processes, including cell proliferat…	There is limited information available on targeted drug discovery efforts for KLF13, as its function and role in disease are not fully understood. However, mutations in KLF13 have been associated with certain types of cancer, including breast and prostate cancer. Therefore, there is potential for KLF13 to be a target for cancer therapy. Currently, there are no drugs on the market that specificall…	GO:0045647 negative regulation of erythrocyte differentiation;GO:0045646 regulation of erythrocyte differentiation;GO:0045638 negative regulation of myeloid cell differentiation		Human disease related genes:Other congenital disorders:Chromosomal abnormalities; Predicted intracellular proteins; Transcription factors:Zinc-coordinating DNA-binding domains					1	0	0	0	0	0	0	0	0	0	1	0	0	0	0	0	0	0	0	0
ONECUT1	3175	symbol	H. sapiens	3175	H. sapiens	ONECUT1	one cut homeobox 1	ONECUT1 is a gene that encodes a transcription factor belonging to the Cut homeobox family. It is primarily expressed in the liver and plays a role in regulating the transcription of liver-expressed genes. It also inhibits the transcription of genes stimulated by glucocorticoids. ONECUT1 is involved in various cellular processes such as glucose metabolism and cell cycle regulation. It has also be…	ONECUT1 has been implicated in various diseases, including liver cancer, hepatocellular carcinoma, and non-alcoholic fatty liver disease. In liver cancer, ONECUT1 has been shown to promote tumor growth and metastasis by regulating the expression of genes involved in cell proliferation and invasion. As a result, ONECUT1 has been identified as a potential therapeutic target for liver cancer. Target…	GO:0003311 pancreatic D cell differentiation;GO:0003310 pancreatic A cell differentiation;GO:0003309 type B pancreatic cell differentiation		Predicted intracellular proteins; Transcription factors:Helix-turn-helix domains			(M176)PID FOXM1 PATHWAY	(M5941)HALLMARK UV RESPONSE UP	0	0	0	0	0	0	0	1	0	0	0	0	0	0	1	1	1	0	0	1
ONECUT2	9480	symbol	H. sapiens	9480	H. sapiens	ONECUT2	one cut homeobox 2	ONECUT2 is a gene that encodes a transcription factor belonging to the onecut family. This protein contains a cut domain and an atypical homeodomain, and it binds to specific DNA sequences to activate the expression of target genes. ONECUT2 is involved in the differentiation of melanocytes and hepatocytes, which are cells found in the skin and liver, respectively. This gene is important for the d…	Research has shown that ONECUT2 may play a role in the development and progression of certain types of cancer, including hepatocellular carcinoma and melanoma. In hepatocellular carcinoma, ONECUT2 has been found to be overexpressed, and its inhibition has been shown to reduce tumor growth in preclinical models. In melanoma, ONECUT2 has been implicated in the regulation of melanocyte differentiati…	GO:1905319 mesenchymal stem cell migration;GO:1905320 regulation of mesenchymal stem cell migration;GO:1905322 positive regulation of mesenchymal stem cell migration		Predicted intracellular proteins; Transcription factors:Helix-turn-helix domains	Nucleoplasm (Supported); Additional: Actin filaments				0	0	0	0	0	0	0	1	0	0	0	0	0	0	0	0	1	0	0	1
NHLH1	4807	symbol	H. sapiens	4807	H. sapiens	NHLH1	nescient helix-loop-helix 1	NHLH1, also known as nescient helix-loop-helix 1, is a gene that encodes a protein belonging to the helix-loop-helix family of transcription factors. This family of proteins plays a crucial role in the growth and development of various tissues and organisms. NHLH1 has been implicated in tumorigenesis, specifically in lymphoid tumors, through its involvement in chromosomal translocations. Other me…	There is limited information available on the disease implications of NHLH1, as it is a relatively understudied gene. However, its involvement in lymphoid tumors suggests that it may be a potential target for cancer therapy. Targeted drug discovery efforts for NHLH1 are currently underway, with researchers exploring the use of small molecule inhibitors and gene therapy approaches to target the ge…	GO:0007417 central nervous system development;GO:0045944 positive regulation of transcription by RNA polymerase II;GO:0045893 positive regulation of DNA-templated transcription		Transcription factors:Basic domains; Predicted intracellular proteins	Golgi apparatus (Approved)				0	0	0	0	0	0	0	0	0	0	0	0	0	0	0	0	0	0	0	0
KLF7	8609	symbol	H. sapiens	8609	H. sapiens	KLF7	KLF transcription factor 7	KLF7, or KLF transcription factor 7, is a gene that belongs to the Kruppel-like transcriptional regulator family. This family of genes regulates cell proliferation, differentiation, and survival and contains three C2H2 zinc fingers at the C-terminus that mediate binding to GC-rich sites. KLF7 may contribute to the progression of type 2 diabetes by inhibiting insulin expression and secretion in pa…	There is limited information available on targeted drug discovery efforts for KLF7. However, research has shown that KLF7 may play a role in the progression of type 2 diabetes, making it a potential target for drug development. Inhibition of KLF7 may lead to increased insulin expression and secretion in pancreatic beta-cells and improved adipocytokine secretion in adipocytes, which could help to …	GO:1904178 negative regulation of adipose tissue development;GO:0061179 negative regulation of insulin secretion involved in cellular response to glucose stimulus;GO:1904177 regulation of adipose tissue development		Predicted intracellular proteins; Transcription factors:Zinc-coordinating DNA-binding domains	Nucleoplasm (Supported); Additional: Cytosol			(M5946)HALLMARK COAGULATION; (M5891)HALLMARK HYPOXIA	0	0	0	0	0	0	0	0	0	0	0	0	0	1	0	0	0	0	0	0
RELB	5971	symbol	H. sapiens	5971	H. sapiens	RELB	RELB proto-oncogene, NF-kB subunit	RELB is a human gene that encodes for a protein called RELB proto-oncogene, NF-kB subunit. This protein is involved in various cellular processes, including RNA polymerase II cis-regulatory region sequence-specific DNA binding activity and protein kinase binding activity. It plays a role in lymphocyte differentiation and negative regulation of interferon-beta production. RELB is located in the cy…	RELB has been implicated in various diseases, including cancer and immunodeficiency. In breast cancer, RELB has been shown to promote tumor growth and metastasis, making it a potential therapeutic target. Targeted drug discovery efforts have focused on developing inhibitors of the NF-kB pathway, which includes RELB. Several drugs targeting this pathway, such as bortezomib and lenalidomide, have b…	GO:0045063 T-helper 1 cell differentiation;GO:0032688 negative regulation of interferon-beta production;GO:0043011 myeloid dendritic cell differentiation		Human disease related genes:Immune system diseases:Primary immunodeficiency; Predicted intracellular proteins; Cancer-related genes:Candidate cancer biomarkers; Transcription factors:Immunoglobulin fold; Disease related genes	Nucleoplasm (Supported); Additional: Cytosol		(M54)PID IL12 2PATHWAY	(M5890)HALLMARK TNFA SIGNALING VIA NFKB	0	1	0	0	1	0	0	0	0	0	0	1	0	0	0	0	0	0	0	0
NFKB2	4791	symbol	H. sapiens	4791	H. sapiens	NFKB2	nuclear factor kappa B subunit 2	NFKB2 is a gene that encodes a subunit of the transcription factor complex nuclear factor-kappa-B (NFkB). This complex is expressed in various cell types and plays a crucial role in activating genes involved in inflammation and immune function. The protein encoded by NFKB2 can act as a transcriptional activator or repressor, depending on its dimerization partner. The full-length p100 protein is p…	NFKB2 has been implicated in various diseases, including cancer, autoimmune disorders, and inflammatory diseases. In cancer, NFKB2 has been shown to promote tumor growth and survival by regulating genes involved in cell proliferation, angiogenesis, and apoptosis. Targeting NFKB2 has been explored as a potential therapeutic strategy for cancer, and several drugs that inhibit NFkB activity are curr…	GO:0002268 follicular dendritic cell differentiation;GO:0002266 follicular dendritic cell activation;GO:0002467 germinal center formation		Human disease related genes:Immune system diseases:Primary immunodeficiency; Predicted intracellular proteins; Cancer-related genes:Candidate cancer biomarkers; FDA approved drug targets:Small molecule drugs; Transcription factors:Immunoglobulin fold; Disease related genes	Cytosol (Supported); Additional: Nucleoplasm	Donepezil; Glucosamine; HE3286; P54; NOX-700; SGN-30; Custirsen; NF-kappaB Decoy; Andrographolide; Glycyrrhizic acid; Fish oil; SC-236	(M12705)SIG CD40PATHWAYMAP; (M54)PID IL12 2PATHWAY	(M5890)HALLMARK TNFA SIGNALING VIA NFKB	0	1	0	0	1	0	0	0	1	1	0	1	0	0	0	0	0	1	0	0
NR2F6	2063	symbol	H. sapiens	2063	H. sapiens	NR2F6	nuclear receptor subfamily 2 group F member 6	NR2F6 is a human gene that encodes a protein belonging to the nuclear receptor subfamily 2 group F member 6. This protein is involved in regulating gene expression by binding to specific DNA sequences and inhibiting the activity of RNA polymerase II, a key enzyme involved in transcription. NR2F6 is primarily located in the nucleus of cells and has been shown to have DNA-binding transcription fact…	NR2F6 has been implicated in various diseases, including cancer, autoimmune disorders, and metabolic disorders. In cancer, NR2F6 has been shown to promote tumor growth and metastasis by regulating the expression of genes involved in cell proliferation, angiogenesis, and immune evasion. In autoimmune disorders, NR2F6 has been found to play a role in regulating the differentiation and function of i…	GO:0050965 detection of temperature stimulus involved in sensory perception of pain;GO:0050961 detection of temperature stimulus involved in sensory perception;GO:0043153 entrainment of circadian clock by photoperiod		Transcription factors:Zinc-coordinating DNA-binding domains; Predicted intracellular proteins; Nuclear receptors	Nuclear speckles (Supported); Additional: Cytosol				0	0	0	0	0	0	0	0	0	0	0	0	0	0	0	0	0	0	0	0
DBP	1628	symbol	H. sapiens	1628	H. sapiens	DBP	D-box binding PAR bZIP transcription factor	The human gene DBP encodes for a PAR bZIP transcription factor that binds to specific sequences in the promoters of various genes, including albumin, CYP2A4, and CYP2A5. It can bind to DNA as a homo- or heterodimer and plays a role in regulating circadian rhythm genes.	There is limited information on the disease implications of the DBP gene. However, studies have shown that variations in the DBP gene may be associated with an increased risk of developing type 2 diabetes and metabolic syndrome. Targeted drug discovery efforts for DBP have focused on developing small molecule inhibitors that can disrupt its binding to DNA and alter circadian rhythm gene expressio…	GO:0048511 rhythmic process;GO:0045944 positive regulation of transcription by RNA polymerase II;GO:0045893 positive regulation of DNA-templated transcription		Transcription factors:Basic domains; Predicted intracellular proteins				(M5942)HALLMARK UV RESPONSE DN	0	0	0	0	0	0	0	0	0	0	0	0	0	0	0	0	0	0	0	0
NFYC	4802	symbol	H. sapiens	4802	H. sapiens	NFYC	nuclear transcription factor Y subunit gamma	NFYC is a gene that encodes a subunit of a transcription factor complex that binds specifically to CCAAT motifs in gene promoters. The encoded protein, subunit C, forms a dimer with subunit B, which is necessary for association with subunit A. The resulting trimer binds to DNA with high specificity and affinity. Both subunits B and C contain a histone-like motif. There are multiple transcript var…	There is limited information available on the disease implications of NFYC. However, some studies have suggested that it may play a role in cancer development and progression. For example, NFYC has been found to be overexpressed in various types of cancer, including breast, lung, and liver cancer. Targeted drug discovery efforts for NFYC are also limited, but some studies have explored the potent…	GO:0006457 protein folding;GO:0051604 protein maturation;GO:0045944 positive regulation of transcription by RNA polymerase II		Transcription factors:Other all-alpha-helical DNA-binding domains; Predicted intracellular proteins	Nucleoplasm (Supported)		(M254)PID MYC REPRESS PATHWAY; (M145)PID P53 DOWNSTREAM PATHWAY	(M5924)HALLMARK MTORC1 SIGNALING	0	0	0	0	0	0	0	0	0	0	0	0	0	0	0	0	0	0	0	0
ZNF426	79088	symbol	H. sapiens	79088	H. sapiens	ZNF426	zinc finger protein 426	ZNF426 is a human gene that encodes a zinc finger transcriptional repressor. It interacts with the viral protein RTA to modulate the reactivation of Kaposi's sarcoma-associated herpesvirus (KSHV) from latency. The encoded protein can repress KSHV reactivation, but RTA can induce its degradation through the ubiquitin-proteasome pathway to overcome the repression. The gene has several transcript va…	There is limited information available on the disease implications of ZNF426. However, its role in modulating the reactivation of KSHV from latency suggests that it may be involved in the development of Kaposi's sarcoma, a cancer caused by KSHV infection. As for targeted drug discovery efforts, there are currently no known drugs that specifically target ZNF426. However, there are drugs that targe…	GO:0006357 regulation of transcription by RNA polymerase II;GO:0006355 regulation of DNA-templated transcription;GO:2001141 regulation of RNA biosynthetic process		Predicted intracellular proteins; Transcription factors:Zinc-coordinating DNA-binding domains	Nucleoplasm (Approved)				0	0	0	0	0	0	0	0	0	0	0	0	0	0	0	0	0	0	0	0
POLR3A	11128	symbol	H. sapiens	11128	H. sapiens	POLR3A	RNA polymerase III subunit A	POLR3A is a gene that encodes the catalytic subunit of RNA polymerase III, an enzyme that is responsible for synthesizing small RNAs. In addition to its role in RNA synthesis, the protein encoded by this gene also functions as a sensor to detect foreign DNA and activate an innate immune response. This gene is important for maintaining the integrity of the genome and protecting against viral infec…	Mutations in the POLR3A gene have been associated with a rare genetic disorder called hypomyelinating leukodystrophy type 10 (HLD10). HLD10 is characterized by a progressive loss of myelin, the protective covering around nerve fibers in the brain and spinal cord, leading to neurological symptoms such as developmental delay, muscle weakness, and seizures. There are currently no targeted drug disco…	GO:0042797 tRNA transcription by RNA polymerase III;GO:0009304 tRNA transcription;GO:0006383 transcription by RNA polymerase III		Enzymes; Disease related genes; RNA polymerase related proteins; ENZYME proteins:Transferases; Predicted intracellular proteins; Human disease related genes:Congenital disorders of metabolism:Congenital disorders of lipid/glycolipid metabolism; Potential drug targets	Nucleoplasm (Supported)				1	0	0	0	0	0	0	0	0	0	0	0	0	0	0	0	0	0	0	0
FOXO3	2309	symbol	H. sapiens	2309	H. sapiens	FOXO3	forkhead box O3	FOXO3 is a gene that belongs to the forkhead family of transcription factors. It contains a distinct forkhead domain and is involved in triggering apoptosis, or programmed cell death, by expressing genes necessary for this process. The translocation of this gene with the MLL gene is associated with secondary acute leukemia. There are alternatively spliced transcript variants of this gene that enc…	FOXO3 has been implicated in various diseases, including cancer, cardiovascular disease, and neurodegenerative disorders. In cancer, FOXO3 has been shown to act as a tumor suppressor by inducing apoptosis and inhibiting cell proliferation. Targeting FOXO3 has been explored as a potential therapeutic strategy for cancer treatment. For example, a study showed that a small molecule inhibitor of FOXO…	GO:0001544 initiation of primordial ovarian follicle growth;GO:0014735 regulation of muscle atrophy;GO:0014737 positive regulation of muscle atrophy		Cancer-related genes:Candidate cancer biomarkers; Transcription factors:Helix-turn-helix domains; Predicted intracellular proteins; Disease related genes	Nucleoplasm (Enhanced)		(M32)PID HDAC CLASSIII PATHWAY; (M143)PID IL2 PI3K PATHWAY; (M249)PID PI3KCI AKT PATHWAY	(M5891)HALLMARK HYPOXIA; (M5939)HALLMARK P53 PATHWAY; (M5945)HALLMARK HEME METABOLISM	1	1	1	0	0	0	0	0	0	0	1	0	0	0	0	1	1	0	0	0
SP1	6667	symbol	H. sapiens	6667	H. sapiens	SP1	Sp1 transcription factor	SP1 is a gene that encodes for a zinc finger transcription factor that binds to GC-rich motifs of many promoters. This protein is involved in various cellular processes, including cell differentiation, growth, apoptosis, immune responses, response to DNA damage, and chromatin remodeling. The activity of this protein can be affected by post-translational modifications such as phosphorylation, acet…	SP1 has been implicated in various diseases, including cancer, cardiovascular diseases, and neurological disorders. In cancer, SP1 is often overexpressed and promotes tumor growth and metastasis by regulating the expression of genes involved in cell proliferation, angiogenesis, and invasion. Therefore, SP1 has been considered as a potential therapeutic target for cancer treatment. Several studies…	GO:1904567 response to wortmannin;GO:1904568 cellular response to wortmannin;GO:1904828 positive regulation of hydrogen sulfide biosynthetic process		Cancer-related genes:Candidate cancer biomarkers; Predicted intracellular proteins; Transcription factors:Zinc-coordinating DNA-binding domains	Nucleoplasm (Enhanced)		(M234)PID IL2 STAT5 PATHWAY; (M44)PID HIF2PATHWAY; (M65)PID FRA PATHWAY	(M5939)HALLMARK P53 PATHWAY	0	0	0	0	1	0	0	0	1	0	0	1	1	1	0	0	1	0	0	0
TBP	6908	symbol	H. sapiens	6908	H. sapiens	TBP	TATA-box binding protein	The TATA-box binding protein (TBP) is a key component of the transcription factor IID (TFIID) complex, which is required for the initiation of transcription by RNA polymerase II. TFIID binds to the core promoter and positions the polymerase correctly, acts as a scaffold for assembly of the transcription complex, and acts as a channel for regulatory signals. TBP is composed of a long string of glu…	Spinocerebellar ataxia 17 (SCA17) is a rare neurodegenerative disorder caused by the expansion of CAG repeats in the TATA-box binding protein (TBP) gene. The expanded polyglutamine tract in TBP leads to protein aggregation and neuronal dysfunction, resulting in symptoms such as ataxia, dystonia, and cognitive impairment. Currently, there are no disease-modifying treatments for SCA17, and manageme…	GO:0006383 transcription by RNA polymerase III;GO:0042789 mRNA transcription by RNA polymerase II;GO:0009299 mRNA transcription		Transcription factors:beta-Sheet binding to DNA; Human disease related genes:Nervous system diseases:Neurodegenerative diseases; Predicted intracellular proteins; Disease related genes	Nucleoplasm (Supported)		(M254)PID MYC REPRESS PATHWAY; (M279)PID RB 1PATHWAY; (M115)PID REG GR PATHWAY		1	0	0	0	0	0	0	0	0	0	0	1	0	0	0	0	1	0	0	0
GTF2F1	2962	symbol	H. sapiens	2962	H. sapiens	GTF2F1	general transcription factor IIF subunit 1	GTF2F1 is a human gene that encodes a protein called general transcription factor IIF subunit 1. This protein plays a role in several cellular processes, including the initiation of transcription by RNA polymerase II, response to viruses, and binding to specific regions of chromatin in the nucleus. GTF2F1 is located in both cell junctions and the nucleoplasm, and is part of the transcription fact…	There is limited information available on the disease implications of GTF2F1. However, some studies have suggested that alterations in GTF2F1 expression or function may be associated with certain types of cancer, including breast cancer and hepatocellular carcinoma. Targeted drug discovery efforts for GTF2F1 are also limited, as the protein is involved in multiple cellular processes and its speci…	GO:0006368 transcription elongation by RNA polymerase II;GO:0032968 positive regulation of transcription elongation by RNA polymerase II;GO:0006354 DNA-templated transcription elongation		Predicted intracellular proteins	Nucleoplasm (Supported)			(M5898)HALLMARK DNA REPAIR; (M5915)HALLMARK APICAL JUNCTION	1	0	0	0	1	0	0	0	0	0	0	0	0	0	0	0	0	0	0	0
KDM5B	10765	symbol	H. sapiens	10765	H. sapiens	KDM5B	lysine demethylase 5B	KDM5B is a gene that encodes a lysine-specific histone demethylase belonging to the jumonji/ARID domain-containing family of histone demethylases. The protein encoded by this gene is capable of demethylating tri-, di-, and monomethylated lysine 4 of histone H3. It plays a role in the transcriptional repression of certain tumor suppressor genes and is upregulated in certain cancer cells. Additiona…	KDM5B has been implicated in various types of cancer, including breast, lung, prostate, and leukemia. It is often overexpressed in cancer cells and has been shown to promote tumor growth and metastasis. Therefore, KDM5B is considered a potential therapeutic target for cancer treatment. Several small molecule inhibitors of KDM5B have been developed and tested in preclinical studies, showing promis…	GO:0060763 mammary duct terminal end bud growth;GO:2000864 regulation of estradiol secretion;GO:0033601 positive regulation of mammary gland epithelial cell proliferation		Enzymes; Disease related genes; Predicted intracellular proteins; Human disease related genes:Other diseases:Mental and behavioural disorders; Transcription factors:Helix-turn-helix domains; Potential drug targets; ENZYME proteins:Oxidoreductases	Nucleoplasm (Supported); Additional: Cytosol				0	0	0	0	0	1	0	1	0	0	0	0	0	0	0	1	0	1	0	0
REST	5978	symbol	H. sapiens	5978	H. sapiens	REST	RE1 silencing transcription factor	The human gene REST, also known as RE1 silencing transcription factor, is a transcriptional repressor that was initially identified as a gene that represses neuronal genes in non-neuronal tissues. However, depending on the cellular context, it can act as either an oncogene or a tumor suppressor. REST is a member of the Kruppel-type zinc finger transcription factor family and represses transcripti…	The REST gene has been implicated in several diseases, including cancer, neurodegenerative disorders, and epilepsy. In cancer, REST has been shown to promote tumor growth and metastasis in some types of cancer, such as breast and lung cancer, while acting as a tumor suppressor in others, such as prostate cancer. Targeted drug discovery efforts have focused on developing small molecule inhibitors …	GO:2000706 negative regulation of dense core granule biogenesis;GO:2000797 regulation of amniotic stem cell differentiation;GO:2000798 negative regulation of amniotic stem cell differentiation		Disease related genes; Human disease related genes:Cancers:Cancers of the urinary system; Predicted intracellular proteins; Human disease related genes:Digestive system diseases:Mouth and dental diseases; Human disease related genes:Nervous system diseases:Ear disease; Transcription factors:Zinc-coordinating DNA-binding domains	Nucleoplasm (Supported); Additional: Cytosol				0	1	0	0	1	0	0	0	1	0	1	0	0	0	0	0	1	1	0	0
TAF7	6879	symbol	H. sapiens	6879	H. sapiens	TAF7	TATA-box binding protein associated factor 7	TAF7 is a gene that encodes a transcription coactivator and is located on chromosome 5 between the protocadherin beta and gamma gene clusters. The protein encoded by this gene is a component of the TFIID protein complex, which binds to the TATA box in class II promoters and recruits RNA polymerase II and other factors. TAF7 interacts with the largest TFIID subunit and multiple transcription activ…	There is limited information on the disease implications of TAF7 mutations. However, recent studies have suggested that TAF7 may play a role in the development of certain cancers, including breast cancer and hepatocellular carcinoma. Targeted drug discovery efforts for TAF7 are still in the early stages, but there is potential for TAF7 inhibitors to be developed as cancer therapies. One example o…	GO:0045344 negative regulation of MHC class I biosynthetic process;GO:0000296 spermine transport;GO:0045347 negative regulation of MHC class II biosynthetic process		Predicted intracellular proteins	Nucleoplasm (Approved); Additional: Golgi apparatus				1	0	0	0	0	0	0	0	0	0	0	0	0	0	0	0	0	0	0	0
CHD2	1106	symbol	H. sapiens	1106	H. sapiens	CHD2	chromodomain helicase DNA binding protein 2	CHD2 is a human gene that encodes for the chromodomain helicase DNA binding protein 2. This gene belongs to the CHD family of proteins, which are known for their chromo domains and SNF2-related helicase/ATPase domains. CHD genes are thought to modify chromatin structure, which can alter gene expression by affecting the accessibility of the transcriptional apparatus to the DNA template. The CHD2 g…	Mutations in the CHD2 gene have been associated with several neurological disorders, including autism spectrum disorder (ASD), epilepsy, and intellectual disability. Studies have shown that CHD2 mutations can lead to altered gene expression and neuronal development, which may contribute to the pathogenesis of these disorders. Targeted drug discovery efforts for CHD2-related disorders are still in…	GO:0060218 hematopoietic stem cell differentiation;GO:0002244 hematopoietic progenitor cell differentiation;GO:0034728 nucleosome organization		Enzymes; Disease related genes; Human disease related genes:Nervous system diseases:Epilepsy; Predicted intracellular proteins; ENZYME proteins:Hydrolases; Potential drug targets	Nucleoplasm (Enhanced)				0	0	0	0	0	0	0	0	0	0	0	0	0	0	0	0	0	1	0	0
KMT2A	4297	symbol	H. sapiens	4297	H. sapiens	KMT2A	lysine methyltransferase 2A	KMT2A, also known as lysine methyltransferase 2A, is a gene that plays a crucial role in regulating gene expression during early development and hematopoiesis. The protein encoded by this gene contains multiple functional domains, including the SET domain responsible for its histone H3 lysine 4 (H3K4) methyltransferase activity. This activity mediates chromatin modifications associated with epige…	Chromosomal translocations involving KMT2A are the most common genetic abnormalities in infant acute lymphoblastic leukemia (ALL) and are also found in a subset of acute myeloid leukemia (AML) cases. These translocations result in the fusion of KMT2A with a variety of partner genes, leading to the formation of chimeric proteins that disrupt normal gene regulation and promote leukemogenesis. Despi…	GO:0090310 negative regulation of DNA methylation-dependent heterochromatin formation;GO:0031452 negative regulation of heterochromatin formation;GO:0120262 negative regulation of heterochromatin organization		Enzymes; Potential drug targets; ENZYME proteins:Transferases; Predicted intracellular proteins; Cancer-related genes:Mutated cancer genes; Transcription factors:Zinc-coordinating DNA-binding domains; Human disease related genes:Cancers:Cancers of haematopoietic and lymphoid tissues; Cancer-related genes:Mutational cancer driver genes; Human disease related genes:Congenital malformations:Other co…	Nucleoplasm (Supported); Additional: Cytosol				1	0	0	1	1	0	1	0	0	0	1	0	1	0	0	1	1	1	1	0
SF1	7536	symbol	H. sapiens	7536	H. sapiens	SF1	splicing factor 1	The SF1 gene encodes a nuclear pre-mRNA splicing factor that plays a crucial role in the early stages of spliceosome assembly. It recognizes the intron branch point sequence at the 3' splice site, along with the large subunit of U2 auxiliary factor (U2AF). The protein also contributes to nuclear pre-mRNA retention and transcriptional repression. The SF1 protein contains several domains, including…	Mutations in the SF1 gene have been associated with several diseases, including adrenal insufficiency, hypogonadotropic hypogonadism, and intellectual disability. In particular, SF1 mutations have been linked to the development of 46,XY disorders of sex development (DSD), which are characterized by abnormal gonadal development and ambiguous genitalia. Targeted drug discovery efforts for SF1-relat…	GO:0000389 mRNA 3'-splice site recognition;GO:0033327 Leydig cell differentiation;GO:0030238 male sex determination		Predicted intracellular proteins	Nucleoplasm (Supported)	Artenimol			0	0	0	0	0	0	0	0	0	0	1	0	0	0	0	0	0	0	0	0
EZH2	2146	symbol	H. sapiens	2146	H. sapiens	EZH2	enhancer of zeste 2 polycomb repressive complex 2 subunit	The EZH2 gene is a member of the Polycomb-group family, which forms protein complexes involved in maintaining the transcriptional repressive state of genes over successive cell generations. EZH2 is associated with embryonic ectoderm development protein, VAV1 oncoprotein, and X-linked nuclear protein. It may play a role in the hematopoietic and central nervous systems. Multiple alternatively splic…	The EZH2 gene has been implicated in various types of cancer, including lymphoma, breast cancer, and prostate cancer. Overexpression of EZH2 has been associated with poor prognosis and aggressive tumor behavior. As a result, there has been significant interest in developing drugs that target EZH2 as a potential cancer therapy. Several small molecule inhibitors of EZH2 have been developed and are …	GO:0036333 hepatocyte homeostasis;GO:0035983 response to trichostatin A;GO:0035984 cellular response to trichostatin A		Enzymes; ENZYME proteins:Transferases; Predicted intracellular proteins; Cancer-related genes:Candidate cancer biomarkers; Cancer-related genes:Mutated cancer genes; FDA approved drug targets:Small molecule drugs; Human disease related genes:Cancers:Cancers of haematopoietic and lymphoid tissues; Cancer-related genes:Mutational cancer driver genes; Human disease related genes:Congenital malformat…	Nucleoplasm (Supported)	Tazemetostat; CPI-1205		(M5951)HALLMARK SPERMATOGENESIS; (M5901)HALLMARK G2M CHECKPOINT; (M5925)HALLMARK E2F TARGETS	0	0	1	0	1	0	0	1	0	0	1	0	0	0	1	1	1	1	0	0
ZBTB33	10009	symbol	H. sapiens	10009	H. sapiens	ZBTB33	zinc finger and BTB domain containing 33	ZBTB33 is a gene that encodes a transcriptional regulator with dual DNA-binding specificity. It can bind to methylated CGCG and non-methylated consensus KAISO-binding site TCCTGCNA. The protein has an N-terminal POZ/BTB domain and 3 C-terminal zinc finger motifs. It recruits the N-CoR repressor complex to promote histone deacetylation and the formation of repressive chromatin structures in target…	ZBTB33 has been implicated in various diseases, including cancer, neurological disorders, and cardiovascular diseases. In cancer, ZBTB33 has been shown to act as a tumor suppressor by repressing the expression of oncogenes such as c-Myc and Cyclin D1. Therefore, ZBTB33 is a potential target for cancer therapy. However, there are currently no drugs targeting ZBTB33 in clinical use. Several small m…	GO:0016055 Wnt signaling pathway;GO:0198738 cell-cell signaling by wnt;GO:0001817 regulation of cytokine production		Predicted intracellular proteins; Transcription factors:Zinc-coordinating DNA-binding domains	Cytosol;Nucleoplasm;Plasma membrane (Enhanced)		(M142)PID AJDISS 2PATHWAY		0	0	0	0	0	0	0	0	0	0	0	0	0	0	0	0	0	0	0	0
ZNF91	7644	symbol	H. sapiens	7644	H. sapiens	ZNF91	zinc finger protein 91	ZNF91 is a gene that encodes a zinc finger protein belonging to the KRAB subfamily. Zinc finger proteins are involved in DNA binding and transcriptional regulation. The KRAB subfamily is known to be involved in the regulation of gene expression and development. The function of ZNF91 is not well understood, but it is thought to play a role in transcriptional regulation. Mutations in this gene have…	There is limited information available on the disease implications of ZNF91 mutations. However, studies have suggested that alterations in this gene may be associated with various types of cancer, including breast, lung, and ovarian cancer. Additionally, mutations in ZNF91 have been linked to developmental disorders such as intellectual disability and autism spectrum disorder. Currently, there ar…	GO:0010526 retrotransposon silencing;GO:0000122 negative regulation of transcription by RNA polymerase II;GO:0045944 positive regulation of transcription by RNA polymerase II		Cancer-related genes:Mutational cancer driver genes; Predicted intracellular proteins; Transcription factors:Zinc-coordinating DNA-binding domains					0	0	0	0	0	0	0	0	0	0	0	0	0	0	0	0	0	0	0	0
SMAD5	4090	symbol	H. sapiens	4090	H. sapiens	SMAD5	SMAD family member 5	SMAD5 is a gene that plays a role in the transforming growth factor beta signaling pathway, which inhibits the proliferation of hematopoietic progenitor cells. It is activated by bone morphogenetic proteins type 1 receptor kinase and may be involved in cancer. Alternative splicing of the gene results in multiple transcript variants.	SMAD5 has been implicated in various diseases, including cancer, cardiovascular disease, and bone disorders. In cancer, SMAD5 has been shown to promote tumor growth and metastasis in several types of cancer, including breast, lung, and pancreatic cancer. Targeted drug discovery efforts have focused on developing inhibitors of the TGF-beta signaling pathway, which includes SMAD5. Several drugs tar…	GO:1902045 negative regulation of Fas signaling pathway;GO:0002051 osteoblast fate commitment;GO:0001880 Mullerian duct regression		Transcription factors:beta-Hairpin exposed by an alpha/beta-scaffold; Predicted intracellular proteins	Nucleoplasm (Supported); Additional: Cytosol		(M203)PID ALK2 PATHWAY; (M185)PID ALK1 PATHWAY; (M181)PID BMP PATHWAY	(M5898)HALLMARK DNA REPAIR	0	0	0	1	1	0	0	0	0	0	0	0	0	0	0	1	1	0	1	0
CUX1	1523	symbol	H. sapiens	1523	H. sapiens	CUX1	cut like homeobox 1	CUX1 is a human gene that belongs to the homeodomain family of DNA binding proteins. It is involved in regulating gene expression, morphogenesis, differentiation, and cell cycle progression. The gene has several alternatively spliced transcript variants that encode different isoforms.	CUX1 has been implicated in several diseases, including cancer, Alzheimer's disease, and schizophrenia. In cancer, CUX1 has been shown to play a role in tumor growth and metastasis, making it a potential target for cancer therapy. Targeted drug discovery efforts have focused on developing small molecule inhibitors of CUX1, with some promising results in preclinical studies. However, no drugs targ…	GO:0050775 positive regulation of dendrite morphogenesis;GO:0010770 positive regulation of cell morphogenesis;GO:0048814 regulation of dendrite morphogenesis		Predicted intracellular proteins; Cancer-related genes:Mutated cancer genes; Transcription factors:Helix-turn-helix domains; Disease related genes	Golgi apparatus;Nucleoplasm (Supported)				0	0	0	0	0	0	0	0	0	0	0	0	0	0	0	0	0	0	0	0
KDM5A	5927	symbol	H. sapiens	5927	H. sapiens	KDM5A	lysine demethylase 5A	KDM5A is a human gene that belongs to the JARID1 family of histone demethylase proteins. It plays a crucial role in gene regulation by specifically removing methyl groups from lysine 4 of histone H3, which is a part of the histone code. KDM5A interacts with various other proteins, including retinoblastoma protein, and is involved in the transcriptional regulation of Hox genes and cytokines. The g…	KDM5A has been implicated in various types of cancer, including breast, lung, prostate, and leukemia. It is overexpressed in many cancer cells and promotes tumor growth and metastasis. Therefore, KDM5A has emerged as a potential therapeutic target for cancer treatment. Several small molecule inhibitors of KDM5A have been developed and tested in preclinical studies, showing promising results in re…	GO:0140718 facultative heterochromatin formation;GO:0032922 circadian regulation of gene expression;GO:0031507 heterochromatin formation		Enzymes; Disease related genes; Potential drug targets; Predicted intracellular proteins; Transcription factors:Helix-turn-helix domains; Cancer-related genes; ENZYME proteins:Oxidoreductases	Nuclear bodies (Supported); Additional: Cytosol				0	0	0	0	0	0	0	0	0	0	0	0	0	0	0	0	0	1	0	0
TAF1	6872	symbol	H. sapiens	6872	H. sapiens	TAF1	TATA-box binding protein associated factor 1	TATA-box binding protein associated factor 1 (TAF1) is the largest subunit of the basal transcription factor TFIID, which coordinates the activities of over 70 polypeptides required for RNA polymerase II initiation of transcription. TAF1 binds to core promoter sequences and activators, affecting the rate of transcription initiation. It contains two protein kinase domains and possesses acetyltrans…	Dystonia 3, torsion, X-linked is a rare neurological disorder caused by mutations in the TAF1 gene. The disorder is characterized by involuntary muscle contractions that cause twisting and repetitive movements, often affecting the limbs, neck, and face. There is currently no cure for Dystonia 3, torsion, X-linked, and treatment options are limited to medications that can help manage symptoms. Tar…	GO:1905524 negative regulation of protein autoubiquitination;GO:2000825 positive regulation of androgen receptor activity;GO:1902498 regulation of protein autoubiquitination	yes	Human disease related genes:Nervous system diseases:Other nervous and sensory system diseases; Enzymes; Potential drug targets; ENZYME proteins:Transferases; Predicted intracellular proteins; Transcription factors:Other all-alpha-helical DNA-binding domains; Human disease related genes:Other diseases:Mental and behavioural disorders; Cancer-related genes:Mutational cancer driver genes; Disease re…	Nucleoplasm (Supported)		(M279)PID RB 1PATHWAY		1	0	1	0	0	0	0	0	0	0	0	0	0	0	0	0	1	1	0	0
ELK4	2005	symbol	H. sapiens	2005	H. sapiens	ELK4	ETS transcription factor ELK4	ELK4 is a human gene that belongs to the Ets family of transcription factors and the ternary complex factor subfamily. Proteins of the TCF subfamily form a ternary complex by binding to the serum response factor and the serum response element in the promoter of the c-fos proto-oncogene. ELK4 is phosphorylated by the kinases MAPK1 and MAPK8. The gene has several transcript variants.	ELK4 has been implicated in various diseases, including cancer and cardiovascular disease. In cancer, ELK4 has been shown to promote tumor growth and metastasis in several types of cancer, including prostate, breast, and lung cancer. Targeting ELK4 has been proposed as a potential therapeutic strategy for these cancers. In cardiovascular disease, ELK4 has been shown to play a role in the regulati…	GO:0000122 negative regulation of transcription by RNA polymerase II;GO:0045944 positive regulation of transcription by RNA polymerase II;GO:0045892 negative regulation of DNA-templated transcription		Human disease related genes:Cancers:Cancers of male genital organs; Predicted intracellular proteins; Transcription factors:Helix-turn-helix domains; Cancer-related genes	Nucleoplasm (Supported)		(M229)PID P38 ALPHA BETA DOWNSTREAM PATHWAY	(M5908)HALLMARK ANDROGEN RESPONSE	0	0	0	0	1	0	0	0	0	0	0	1	1	0	1	0	0	0	0	0
MEF2A	4205	symbol	H. sapiens	4205	H. sapiens	MEF2A	myocyte enhancer factor 2A	MEF2A is a gene that encodes a transcription factor involved in various cellular processes, including muscle development, neuronal differentiation, cell growth control, and apoptosis. It activates many muscle-specific, growth factor-induced, and stress-induced genes and can act as a homodimer or heterodimer. Defects in this gene can cause autosomal dominant coronary artery disease 1 with myocardi…	Mutations in the MEF2A gene have been linked to autosomal dominant coronary artery disease 1 with myocardial infarction (ADCAD1), a condition characterized by early onset of coronary artery disease and an increased risk of heart attack. Targeted drug discovery efforts have focused on identifying compounds that can modulate the activity of MEF2A and potentially prevent or treat ADCAD1. One example…	GO:0070375 ERK5 cascade;GO:0055005 ventricular cardiac myofibril assembly;GO:0055015 ventricular cardiac muscle cell development		Human disease related genes:Cardiovascular diseases:Vascular diseases; Predicted intracellular proteins; Transcription factors:alpha-Helices exposed by beta-structures; Cancer-related genes:Mutational cancer driver genes; Disease related genes	Nucleoplasm (Supported); Additional: Cytosol		(M229)PID P38 ALPHA BETA DOWNSTREAM PATHWAY	(M5909)HALLMARK MYOGENESIS	1	1	0	0	1	0	0	0	0	0	0	1	0	1	0	0	0	0	0	0
CLOCK	9575	symbol	H. sapiens	9575	H. sapiens	CLOCK	clock circadian regulator	The human gene CLOCK is a transcription factor that plays a crucial role in regulating circadian rhythms. It belongs to the basic helix-loop-helix (bHLH) family and has DNA binding histone acetyltransferase activity. CLOCK forms a heterodimer with ARNTL (BMAL1) that binds to E-box enhancer elements upstream of PER and CRY genes, activating their transcription. PER and CRY proteins then heterodime…	Research on the CLOCK gene has revealed its potential implications in various diseases, including sleep disorders, mood disorders, and metabolic disorders such as obesity and diabetes. Targeted drug discovery efforts have focused on developing small molecule inhibitors of the CLOCK protein to modulate circadian rhythms and treat these disorders. One example is the drug Tasimelteon, which targets …	GO:2000323 negative regulation of glucocorticoid receptor signaling pathway;GO:2000322 regulation of glucocorticoid receptor signaling pathway;GO:2000074 regulation of type B pancreatic cell development		Enzymes; Transcription factors:Basic domains; ENZYME proteins:Transferases; Predicted intracellular proteins	Nucleoplasm (Supported); Additional: Vesicles		(M95)PID CIRCADIAN PATHWAY		0	0	0	0	0	0	0	0	0	0	0	1	0	0	0	0	0	1	0	0
ELF2	1998	symbol	H. sapiens	1998	H. sapiens	ELF2	E74 like ETS transcription factor 2	ELF2, also known as E74 like ETS transcription factor 2, is a gene that encodes a protein involved in regulating gene expression. The protein has the ability to bind to specific sequences of DNA and control the transcription of genes. ELF2 is involved in both positive and negative regulation of transcription, and is located in both the cytosol and nuclear body. The protein is important for the pr…	ELF2 has been implicated in various diseases, including cancer and autoimmune disorders. In cancer, ELF2 has been shown to play a role in tumor growth and metastasis. In particular, it has been found to be overexpressed in breast cancer and lung cancer. Targeting ELF2 may therefore be a potential strategy for cancer therapy. However, there are currently no drugs on the market that specifically ta…	GO:0045893 positive regulation of DNA-templated transcription;GO:1902680 positive regulation of RNA biosynthetic process;GO:0051254 positive regulation of RNA metabolic process		Predicted intracellular proteins; Transcription factors:Helix-turn-helix domains	Nucleoplasm (Supported); Additional: Nuclear bodies		(M92)PID ANGIOPOIETIN RECEPTOR PATHWAY		0	0	0	0	0	0	0	0	0	0	0	0	0	0	0	0	0	0	0	0
SIX1	6495	symbol	H. sapiens	6495	H. sapiens	SIX1	SIX homeobox 1	The SIX1 gene is a homeobox gene that plays a role in limb development. It is similar to the Drosophila 'sine oculis' gene product and is located on chromosome 14. Mutations in this gene have been linked to two genetic disorders: autosomal dominant deafness type 23 (DFNA23) and branchiootic syndrome type 3 (BOS3). DFNA23 is characterized by progressive hearing loss, while BOS3 affects the develop…	The SIX1 gene has been implicated in several diseases, including DFNA23 and BOS3. While there are currently no targeted drug discovery efforts specifically focused on this gene, there are drugs on the market that may be effective in treating the symptoms of these diseases. For example, hearing aids and cochlear implants can help manage the hearing loss associated with DFNA23. In the case of BOS3,…	GO:0072198 mesenchymal cell proliferation involved in ureter development;GO:0072191 ureter smooth muscle development;GO:0072193 ureter smooth muscle cell differentiation		Predicted intracellular proteins; Human disease related genes:Nervous system diseases:Ear disease; Transcription factors:Helix-turn-helix domains; Cancer-related genes; Human disease related genes:Congenital malformations:Other congenital malformations; Disease related genes	Nucleoplasm (Supported); Additional: Nucleoli				0	0	0	1	0	1	1	1	0	0	0	0	1	0	0	1	0	0	1	1
TP63	8626	symbol	H. sapiens	8626	H. sapiens	TP63	tumor protein p63	TP63 is a gene that belongs to the p53 family of transcription factors. It encodes for multiple isoforms that have different functional properties and play a role in skin development and maintenance, adult stem/progenitor cell regulation, heart development, and premature aging. Some isoforms protect the germline by eliminating oocytes or testicular germ cells that have suffered DNA damage. Mutati…	TP63 mutations have been linked to several developmental disorders, including ectodermal dysplasia, cleft lip/palate syndrome, and split-hand/foot malformation. Additionally, TP63 has been implicated in various types of cancer, including squamous cell carcinoma, breast cancer, and lung cancer. Targeted drug discovery efforts have focused on developing inhibitors of the TP63 protein, which could p…	GO:0007499 ectoderm and mesoderm interaction;GO:0010481 epidermal cell division;GO:0060197 cloacal septation		Human disease related genes:Congenital malformations:Congenital malformations of the musculoskeletal system; Human disease related genes:Congenital malformations:Congenital malformations of face and neck; Human disease related genes:Congenital malformations:Congenital malformations of skin; Transcription factors:Immunoglobulin fold; Predicted intracellular proteins; Cancer-related genes; Human di…	Nucleoplasm (Enhanced)		(M236)PID DELTA NP63 PATHWAY; (M256)PID TAP63 PATHWAY; (M19)PID P73PATHWAY	(M5939)HALLMARK P53 PATHWAY	1	0	0	1	0	0	1	1	0	0	1	0	0	0	0	1	1	1	1	0
JDP2	122953	symbol	H. sapiens	122953	H. sapiens	JDP2	Jun dimerization protein 2	JDP2, or Jun dimerization protein 2, is a human gene that encodes a protein involved in regulating gene expression. It has been shown to have DNA-binding transcription repressor activity and can bind to specific sequences of double-stranded DNA. JDP2 is involved in negative regulation of transcription by RNA polymerase II and is predicted to be active in the nucleus and part of chromatin.	There is limited information available on the disease implications of JDP2. However, some studies have suggested that JDP2 may play a role in cancer development and progression. For example, JDP2 has been shown to be overexpressed in certain types of cancer, including breast cancer and hepatocellular carcinoma. Targeted drug discovery efforts for JDP2 are also limited, as there are currently no d…	GO:0045599 negative regulation of fat cell differentiation;GO:0045444 fat cell differentiation;GO:0045598 regulation of fat cell differentiation		Transcription factors:Basic domains; Predicted intracellular proteins	Nuclear speckles;Nucleoplasm (Approved)		(M166)PID ATF2 PATHWAY		0	0	0	0	1	0	0	0	0	0	1	0	0	1	0	0	0	1	0	0
FOSL2	2355	symbol	H. sapiens	2355	H. sapiens	FOSL2	FOS like 2, AP-1 transcription factor subunit	FOSL2 is a gene that encodes a protein belonging to the Fos gene family. This family consists of four members, including FOSL2, which encodes a leucine zipper protein that can combine with proteins of the JUN family to form the transcription factor complex AP-1. The FOS proteins are involved in regulating cell proliferation, differentiation, and transformation. Therefore, FOSL2 may play a role in…	There is limited information available on the disease implications of FOSL2. However, some studies have suggested that it may be involved in the development and progression of certain cancers, including breast cancer and osteosarcoma. Targeted drug discovery efforts for FOSL2 are also limited, as it is not yet a well-established drug target. However, some studies have explored the potential of ta…	GO:1904606 fat cell apoptotic process;GO:0060427 lung connective tissue development;GO:0061144 alveolar secondary septum development		Transcription factors:Basic domains; Predicted intracellular proteins	Nucleoplasm (Enhanced)		(M65)PID FRA PATHWAY; (M236)PID DELTA NP63 PATHWAY; (M167)PID AP1 PATHWAY	(M5890)HALLMARK TNFA SIGNALING VIA NFKB; (M5891)HALLMARK HYPOXIA	0	0	0	1	1	0	1	1	0	0	0	0	0	1	0	1	0	0	0	0
NFE2L2	4780	symbol	H. sapiens	4780	H. sapiens	NFE2L2	NFE2 like bZIP transcription factor 2	NFE2L2 is a gene that encodes a transcription factor belonging to a small family of basic leucine zipper proteins. This transcription factor regulates genes that contain antioxidant response elements in their promoters, many of which are involved in response to injury and inflammation, including the production of free radicals. The gene has multiple transcript variants that encode different isofo…	NFE2L2 has been implicated in various diseases, including cancer, neurodegenerative disorders, and cardiovascular diseases. In cancer, NFE2L2 is often overexpressed, leading to increased antioxidant capacity and resistance to chemotherapy. Therefore, targeting NFE2L2 has been explored as a potential therapeutic strategy for cancer treatment. Several small molecule inhibitors of NFE2L2 have been d…	GO:0009407 toxin catabolic process;GO:0043387 mycotoxin catabolic process;GO:0046223 aflatoxin catabolic process		Disease related genes; Transcription factors:Basic domains; Predicted intracellular proteins; Cancer-related genes:Mutated cancer genes; Cancer-related genes:Mutational cancer driver genes; Human disease related genes:Cancers:Cancers of the digestive system	Nucleoplasm;Plasma membrane (Uncertain); Additional: Centrosome;Cytosol;Golgi apparatus			(M5890)HALLMARK TNFA SIGNALING VIA NFKB	0	0	0	0	1	0	0	0	0	0	1	0	0	0	1	0	1	0	0	0
GATA2	2624	symbol	H. sapiens	2624	H. sapiens	GATA2	GATA binding protein 2	GATA2 is a gene that encodes a zinc-finger transcription factor belonging to the GATA family. This protein plays a crucial role in regulating the transcription of genes involved in the development and proliferation of hematopoietic and endocrine cell lineages. It binds to the promoter regions of target genes and is essential for the proper functioning of these cells. Alternative splicing of the G…	Mutations in the GATA2 gene have been associated with a range of diseases, including primary immunodeficiency syndromes, myelodysplastic syndrome, acute myeloid leukemia, and familial platelet disorder with propensity to develop acute myeloid leukemia. These diseases are characterized by abnormal hematopoiesis and immune system dysfunction. Targeted drug discovery efforts have focused on developi…	GO:0010725 regulation of primitive erythrocyte differentiation;GO:0035854 eosinophil fate commitment;GO:0030222 eosinophil differentiation		Disease related genes; Human disease related genes:Cardiovascular diseases:Hematologic diseases; Predicted intracellular proteins; Human disease related genes:Cancers:Cancers of haematopoietic and lymphoid tissues; Cancer-related genes; Transcription factors:Zinc-coordinating DNA-binding domains	Nucleoplasm (Supported)		(M30)PID HDAC CLASSII PATHWAY; (M151)PID AR TF PATHWAY; (M101)PID HDAC CLASSI PATHWAY		1	1	1	1	1	1	1	1	1	0	1	0	0	1	0	1	1	0	0	1
MSX2	4488	symbol	H. sapiens	4488	H. sapiens	MSX2	msh homeobox 2	MSX2 is a gene that belongs to the muscle segment homeobox gene family. It encodes a transcriptional repressor that plays a crucial role in regulating the balance between survival and apoptosis of neural crest-derived cells, which are essential for proper craniofacial morphogenesis. The protein encoded by MSX2 may also promote cell growth under certain conditions and is a potential target for the…	There are currently no targeted drug discovery efforts specifically for MSX2, as it is primarily a developmental gene. However, mutations in MSX2 have been associated with parietal foramina 1 and craniosynostosis type 2, which are conditions characterized by abnormal skull development. Treatment for these conditions typically involves surgical intervention to correct the cranial abnormalities. Th…	GO:0051795 positive regulation of timing of catagen;GO:0060364 frontal suture morphogenesis;GO:2001055 positive regulation of mesenchymal cell apoptotic process		Human disease related genes:Congenital malformations:Congenital malformations of the musculoskeletal system; Predicted intracellular proteins; Transcription factors:Helix-turn-helix domains; Human disease related genes:Congenital malformations:Other congenital malformations; Disease related genes	Nuclear speckles (Supported)				0	0	0	1	0	0	0	1	0	1	1	1	0	0	0	1	1	0	1	0
TFAP2B	7021	symbol	H. sapiens	7021	H. sapiens	TFAP2B	transcription factor AP-2 beta	TFAP2B is a gene that belongs to the AP-2 family of transcription factors. These proteins bind to specific DNA sequences and are involved in regulating cell proliferation and differentiation during embryonic development. TFAP2B can function as both a transcriptional activator and repressor. Mutations in this gene have been linked to autosomal dominant Char syndrome, which suggests that it plays a…	Mutations in the TFAP2B gene have been linked to several diseases, including autosomal dominant Char syndrome, which is characterized by patent ductus arteriosus, facial dysmorphism, and hand anomalies. Additionally, TFAP2B has been implicated in the development of breast cancer, where it is overexpressed in some cases. Targeted drug discovery efforts for TFAP2B are still in the early stages, but…	GO:0097070 ductus arteriosus closure;GO:0072017 distal tubule development;GO:0072044 collecting duct development		Transcription factors:Basic domains; Predicted intracellular proteins; Cancer-related genes:Candidate cancer biomarkers; Human disease related genes:Congenital malformations:Congenital malformations of the circulatory system; Human disease related genes:Congenital malformations:Other congenital malformations; Disease related genes	Nucleoplasm (Approved)			(M5956)HALLMARK KRAS SIGNALING DN	1	0	0	0	0	1	0	0	1	1	1	0	0	1	0	1	1	0	0	0
HOXB2	3212	symbol	H. sapiens	3212	H. sapiens	HOXB2	homeobox B2	HOXB2 is a gene that belongs to the Antp homeobox family and is located on chromosome 17. It encodes a nuclear protein that acts as a sequence-specific transcription factor involved in development. Increased expression of HOXB2 has been linked to pancreatic cancer.	HOXB2 has been implicated in several types of cancer, including pancreatic, breast, and lung cancer. In pancreatic cancer, increased expression of HOXB2 has been associated with poor prognosis and resistance to chemotherapy. Targeted drug discovery efforts have focused on developing inhibitors of HOXB2 expression or activity as a potential therapeutic strategy for cancer treatment. However, there…	GO:0021570 rhombomere 4 development;GO:0021569 rhombomere 3 development;GO:0021546 rhombomere development		Predicted intracellular proteins; Transcription factors:Helix-turn-helix domains	Nucleoplasm (Supported)				0	0	1	1	0	0	0	0	0	0	0	0	0	0	0	1	0	0	1	0
GATA3	2625	symbol	H. sapiens	2625	H. sapiens	GATA3	GATA binding protein 3	GATA3 is a gene that encodes a protein belonging to the GATA family of transcription factors. The protein contains two GATA-type zinc fingers and plays a crucial role in regulating T-cell development and endothelial cell biology. Mutations in this gene are associated with hypoparathyroidism with sensorineural deafness and renal dysplasia.	Mutations in the GATA3 gene have been linked to several diseases, including hypoparathyroidism with sensorineural deafness and renal dysplasia, breast cancer, and colorectal cancer. Targeted drug discovery efforts have focused on developing drugs that can modulate the activity of GATA3 in these diseases. For example, in breast cancer, GATA3 is often downregulated, leading to tumor growth and meta…	GO:2000606 regulation of cell proliferation involved in mesonephros development;GO:2000607 negative regulation of cell proliferation involved in mesonephros development;GO:2000683 regulation of cellular response to X-ray		Human disease related genes:Immune system diseases:Allergies and autoimmune diseases; Predicted intracellular proteins; Cancer-related genes:Candidate cancer biomarkers; Cancer-related genes:Mutated cancer genes; Transcription factors:Zinc-coordinating DNA-binding domains; Human disease related genes:Cancers:Cancers of the breast and female genital organs; Cancer-related genes:Mutational cancer d…	Nucleoplasm (Supported)		(M36)PID IL27 PATHWAY; (M60)PID NFAT TFPATHWAY; (M17)PID NOTCH PATHWAY	(M5916)HALLMARK APICAL SURFACE; (M5921)HALLMARK COMPLEMENT	1	1	0	1	1	1	1	1	1	0	1	1	0	1	1	1	1	1	0	1
KLF5	688	symbol	H. sapiens	688	H. sapiens	KLF5	KLF transcription factor 5	KLF5, or KLF transcription factor 5, is a gene that belongs to the Kruppel-like factor subfamily of zinc finger proteins. It encodes a transcriptional activator that binds directly to a specific recognition motif in the promoters of target genes. KLF5 is regulated by post-translational modification and is involved in both promoting and suppressing cell proliferation. Its expression may be altered…	KLF5 has been implicated in various diseases, including cancer and cardiovascular disease. In cancer, KLF5 has been shown to promote cell proliferation and survival, and its expression is often upregulated in various cancer types, including breast, prostate, and lung cancer. Targeting KLF5 has been explored as a potential therapeutic strategy for cancer treatment. For example, small molecule inhi…	GO:0061586 positive regulation of transcription by transcription factor localization;GO:0099156 cell-cell signaling via exosome;GO:0014901 satellite cell activation involved in skeletal muscle regeneration		Cancer-related genes:Candidate cancer biomarkers; Predicted intracellular proteins; Transcription factors:Zinc-coordinating DNA-binding domains	Nucleoplasm (Supported); Additional: Golgi apparatus;Vesicles			(M5909)HALLMARK MYOGENESIS	0	1	0	0	0	0	0	1	0	0	0	1	0	1	1	1	0	0	0	0
GRHL1	29841	symbol	H. sapiens	29841	H. sapiens	GRHL1	grainyhead like transcription factor 1	GRHL1 is a gene that encodes a transcription factor belonging to the grainyhead family. The protein produced by this gene can exist as a homodimer or form heterodimers with sister-of-mammalian grainyhead or brother-of-mammalian grainyhead. This protein plays a role as a transcription factor during development.	Research has shown that GRHL1 is involved in various diseases, including cancer, skin disorders, and developmental disorders. In cancer, GRHL1 has been found to act as a tumor suppressor, and its downregulation has been associated with poor prognosis in several types of cancer, including breast, prostate, and ovarian cancer. In skin disorders, mutations in GRHL1 have been linked to the developmen…	GO:0002934 desmosome organization;GO:0061436 establishment of skin barrier;GO:0045616 regulation of keratinocyte differentiation		Transcription factors:Immunoglobulin fold; Predicted intracellular proteins	Nucleoplasm (Supported); Additional: Vesicles				0	0	0	0	0	0	0	0	0	0	0	0	0	0	0	0	0	0	0	0
HOXA1	3198	symbol	H. sapiens	3198	H. sapiens	HOXA1	homeobox A1	HOXA1 is a gene that encodes a DNA-binding transcription factor found in the A cluster on chromosome 7 in vertebrates. This gene is involved in regulating gene expression, morphogenesis, and differentiation during embryonic development. It may also play a role in the proper placement of hindbrain segments along the anterior-posterior axis during development. Two different isoforms of the protein …	Mutations in the HOXA1 gene have been associated with several developmental disorders, including autism spectrum disorder and congenital heart disease. In autism, a study found that a rare variant in the HOXA1 gene was associated with increased risk of the disorder. In congenital heart disease, mutations in HOXA1 have been linked to aortic arch anomalies and other defects. There are currently no …	GO:0007634 optokinetic behavior;GO:0021560 abducens nerve development;GO:0021598 abducens nerve morphogenesis		Human disease related genes:Congenital malformations:Other congenital malformations; Predicted intracellular proteins					0	0	0	1	0	1	0	0	0	1	0	0	0	0	1	1	0	0	0	0
TEAD3	7005	symbol	H. sapiens	7005	H. sapiens	TEAD3	TEA domain transcription factor 3	TEAD3 is a transcription factor that belongs to the TEF family of transcription factors. It contains the TEA/ATTS DNA-binding domain and is mainly expressed in the placenta. TEAD3 is involved in the transactivation of the chorionic somatomammotropin-B gene enhancer. The protein is translated from a non-AUG (AUA) start codon.	There is limited information available on the disease implications of TEAD3. However, some studies have suggested that TEAD3 may play a role in cancer development and progression. For example, TEAD3 has been found to be overexpressed in several types of cancer, including breast, lung, and ovarian cancer. Targeted drug discovery efforts for TEAD3 are still in the early stages, but some studies hav…	GO:0055059 asymmetric neuroblast division;GO:0055057 neuroblast division;GO:0008356 asymmetric cell division		Predicted intracellular proteins; Transcription factors:Helix-turn-helix domains					0	0	0	1	0	0	1	0	0	0	0	0	0	0	0	0	0	0	0	0
LEF1	51176	symbol	H. sapiens	51176	H. sapiens	LEF1	lymphoid enhancer binding factor 1	LEF1, or lymphoid enhancer binding factor 1, is a transcription factor that belongs to a family of proteins similar to high mobility group protein-1. It plays a role in the Wnt signaling pathway and is involved in hair cell differentiation and follicle morphogenesis. LEF1 can bind to a functionally important site in the T-cell receptor-alpha enhancer, which enhances its activity. Mutations in thi…	LEF1 has been implicated in various diseases, including cancer and osteoporosis. In cancer, LEF1 is involved in the Wnt signaling pathway, which is frequently dysregulated in many types of cancer. Targeting this pathway has been a focus of drug discovery efforts, with several drugs in clinical trials, including Wnt inhibitors and antibodies targeting the Wnt pathway. However, no drugs targeting L…	GO:0061152 trachea submucosa development;GO:0061153 trachea gland development;GO:0021943 formation of radial glial scaffolds		Transcription factors:Other all-alpha-helical DNA-binding domains; Predicted intracellular proteins; Cancer-related genes	Nucleoplasm (Approved)	Etacrynic acid	(M223)PID BETA CATENIN NUC PATHWAY; (M195)PID CMYB PATHWAY; (M5493)WNT SIGNALING	(M5895)HALLMARK WNT BETA CATENIN SIGNALING; (M5902)HALLMARK APOPTOSIS	1	0	1	1	0	1	1	1	0	1	0	0	0	0	1	1	0	0	1	0
MSX1	4487	symbol	H. sapiens	4487	H. sapiens	MSX1	msh homeobox 1	MSX1, also known as msh homeobox 1, is a gene that belongs to the muscle segment homeobox gene family. It plays a crucial role in embryogenesis as a transcriptional repressor by interacting with other homeoproteins and components of the core transcription complex. MSX1 is also involved in limb-pattern formation, craniofacial development, particularly odontogenesis, and tumor growth inhibition. Mu…	Mutations in the MSX1 gene have been associated with several diseases, including cleft lip and palate, hypodontia, and craniosynostosis. Targeted drug discovery efforts for MSX1-related diseases are still in the early stages, but some promising approaches have been identified. One strategy is to develop small molecule inhibitors that can block the interaction between MSX1 and other transcription …	GO:1901330 negative regulation of odontoblast differentiation;GO:2001055 positive regulation of mesenchymal cell apoptotic process;GO:0035880 embryonic nail plate morphogenesis		Human disease related genes:Congenital malformations:Congenital malformations of face and neck; Predicted intracellular proteins; Human disease related genes:Digestive system diseases:Mouth and dental diseases; Transcription factors:Helix-turn-helix domains; Human disease related genes:Congenital malformations:Other congenital malformations; Disease related genes	Nucleoplasm (Supported)			(M5944)HALLMARK ANGIOGENESIS; (M5941)HALLMARK UV RESPONSE UP; (M5930)HALLMARK EPITHELIAL MESENCHYMAL TRANSITION	1	0	1	1	0	1	1	1	0	1	1	1	0	0	0	1	1	0	1	0
PAX7	5081	symbol	H. sapiens	5081	H. sapiens	PAX7	paired box 7	PAX7 is a gene that belongs to the paired box (PAX) family of transcription factors. These genes are crucial during fetal development and cancer growth. PAX7 contains a paired box domain, an octapeptide, and a paired-type homeodomain. The exact function of PAX7 is not known, but it is believed to play a role in tumor suppression. This is because the fusion of PAX7 with a forkhead domain family me…	PAX7 has been implicated in several diseases, including alveolar rhabdomyosarcoma, a rare and aggressive form of cancer that affects muscle tissue. The fusion of PAX7 with a forkhead domain family member has been identified as a driver mutation in this cancer. Targeted drug discovery efforts have focused on developing inhibitors that can disrupt this fusion protein and prevent its oncogenic activ…	GO:0007517 muscle organ development;GO:0061061 muscle structure development;GO:0043066 negative regulation of apoptotic process		Human disease related genes:Cancers:Cancers of soft tissues and bone; Human disease related genes:Musculoskeletal diseases:Muscular diseases; Predicted intracellular proteins; Transcription factors:Helix-turn-helix domains; Cancer-related genes; Disease related genes					0	0	0	0	0	0	0	0	0	1	0	0	1	0	0	0	0	0	0	0
PAX3	5077	symbol	H. sapiens	5077	H. sapiens	PAX3	paired box 3	PAX3 is a gene that belongs to the paired box (PAX) family of transcription factors. These genes are crucial during fetal development and typically contain a paired box domain and a paired-type homeodomain. Mutations in PAX3 are associated with several conditions, including Waardenburg syndrome, craniofacial-deafness-hand syndrome, and alveolar rhabdomyosarcoma. The translocation t(2;13)(q35;q14)…	Mutations in PAX3 have been associated with several diseases, including Waardenburg syndrome, craniofacial-deafness-hand syndrome, and alveolar rhabdomyosarcoma. In alveolar rhabdomyosarcoma, the translocation t(2;13)(q35;q14) results in a fusion between PAX3 and the forkhead gene, leading to the formation of a chimeric protein that drives tumor growth. Targeted drug discovery efforts have focuse…	GO:0007605 sensory perception of sound;GO:0050954 sensory perception of mechanical stimulus;GO:0007517 muscle organ development		Human disease related genes:Cancers:Cancers of soft tissues and bone; Human disease related genes:Congenital malformations:Other congenital malformations; Predicted intracellular proteins; Transcription factors:Helix-turn-helix domains; Cancer-related genes; Human disease related genes:Congenital disorders of metabolism:Other congenital disorders of metabolism; Disease related genes	Nucleoplasm (Enhanced)		(M279)PID RB 1PATHWAY	(M5956)HALLMARK KRAS SIGNALING DN	0	0	0	0	0	0	0	0	0	1	0	0	1	0	1	0	0	1	0	0
LHX1	3975	symbol	H. sapiens	3975	H. sapiens	LHX1	LIM homeobox 1	LHX1, also known as LIM homeobox 1, is a gene that encodes a transcription factor that plays a crucial role in the development of the renal and urogenital systems. It belongs to a large protein family that contains the LIM domain, a unique cysteine-rich zinc-binding domain. Mutations in this gene have been linked to Mayer-Rokitansky-Kuster-Hauser syndrome, a disorder characterized by anomalies in…	There are currently no targeted drug discovery efforts specifically focused on LHX1, as it is primarily a developmental gene. However, mutations in LHX1 have been linked to Mayer-Rokitansky-Kuster-Hauser syndrome, a disorder characterized by the absence or underdevelopment of the uterus and vagina in females. While there are no drugs currently available to treat this condition, surgical intervent…	GO:0035849 nephric duct elongation;GO:0097379 dorsal spinal cord interneuron posterior axon guidance;GO:0001705 ectoderm formation		Cancer-related genes:Candidate cancer biomarkers; Predicted intracellular proteins; Transcription factors:Helix-turn-helix domains	Nucleoplasm (Supported); Additional: Golgi apparatus;Nuclear membrane				1	0	1	1	0	1	0	0	0	1	0	0	0	0	1	1	0	0	1	0
DLX5	1749	symbol	H. sapiens	1749	H. sapiens	DLX5	distal-less homeobox 5	DLX5 is a gene that encodes a homeobox transcription factor, similar to the Drosophila distal-less gene. It is involved in bone development and fracture healing. DLX5 is located on chromosome 7 and is adjacent to another member of the same gene family. Mutations in DLX5 have been associated with split-hand/split-foot malformation.	DLX5 mutations have been associated with split-hand/split-foot malformation, a rare genetic disorder characterized by the absence or malformation of the central digits of the hands and feet. Targeted drug discovery efforts for DLX5-related disorders are still in the early stages, but some studies have shown promising results. For example, a study published in the Journal of Bone and Mineral Resea…	GO:0060166 olfactory pit development;GO:0097376 interneuron axon guidance;GO:0021889 olfactory bulb interneuron differentiation		Predicted intracellular proteins; Human disease related genes:Congenital malformations:Congenital malformations of the musculoskeletal system; Transcription factors:Helix-turn-helix domains; Disease related genes	Nucleoplasm (Approved)		(M236)PID DELTA NP63 PATHWAY		0	0	1	1	0	1	1	1	0	1	0	0	0	0	0	0	0	0	0	0
DLX6	1750	symbol	H. sapiens	1750	H. sapiens	DLX6	distal-less homeobox 6	DLX6 is a gene that belongs to a family of homeobox transcription factors, similar to the Drosophila distal-less gene. This family consists of at least 6 different members that play a role in the development of the forebrain and craniofacial structures. DLX6 is located on the long arm of chromosome 7 and is in a tail-to-tail configuration with another member of the family.	There is limited information available on the disease implications of DLX6. However, studies have shown that mutations in other members of the DLX family, such as DLX5, are associated with various craniofacial and neurodevelopmental disorders, including cleft palate, tooth agenesis, and intellectual disability. Therefore, it is possible that mutations in DLX6 may also contribute to similar disord…	GO:0060021 roof of mouth development;GO:0042472 inner ear morphogenesis;GO:0030326 embryonic limb morphogenesis		Predicted intracellular proteins; Transcription factors:Helix-turn-helix domains	Nuclear bodies (Approved)		(M236)PID DELTA NP63 PATHWAY		0	0	1	1	0	1	0	1	0	0	0	0	0	0	0	0	0	0	0	0
TFAP2C	7022	symbol	H. sapiens	7022	H. sapiens	TFAP2C	transcription factor AP-2 gamma	TFAP2C, also known as transcription factor AP-2 gamma, is a DNA-binding transcription factor that activates several developmental genes. It can act as a homodimer or heterodimer with other family members and is induced during retinoic acid-mediated differentiation. TFAP2C plays a crucial role in the development of various body parts, including the eyes, face, body wall, limbs, and neural tube. It…	TFAP2C dysregulation has been implicated in various types of cancer, including breast, ovarian, and colorectal cancer. In breast cancer, high expression of TFAP2C has been associated with poor prognosis and resistance to chemotherapy. In ovarian cancer, TFAP2C has been identified as a potential therapeutic target, as its inhibition can lead to decreased tumor growth and increased sensitivity to c…	GO:0045814 negative regulation of gene expression, epigenetic;GO:0008584 male gonad development;GO:0046546 development of primary male sexual characteristics		Transcription factors:Basic domains; Predicted intracellular proteins	Nucleoplasm (Supported)		(M256)PID TAP63 PATHWAY	(M5906)HALLMARK ESTROGEN RESPONSE EARLY; (M5907)HALLMARK ESTROGEN RESPONSE LATE	0	0	0	0	0	0	0	0	0	1	0	0	0	0	0	0	0	1	0	0
DLX4	1748	symbol	H. sapiens	1748	H. sapiens	DLX4	distal-less homeobox 4	DLX4 is a member of the Distal-less (Dlx) family of genes, which contain a homeobox related to that of the Drosophila developmental gene Distal-less (Dll). The DLX family of genes is involved in forebrain and craniofacial development. DLX4 has three transcript variants, but the full length of one variant is unknown. Studies have shown that one isoform of DLX4 functions as a repressor of the beta-…	DLX4 has been implicated in various diseases, including cancer and neurodevelopmental disorders. In cancer, DLX4 has been shown to promote tumor growth and metastasis in several types of cancer, including breast, lung, and pancreatic cancer. Targeting DLX4 may therefore be a potential strategy for cancer therapy. However, there are currently no drugs specifically targeting DLX4 in clinical use. I…	GO:0000122 negative regulation of transcription by RNA polymerase II;GO:0009790 embryo development;GO:0045892 negative regulation of DNA-templated transcription		Human disease related genes:Congenital malformations:Congenital malformations of face and neck; Transcription factors:Helix-turn-helix domains; Predicted intracellular proteins; Disease related genes	Nucleoplasm (Supported)				0	0	0	0	0	0	0	0	0	0	0	0	0	0	0	0	0	0	0	0
RXRA	6256	symbol	H. sapiens	6256	H. sapiens	RXRA	retinoid X receptor alpha	RXRA is a human gene that encodes for the retinoid X receptor alpha, a nuclear receptor that plays a role in retinoic acid-mediated gene activation. This receptor functions as a transcription factor by binding to specific sequences in the promoters of target genes as homodimers or heterodimers with other nuclear receptors. The RXRA gene belongs to the steroid and thyroid hormone receptor superfam…	The RXRA gene has been implicated in various diseases, including cancer, metabolic disorders, and neurological disorders. In cancer, RXRA has been shown to play a role in tumor growth and progression, and its expression has been associated with poor prognosis in certain types of cancer. In metabolic disorders, RXRA has been linked to insulin resistance and obesity. In neurological disorders, RXRA…	GO:0002157 positive regulation of thyroid hormone mediated signaling pathway;GO:0070564 positive regulation of vitamin D receptor signaling pathway;GO:0002155 regulation of thyroid hormone mediated signaling pathway		Predicted intracellular proteins; Cancer-related genes:Candidate cancer biomarkers; Cancer-related genes:Mutated cancer genes; FDA approved drug targets:Small molecule drugs; Nuclear receptors; Cancer-related genes:Mutational cancer driver genes; Transcription factors:Zinc-coordinating DNA-binding domains	Nucleoplasm (Supported); Additional: Golgi apparatus	alpha-Linolenic acid; Adapalene; Bexarotene; Rosiglitazone; Acitretin; Alitretinoin; Etodolac; Tretinoin; Etretinate; Bezafibrate; Alfacalcidol; Phthalic Acid; Doconexent; Oleic Acid; Arachidonic Acid; EVT-101; 3,20-Pregnanedione; 2-chloro-5-nitro-N-phenylbenzamide; 1-BENZYL-3-(4-METHOXYPHENYLAMINO)-4-PHENYLPYRROLE-2,5-DIONE; 2-[(2,4-DICHLOROBENZOYL)AMINO]-5-(PYRIMIDIN-2-YLOXY)BENZOIC ACID; Tribu…	(M162)PID RXR VDR PATHWAY; (M207)PID RETINOIC ACID PATHWAY; (M239)PID A6B1 A6B4 INTEGRIN PATHWAY	(M5948)HALLMARK BILE ACID METABOLISM; (M5942)HALLMARK UV RESPONSE DN; (M5939)HALLMARK P53 PATHWAY	1	0	0	0	0	0	0	0	0	0	0	1	1	1	0	0	0	0	0	0
IKZF2	22807	symbol	H. sapiens	22807	H. sapiens	IKZF2	IKAROS family zinc finger 2	IKZF2 is a gene that belongs to the Ikaros family of zinc-finger proteins. This gene is involved in the regulation of lymphocyte development and is thought to play a role in early hematopoietic development. IKZF2 forms homo- or hetero-dimers with other Ikaros family members. Multiple transcript variants of this gene have been found, but the biological validity of some variants is unknown.	IKZF2 has been implicated in several diseases, including autoimmune disorders, leukemia, and lymphoma. In autoimmune disorders, such as systemic lupus erythematosus (SLE) and rheumatoid arthritis (RA), IKZF2 has been found to be dysregulated, leading to abnormal immune responses. In leukemia and lymphoma, IKZF2 has been shown to play a role in the development and progression of these cancers. Tar…	GO:0006357 regulation of transcription by RNA polymerase II;GO:0006355 regulation of DNA-templated transcription;GO:2001141 regulation of RNA biosynthetic process		Predicted intracellular proteins; Transcription factors:Zinc-coordinating DNA-binding domains	Nuclear bodies;Nucleoplasm (Approved); Additional: Cytosol			(M5947)HALLMARK IL2 STAT5 SIGNALING	0	0	0	0	0	0	0	0	0	0	0	0	0	0	0	0	0	0	0	0
ARID3A	1820	symbol	H. sapiens	1820	H. sapiens	ARID3A	AT-rich interaction domain 3A	ARID3A is a gene that encodes a DNA binding protein belonging to the ARID family. This gene was discovered through homology to the Drosophila dead ringer gene, which plays a crucial role in embryogenesis. Other members of the ARID family are involved in various cellular processes such as embryonic patterning, gene regulation, cell cycle control, transcriptional regulation, and chromatin structure…	ARID3A has been implicated in several diseases, including cancer, autoimmune disorders, and viral infections. In cancer, ARID3A has been shown to promote tumor growth and metastasis in various types of cancer, including breast, lung, and pancreatic cancer. Targeting ARID3A may therefore be a promising strategy for cancer therapy. In autoimmune disorders, ARID3A has been found to regulate the diff…	GO:0045944 positive regulation of transcription by RNA polymerase II;GO:0045893 positive regulation of DNA-templated transcription;GO:1902680 positive regulation of RNA biosynthetic process		Predicted intracellular proteins; Transcription factors:Helix-turn-helix domains	Nucleoplasm (Supported); Additional: Cytosol		(M145)PID P53 DOWNSTREAM PATHWAY		0	0	0	0	0	0	0	0	0	0	0	0	0	0	0	0	0	0	0	0
NFYB	4801	symbol	H. sapiens	4801	H. sapiens	NFYB	nuclear transcription factor Y subunit beta	NFYB is a gene that encodes for a subunit of a transcription factor complex that binds specifically to CCAAT motifs in gene promoter regions. This subunit, along with subunit C, forms a dimer that is necessary for association with subunit A to form the trimeric complex. Both subunits B and C contain a histone-like motif, which is supported by protein sequence alignments and mutant experiments. Th…	There is limited information available on the disease implications of NFYB gene mutations. However, studies have shown that dysregulation of the NFYB gene can lead to various diseases, including cancer, autoimmune disorders, and developmental disorders. Targeted drug discovery efforts for NFYB are still in the early stages, but there is potential for the development of drugs that target the NFYB …	GO:1990830 cellular response to leukemia inhibitory factor;GO:1990823 response to leukemia inhibitory factor;GO:0071345 cellular response to cytokine stimulus		Transcription factors:Other all-alpha-helical DNA-binding domains; Predicted intracellular proteins	Nucleoplasm (Supported)		(M254)PID MYC REPRESS PATHWAY; (M145)PID P53 DOWNSTREAM PATHWAY	(M5922)HALLMARK UNFOLDED PROTEIN RESPONSE	0	0	0	0	0	0	0	0	0	0	0	1	0	0	0	0	0	0	0	0
YBX1	4904	symbol	H. sapiens	4904	H. sapiens	YBX1	Y-box binding protein 1	YBX1, also known as Y-box binding protein 1, is a highly conserved cold shock domain protein that has broad nucleic acid binding properties. It functions as both a DNA and RNA binding protein and is involved in numerous cellular processes including regulation of transcription and translation, pre-mRNA splicing, DNA repair, and mRNA packaging. YBX1 is also a component of messenger ribonucleoprotei…	YBX1 has been implicated in various diseases, including cancer, viral infections, and neurological disorders. In cancer, YBX1 overexpression has been associated with poor prognosis and drug resistance in breast, lung, ovarian, and pancreatic cancers. Targeting YBX1 has been explored as a potential therapeutic strategy in cancer treatment. Several small molecule inhibitors of YBX1 have been develo…	GO:1990428 miRNA transport;GO:0051031 tRNA transport;GO:1903608 protein localization to cytoplasmic stress granule		Cancer-related genes:Candidate cancer biomarkers; Transcription factors:beta-Barrel DNA-binding domains; Predicted intracellular proteins	Cytosol (Supported); Additional: Endoplasmic reticulum;Plasma membrane;Vesicles		(M50)PID PTP1B PATHWAY		0	1	0	1	0	0	0	0	1	0	1	0	0	0	0	0	0	0	0	0
IRF3	3661	symbol	H. sapiens	3661	H. sapiens	IRF3	interferon regulatory factor 3	IRF3 is a gene that belongs to the interferon regulatory transcription factor family. The protein encoded by this gene is initially found in an inactive form in the cytoplasm. Upon phosphorylation, it forms a complex with CREBBP and translocates to the nucleus, where it activates the transcription of interferons alpha and beta, as well as other interferon-induced genes. This gene plays a crucial …	Mutations in IRF3 have been associated with Encephalopathy, acute, infection-induced, herpes-specific, 7. This disease is characterized by fever, seizures, and encephalopathy, and is caused by herpes simplex virus (HSV) infection. There are currently no targeted drug discovery efforts specifically for IRF3, but there are several drugs on the market that indirectly target this gene. For example, i…	GO:0071888 macrophage apoptotic process;GO:0039530 MDA-5 signaling pathway;GO:0006925 inflammatory cell apoptotic process		Human disease related genes:Nervous system diseases:Other nervous and sensory system diseases; Transcription factors:Helix-turn-helix domains; Predicted intracellular proteins; Disease related genes	Cytosol (Supported)				0	1	0	0	1	0	0	0	0	0	0	1	0	1	0	0	0	0	0	0
XBP1	7494	symbol	H. sapiens	7494	H. sapiens	XBP1	X-box binding protein 1	XBP1 (X-box binding protein 1) is a transcription factor that regulates MHC class II genes by binding to a promoter element called an X box. It is a bZIP protein that also acts as a cellular transcription factor, binding to an enhancer in the promoter of the T cell leukemia virus type 1 promoter. XBP1 is processed to an active form by an unconventional splicing mechanism mediated by the endonucle…	XBP1 has been implicated in various diseases, including cancer, neurodegenerative disorders, and metabolic disorders. In cancer, XBP1 has been shown to promote tumor growth and survival by regulating the unfolded protein response (UPR) and promoting angiogenesis. Targeting XBP1 has been explored as a potential therapeutic strategy for cancer, with several small molecule inhibitors and RNA interfe…	GO:1903489 positive regulation of lactation;GO:1900100 positive regulation of plasma cell differentiation;GO:1903487 regulation of lactation		Transcription factors:Basic domains; Predicted intracellular proteins; Cancer-related genes:Candidate cancer biomarkers; Human disease related genes:Other diseases:Mental and behavioural disorders; Disease related genes			(M285)PID HNF3A PATHWAY; (M200)PID ERA GENOMIC PATHWAY	(M5922)HALLMARK UNFOLDED PROTEIN RESPONSE; (M5947)HALLMARK IL2 STAT5 SIGNALING; (M5906)HALLMARK ESTROGEN RESPONSE EARLY	1	0	0	0	0	0	0	1	0	0	1	0	0	0	0	1	0	0	0	0
POLR3G	10622	symbol	H. sapiens	10622	H. sapiens	POLR3G	RNA polymerase III subunit G	POLR3G is a gene that encodes for a subunit of RNA polymerase III, a complex involved in transcription. It has chromatin binding activity and is involved in positive regulation of innate immune response and interferon-beta production. It also plays a role in cell population proliferation. POLR3G is located in both the cytosol and nuclear body and is part of the RNA polymerase III complex.	There is limited information available on the disease implications of POLR3G mutations. However, recent studies have suggested that mutations in POLR3G may be associated with neurodevelopmental disorders such as intellectual disability and autism spectrum disorder. Targeted drug discovery efforts for POLR3G are currently limited due to the lack of understanding of its specific role in disease pat…	GO:0006359 regulation of transcription by RNA polymerase III;GO:0006383 transcription by RNA polymerase III;GO:0032728 positive regulation of interferon-beta production		RNA polymerase related proteins; Predicted intracellular proteins	Nucleoplasm (Supported); Additional: Cytosol;Nuclear bodies			(M5924)HALLMARK MTORC1 SIGNALING	1	0	0	0	0	0	1	0	0	0	0	0	0	0	0	0	0	0	0	0
ETV4	2118	symbol	H. sapiens	2118	H. sapiens	ETV4	ETS variant transcription factor 4	ETV4, also known as ETS variant transcription factor 4, is a gene that encodes a protein involved in regulating gene expression. The protein has the ability to bind to specific DNA sequences and activate transcription by RNA polymerase II. ETV4 is involved in the positive regulation of keratinocyte differentiation, which is the process by which skin cells mature and become specialized. The gene i…	ETV4 has been implicated in several types of cancer, including prostate, breast, and ovarian cancer. In prostate cancer, ETV4 has been shown to promote tumor growth and metastasis, making it a potential target for drug discovery efforts. Several studies have focused on developing small molecule inhibitors of ETV4, with promising results in preclinical models. However, no drugs targeting ETV4 have…	GO:0045618 positive regulation of keratinocyte differentiation;GO:0045606 positive regulation of epidermal cell differentiation;GO:0045684 positive regulation of epidermis development		Human disease related genes:Cancers:Cancers of soft tissues and bone; Human disease related genes:Cancers:Cancers of male genital organs; Predicted intracellular proteins; Cancer-related genes:Candidate cancer biomarkers; Transcription factors:Helix-turn-helix domains	Nucleoli rim (Supported); Additional: Mitotic chromosome		(M87)PID LKB1 PATHWAY	(M5947)HALLMARK IL2 STAT5 SIGNALING; (M5953)HALLMARK KRAS SIGNALING UP	0	0	0	0	0	0	0	0	0	0	0	0	1	0	0	1	0	0	0	0
RARG	5916	symbol	H. sapiens	5916	H. sapiens	RARG	retinoic acid receptor gamma	The human gene RARG encodes a retinoic acid receptor that is a member of the nuclear hormone receptor family. This receptor acts as a transcriptional regulator that is activated by ligands and binds to retinoic acid response elements (RARE) in the promoter regions of target genes. In its unbound form, RARG represses transcription of its target genes. RARG is involved in various biological process…	RARG has been implicated in various diseases, including cancer, metabolic disorders, and neurological disorders. In cancer, RARG has been found to play a role in tumor growth and progression, and its expression has been associated with poor prognosis in certain types of cancer. Targeted drug discovery efforts have focused on developing agonists and antagonists of RARG for the treatment of cancer …	GO:0003430 growth plate cartilage chondrocyte growth;GO:0070384 Harderian gland development;GO:0003415 chondrocyte hypertrophy		Predicted intracellular proteins; Cancer-related genes:Candidate cancer biomarkers; FDA approved drug targets:Small molecule drugs; Nuclear receptors; Transcription factors:Zinc-coordinating DNA-binding domains	Nucleoplasm (Supported)	Adapalene; Acitretin; Alitretinoin; Tretinoin; Tazarotene; Etretinate; Isotretinoin; SR11254; BMS-181156; CD564; Dodecyl-Alpha-D-Maltoside; BMS184394; R667; LGD-1550; 3-Fluoro-4-{[(2R)-2-hydroxy-2-(5,5,8,8-tetramethyl-5,6,7,8-tetrahydro-2-naphthalenyl)acetyl]amino}benzoic acid; 3-fluoro-4-[2-hydroxy-2-(5,5,8,8-tetramethyl-5,6,7,8,-tetrahydro-naphtalen-2-yl)-acetylamino]-benzoic acid; Trifarotene	(M162)PID RXR VDR PATHWAY; (M207)PID RETINOIC ACID PATHWAY		0	0	1	1	0	1	1	1	0	0	1	0	0	0	1	1	0	0	1	0
SREBF1	6720	symbol	H. sapiens	6720	H. sapiens	SREBF1	sterol regulatory element binding transcription factor 1	SREBF1 is a gene that encodes a transcription factor that binds to the sterol regulatory element-1 (SRE1) found in the promoter of genes involved in sterol biosynthesis. The protein is initially synthesized as a precursor attached to the nuclear membrane and endoplasmic reticulum, and following cleavage, the mature protein translocates to the nucleus and activates transcription. Sterols inhibit t…	SREBF1 has been implicated in several diseases, including obesity, type 2 diabetes, and cardiovascular disease. Targeting SREBF1 has been explored as a potential therapeutic strategy for these diseases. Several compounds have been identified as potential SREBF1 inhibitors, including betulin, berberine, and resveratrol. However, there are currently no drugs on the market that specifically target S…	GO:0003062 regulation of heart rate by chemical signal;GO:0032933 SREBP signaling pathway;GO:0009750 response to fructose		Human disease related genes:Congenital malformations:Congenital malformations of skin; Transcription factors:Basic domains; Predicted intracellular proteins; Disease related genes	Cytosol;Golgi apparatus;Nucleoplasm (Supported)	Doconexent; Omega-3-acid ethyl esters; Omega-3 fatty acids; Fish oil	(M7997)SA CASPASE CASCADE; (M162)PID RXR VDR PATHWAY; (M220)PID CASPASE PATHWAY		1	1	0	0	0	0	0	0	0	0	0	0	0	1	0	0	0	0	0	0
SREBF2	6721	symbol	H. sapiens	6721	H. sapiens	SREBF2	sterol regulatory element binding transcription factor 2	SREBF2 is a gene that encodes a transcription factor that is expressed throughout the body and plays a role in regulating cholesterol levels. The protein produced by this gene contains a specific domain called a basic helix-loop-helix-leucine zipper (bHLH-Zip) domain, which allows it to bind to a specific DNA sequence called the sterol regulatory element 1 motif. This binding regulates the transc…	Mutations in the SREBF2 gene have been associated with various diseases, including hypercholesterolemia, atherosclerosis, and non-alcoholic fatty liver disease. Targeting SREBF2 has been explored as a potential therapeutic strategy for these diseases. Several drugs have been developed that target SREBF2, including statins, which inhibit the enzyme HMG-CoA reductase, a key enzyme in the cholestero…	GO:0010886 positive regulation of cholesterol storage;GO:0071499 cellular response to laminar fluid shear stress;GO:0032933 SREBP signaling pathway		Transcription factors:Basic domains; Predicted intracellular proteins	Nucleoplasm;Vesicles (Supported); Additional: Endoplasmic reticulum		(M7997)SA CASPASE CASCADE	(M5892)HALLMARK CHOLESTEROL HOMEOSTASIS	0	1	0	0	0	0	0	0	0	0	0	0	0	1	0	0	0	0	0	0
FOS	2353	symbol	H. sapiens	2353	H. sapiens	FOS	Fos proto-oncogene, AP-1 transcription factor subunit	The FOS gene family includes four members, FOS, FOSB, FOSL1, and FOSL2, which encode leucine zipper proteins that can combine with proteins of the JUN family to form the transcription factor complex AP-1. The FOS proteins are involved in regulating cell proliferation, differentiation, and transformation, and in some cases, they have been linked to apoptotic cell death. The FOS gene is a proto-onc…	The FOS gene family has been implicated in various diseases, including cancer, osteoporosis, and inflammatory disorders. In cancer, the overexpression of FOS has been observed in several types of tumors, including breast, lung, and colon cancer, and has been associated with tumor progression and poor prognosis. As a result, there have been efforts to develop drugs that target the FOS protein or i…	GO:1990646 cellular response to prolactin;GO:0001661 conditioned taste aversion;GO:1990637 response to prolactin		Cancer-related genes:Candidate cancer biomarkers; Transcription factors:Basic domains; Predicted intracellular proteins	Nucleoplasm (Supported)	Nadroparin	(M134)PID TCR RAS PATHWAY; (M206)PID PDGFRA PATHWAY; (M268)PID S1P S1P2 PATHWAY	(M5941)HALLMARK UV RESPONSE UP; (M5890)HALLMARK TNFA SIGNALING VIA NFKB; (M5891)HALLMARK HYPOXIA	1	1	0	0	1	0	1	0	0	0	0	1	0	0	0	0	1	0	0	0
CTCFL	140690	symbol	H. sapiens	140690	H. sapiens	CTCFL	CCCTC-binding factor like	CTCFL is a human gene that is similar to the CCCTC-binding factor (CTCF) gene, which is involved in gene regulation. CTCFL has 11 zinc fingers that bind to different DNA target sites and is primarily expressed in the cytoplasm of spermatocytes, unlike CTCF which is expressed in the nucleus of somatic cells. CTCFL and CTCF are normally expressed in a mutually exclusive pattern that correlates with…	There is limited information available on the disease implications of CTCFL. However, some studies have suggested that alterations in CTCFL expression may be associated with certain types of cancer, including breast cancer and leukemia. Targeted drug discovery efforts for CTCFL are also limited, as the gene's function and role in disease are not well understood. Currently, there are no drugs on t…	GO:0071169 establishment of protein localization to chromatin;GO:0070199 establishment of protein localization to chromosome;GO:0071514 genomic imprinting		Predicted intracellular proteins; Transcription factors:Zinc-coordinating DNA-binding domains	Nuclear bodies;Nucleoplasm (Approved); Additional: Cytosol				1	0	0	0	0	0	0	0	0	0	0	0	0	0	0	0	0	1	0	0
NANOG	79923	symbol	H. sapiens	79923	H. sapiens	NANOG	Nanog homeobox	NANOG is a gene that encodes a DNA binding homeobox transcription factor. This protein is involved in the proliferation, renewal, and pluripotency of embryonic stem cells. It can prevent the differentiation of ES cells and can also repress its own expression in differentiating cells. There are two different isoforms of the protein that are encoded by two transcript variants of the gene.	NANOG has been implicated in various types of cancer, including breast, lung, and ovarian cancer. It has been shown to promote tumor growth and metastasis by regulating the expression of genes involved in cell proliferation, invasion, and angiogenesis. As a result, there has been significant interest in developing drugs that target NANOG for cancer therapy. However, due to its role in embryonic s…	GO:0001714 endodermal cell fate specification;GO:0001711 endodermal cell fate commitment;GO:0060795 cell fate commitment involved in formation of primary germ layer		Predicted intracellular proteins; Transcription factors:Helix-turn-helix domains	Nucleoplasm (Supported); Additional: Vesicles				0	1	0	1	0	0	0	0	1	1	0	0	0	0	1	0	0	0	0	0
FOXO1	2308	symbol	H. sapiens	2308	H. sapiens	FOXO1	forkhead box O1	FOXO1 is a gene that belongs to the forkhead family of transcription factors. It contains a distinct forkhead domain and its specific function is not yet known. However, it may be involved in myogenic growth and differentiation. FOXO1 has been associated with alveolar rhabdomyosarcoma when it undergoes translocation with PAX3.	FOXO1 has been implicated in various diseases, including cancer, diabetes, and cardiovascular disease. In cancer, FOXO1 has been shown to act as a tumor suppressor in some contexts, while in others it can promote tumor growth and metastasis. In alveolar rhabdomyosarcoma, FOXO1 is involved in a translocation with PAX3, resulting in a fusion protein that drives tumor growth. Targeted drug discovery…	GO:0071455 cellular response to hyperoxia;GO:0032873 negative regulation of stress-activated MAPK cascade;GO:0070303 negative regulation of stress-activated protein kinase signaling cascade		Human disease related genes:Cancers:Cancers of soft tissues and bone; Predicted intracellular proteins; Cancer-related genes:Candidate cancer biomarkers; Transcription factors:Helix-turn-helix domains; Human disease related genes:Cancers:Cancers of haematopoietic and lymphoid tissues; Disease related genes	Cytosol;Nucleoplasm (Supported)		(M32)PID HDAC CLASSIII PATHWAY; (M249)PID PI3KCI AKT PATHWAY; (M183)PID IL6 7 PATHWAY	(M5957)HALLMARK PANCREAS BETA CELLS	0	1	0	0	1	0	0	0	0	0	1	0	1	1	1	0	1	0	0	0
POU5F1B	5462	symbol	H. sapiens	5462	H. sapiens	POU5F1B	POU class 5 homeobox 1B	POU5F1B is a gene that was initially believed to be a non-functional copy of the POU class 5 homeobox 1 gene. However, recent studies have shown that it can produce a functional protein that is very similar to the POU class 5 homeobox 1 transcription factor. This protein has been found to have weak transcriptional activation abilities and may be involved in the development of cancer and the eyes.…	There is limited information available on the disease implications of POU5F1B, but recent studies have suggested that it may play a role in the development of cancer. Specifically, it has been found to be overexpressed in several types of cancer, including breast, lung, and ovarian cancer. This overexpression has been linked to increased tumor growth and resistance to chemotherapy. As a result, t…	GO:0006357 regulation of transcription by RNA polymerase II;GO:0006355 regulation of DNA-templated transcription;GO:2001141 regulation of RNA biosynthetic process		Predicted intracellular proteins; Transcription factors:Helix-turn-helix domains	Nucleoplasm (Supported)				0	0	0	0	0	0	0	0	0	0	0	0	0	0	0	0	0	0	0	0
IRX2	153572	symbol	H. sapiens	153572	H. sapiens	IRX2	iroquois homeobox 2	IRX2 is a gene that belongs to the Iroquois homeobox gene family. This gene family is involved in the formation of patterns in vertebrate embryos. IRX2 plays a role in this process, although the exact nature of its function is not yet fully understood.	There is limited information available on the disease implications of IRX2. However, some studies have suggested that this gene may be involved in the development of certain types of cancer, including breast cancer and colorectal cancer. Targeted drug discovery efforts for IRX2 are also limited, as the exact function of this gene is not yet fully understood. However, some research has focused on …	GO:0072272 proximal/distal pattern formation involved in metanephric nephron development;GO:0072086 specification of loop of Henle identity;GO:0072268 pattern specification involved in metanephros development		Predicted intracellular proteins; Transcription factors:Helix-turn-helix domains	Nucleoli;Nucleoplasm (Approved)				0	0	0	1	0	0	0	0	0	0	0	0	0	0	0	1	0	0	1	0
POU5F1	5460	symbol	H. sapiens	5460	H. sapiens	POU5F1	POU class 5 homeobox 1	POU5F1 is a gene that encodes a transcription factor with a POU homeodomain. It plays a crucial role in embryonic development and stem cell pluripotency. However, abnormal expression of this gene in adult tissues is linked to tumorigenesis. POU5F1 can also participate in a translocation with the Ewing's sarcoma gene on chromosome 21, leading to tumor formation. The gene has multiple isoforms due …	Abnormal expression of POU5F1 has been linked to various types of cancer, including lung, breast, and ovarian cancer. Therefore, POU5F1 has been identified as a potential therapeutic target for cancer treatment. Several studies have focused on developing drugs that target POU5F1, including small molecules and monoclonal antibodies. For example, a small molecule inhibitor of POU5F1, called salinom…	GO:0009786 regulation of asymmetric cell division;GO:0001714 endodermal cell fate specification;GO:0001711 endodermal cell fate commitment		Predicted intracellular proteins; Transcription factors:Helix-turn-helix domains; Cancer-related genes	Nucleoplasm (Supported); Additional: Cytosol		(M44)PID HIF2PATHWAY		0	1	0	1	0	0	0	0	1	1	0	0	0	0	1	0	0	0	0	0
BCL11A	53335	symbol	H. sapiens	53335	H. sapiens	BCL11A	BCL11 transcription factor A	BCL11A is a gene that encodes a zinc-finger protein similar to the mouse Bcl11a/Evi9 protein. It is involved in hematopoietic cell differentiation and is down-regulated during this process. The corresponding mouse gene is a common site of retroviral integration in myeloid leukemia and may function as a leukemia disease gene, in part, through its interaction with BCL6. The gene is also possibly in…	BCL11A has been implicated in various diseases, including leukemia, lymphoma, sickle cell disease, and HIV. In leukemia, BCL11A is often overexpressed and is associated with poor prognosis. Targeted drug discovery efforts have focused on developing small molecule inhibitors of BCL11A to treat leukemia and other diseases. One example is the drug SBC-152, which has been shown to inhibit BCL11A expr…	GO:1904799 regulation of neuron remodeling;GO:1904800 negative regulation of neuron remodeling;GO:2000173 negative regulation of branching morphogenesis of a nerve		Disease related genes; Predicted intracellular proteins; Cancer-related genes:Candidate cancer biomarkers; Human disease related genes:Other diseases:Mental and behavioural disorders; Transcription factors:Zinc-coordinating DNA-binding domains	Nucleoplasm (Supported); Additional: Nuclear bodies				0	0	0	0	0	0	0	0	0	0	1	0	0	0	0	1	0	0	0	0
ETV7	51513	symbol	H. sapiens	51513	H. sapiens	ETV7	ETS variant transcription factor 7	ETV7 is a gene that belongs to the ETS family of transcription factors, which are important regulators of various cellular processes during development and differentiation. This gene is mainly expressed in hematopoietic tissues and has been linked to oncogenesis. There are multiple isoforms of the protein encoded by ETV7 due to alternative splicing of its transcript variants.	ETV7 has been implicated in various types of cancer, including leukemia, breast cancer, and lung cancer. In particular, it has been shown to play a role in the development and progression of acute myeloid leukemia (AML) and chronic myeloid leukemia (CML). Targeted drug discovery efforts have focused on developing inhibitors of ETV7 to treat these types of cancer. One example is the drug imatinib,…	GO:0006366 transcription by RNA polymerase II;GO:0006351 DNA-templated transcription;GO:0032774 RNA biosynthetic process		Predicted intracellular proteins; Transcription factors:Helix-turn-helix domains	Nucleoplasm (Supported)				1	0	0	0	0	0	0	0	0	0	0	0	1	0	0	0	0	0	0	0
FOSL1	8061	symbol	H. sapiens	8061	H. sapiens	FOSL1	FOS like 1, AP-1 transcription factor subunit	FOSL1 is a gene that encodes a leucine zipper protein that can form a transcription factor complex called AP-1 with proteins of the JUN family. The FOS gene family, which includes FOSL1, has been implicated in regulating cell proliferation, differentiation, and transformation. There are several transcript variants of FOSL1 that encode different isoforms.	FOSL1 has been implicated in several diseases, including cancer, osteoporosis, and cardiovascular disease. In cancer, FOSL1 has been shown to promote tumor growth and metastasis in various types of cancer, including breast, lung, and pancreatic cancer. Targeted drug discovery efforts have focused on developing inhibitors of the AP-1 complex, which includes FOSL1, as a potential therapeutic strate…	GO:0007296 vitellogenesis;GO:0009629 response to gravity;GO:0007028 cytoplasm organization		Cancer-related genes:Candidate cancer biomarkers; Transcription factors:Basic domains; Predicted intracellular proteins	Nucleoplasm (Supported)		(M235)PID TCR CALCIUM PATHWAY; (M65)PID FRA PATHWAY; (M60)PID NFAT TFPATHWAY	(M5890)HALLMARK TNFA SIGNALING VIA NFKB	0	1	0	1	1	0	0	0	0	0	1	1	0	0	0	0	0	0	0	0
MYCN	4613	symbol	H. sapiens	4613	H. sapiens	MYCN	MYCN proto-oncogene, bHLH transcription factor	The MYCN gene is a member of the MYC family and encodes a protein with a basic helix-loop-helix (bHLH) domain. This protein is located in the nucleus and must dimerize with another bHLH protein to bind DNA. Amplification of this gene is associated with various tumors, particularly neuroblastomas. Multiple alternatively spliced transcript variants encoding different isoforms have been found for th…	The MYCN gene is a well-known oncogene that plays a crucial role in the development and progression of various cancers, including neuroblastoma, small cell lung cancer, and medulloblastoma. Amplification of MYCN is associated with poor prognosis and aggressive tumor behavior in neuroblastoma patients. Therefore, targeting MYCN has been a promising strategy for cancer therapy. Several approaches h…	GO:1902895 positive regulation of miRNA transcription;GO:2000630 positive regulation of miRNA metabolic process;GO:1902893 regulation of miRNA transcription		Transcription factors:Basic domains; Human disease related genes:Cancers:Cancers of eye, brain, and central nervous system; Predicted intracellular proteins; Cancer-related genes:Mutated cancer genes; Human disease related genes:Congenital malformations:Other congenital malformations; Disease related genes	Nucleoli (Approved); Additional: Nucleoplasm			(M5953)HALLMARK KRAS SIGNALING UP	0	1	0	0	1	0	0	0	0	0	0	0	1	0	0	1	1	0	0	0
OVOL2	58495	symbol	H. sapiens	58495	H. sapiens	OVOL2	ovo like zinc finger 2	OVOL2 is a gene that belongs to the ovo-like protein family and is involved in epithelial development and differentiation. It encodes a protein that contains a single zinc finger domain composed of a tetrad of C2H2 zinc fingers with variable N- and C-terminal extensions that contain intrinsically disordered domains. Knockout of this gene in mice results in early embryonic lethality with phenotype…	There is currently limited information available on targeted drug discovery efforts for OVOL2. However, allelic variants of this gene have been associated with posterior polymorphous corneal dystrophy (PPCD), a rare genetic disorder that affects the cornea of the eye. PPCD is characterized by abnormal growth and migration of corneal endothelial cells, leading to corneal clouding and vision impair…	GO:0060214 endocardium formation;GO:0003160 endocardium morphogenesis;GO:0001842 neural fold formation		Human disease related genes:Nervous system diseases:Eye disease; Transcription factors:Zinc-coordinating DNA-binding domains; Predicted intracellular proteins; Disease related genes	Nucleoplasm (Approved); Additional: Cytosol			(M5906)HALLMARK ESTROGEN RESPONSE EARLY; (M5907)HALLMARK ESTROGEN RESPONSE LATE	0	0	0	1	0	0	1	1	0	0	1	0	0	0	0	1	1	0	1	0
IRF6	3664	symbol	H. sapiens	3664	H. sapiens	IRF6	interferon regulatory factor 6	IRF6 is a gene that belongs to the interferon regulatory transcription factor family. It contains a DNA-binding domain and a protein-binding domain. The gene is involved in transcriptional activation and mutations in it can cause van der Woude syndrome, popliteal pterygium syndrome, and non-syndromic orofacial cleft type 6. The gene has multiple transcript variants due to alternate splicing.	Mutations in the IRF6 gene have been associated with several diseases, including van der Woude syndrome, popliteal pterygium syndrome, and non-syndromic orofacial cleft type 6. Van der Woude syndrome is a rare genetic disorder characterized by cleft lip and/or palate, and lip pits or small depressions on the lower lip. Popliteal pterygium syndrome is a rare genetic disorder that affects the devel…	GO:0060644 mammary gland epithelial cell differentiation;GO:0010839 negative regulation of keratinocyte proliferation;GO:0043616 keratinocyte proliferation		Human disease related genes:Congenital malformations:Congenital malformations of face and neck; Predicted intracellular proteins; Cancer-related genes:Mutated cancer genes; Transcription factors:Helix-turn-helix domains; Human disease related genes:Congenital malformations:Other congenital malformations; Disease related genes	Cytosol (Supported); Additional: Nucleoplasm			(M5947)HALLMARK IL2 STAT5 SIGNALING	0	1	0	0	0	0	1	1	0	0	1	0	0	0	0	0	0	0	0	0
GRHL2	79977	symbol	H. sapiens	79977	H. sapiens	GRHL2	grainyhead like transcription factor 2	GRHL2 is a gene that encodes a transcription factor that can function as a homodimer or heterodimer with other proteins. Mutations in this gene have been linked to non-syndromic sensorineural deafness, which is an inherited form of hearing loss. This type of deafness is autosomal dominant, meaning that a person only needs to inherit one copy of the mutated gene from one parent to develop the cond…	There are currently no targeted drug discovery efforts specifically for GRHL2-related hearing loss. However, there are several drugs on the market that can help manage hearing loss, such as hearing aids and cochlear implants. Additionally, there are ongoing clinical trials for gene therapy approaches to treat inherited hearing loss, which may eventually include GRHL2-related hearing loss. One exa…	GO:0060671 epithelial cell differentiation involved in embryonic placenta development;GO:0060672 epithelial cell morphogenesis involved in placental branching;GO:0061713 anterior neural tube closure		Predicted intracellular proteins; Human disease related genes:Nervous system diseases:Eye disease; Human disease related genes:Nervous system diseases:Ear disease; Transcription factors:Immunoglobulin fold; Disease related genes	Nucleoplasm (Supported)				0	0	1	1	0	1	0	1	0	0	0	0	0	0	1	1	0	0	0	0
CEBPD	1052	symbol	H. sapiens	1052	H. sapiens	CEBPD	CCAAT enhancer binding protein delta	CEBPD is a gene that encodes a bZIP transcription factor that can bind to certain DNA regulatory regions as a homodimer or form heterodimers with CEBP-alpha. This gene plays a crucial role in regulating genes involved in immune and inflammatory responses and may also be involved in the activation and differentiation of macrophages. The cytogenetic location of this gene has been reported as both 8…	CEBPD has been implicated in various diseases, including cancer, inflammation, and metabolic disorders. In cancer, CEBPD has been shown to act as a tumor suppressor in some types of cancer, such as breast cancer, while promoting tumor growth in others, such as lung cancer. In inflammation, CEBPD has been found to regulate the expression of pro-inflammatory cytokines and chemokines, making it a po…	GO:0140467 integrated stress response signaling;GO:0045669 positive regulation of osteoblast differentiation;GO:0002244 hematopoietic progenitor cell differentiation		Transcription factors:Basic domains; Predicted intracellular proteins	Nucleoplasm (Approved)		(M106)PID HNF3B PATHWAY; (M183)PID IL6 7 PATHWAY; (M236)PID DELTA NP63 PATHWAY	(M5890)HALLMARK TNFA SIGNALING VIA NFKB	1	1	0	1	1	1	0	0	0	0	0	0	0	1	0	0	0	0	0	0
TEAD4	7004	symbol	H. sapiens	7004	H. sapiens	TEAD4	TEA domain transcription factor 4	TEAD4 is a gene that belongs to the TEF family of transcription factors and contains the TEA/ATTS DNA-binding domain. It is mainly expressed in skeletal muscle and plays a crucial role in directing the expression of muscle-specific genes by binding to the M-CAT regulatory element found in their promoters. The gene produces multiple isoforms through alternative splicing, some of which are translat…	TEAD4 has been implicated in various diseases, including cancer, cardiovascular disease, and muscular dystrophy. In cancer, TEAD4 is overexpressed in several types of tumors, including breast, lung, and liver cancer, and is associated with tumor growth and metastasis. Therefore, TEAD4 has been identified as a potential therapeutic target for cancer treatment. Several studies have focused on devel…	GO:0001830 trophectodermal cell fate commitment;GO:0035329 hippo signaling;GO:0001829 trophectodermal cell differentiation		Predicted intracellular proteins; Transcription factors:Helix-turn-helix domains	Nucleoplasm (Supported)			(M5909)HALLMARK MYOGENESIS	1	0	0	1	0	0	0	0	1	1	0	0	0	0	0	0	1	0	0	0
CEBPG	1054	symbol	H. sapiens	1054	H. sapiens	CEBPG	CCAAT enhancer binding protein gamma	CEBPG, also known as CCAAT enhancer binding protein gamma, is a transcription factor that belongs to the C/EBP family. This family of proteins regulates transcription through CCAAT/enhancer elements in both viral and cellular genes. C/EBP proteins contain a bZIP region, which includes a basic region for DNA binding and a leucine zipper motif for dimerization. CEBPG can form homodimers and heterod…	Research on CEBPG has revealed its potential involvement in various diseases, including cancer, inflammation, and metabolic disorders. In cancer, CEBPG has been shown to act as a tumor suppressor by inhibiting cell proliferation and inducing apoptosis. Inflammation-related diseases, such as rheumatoid arthritis and asthma, have also been linked to CEBPG dysregulation. Additionally, CEBPG has been…	GO:0043353 enucleate erythrocyte differentiation;GO:0042267 natural killer cell mediated cytotoxicity;GO:0140467 integrated stress response signaling		Transcription factors:Basic domains; Predicted intracellular proteins	Nucleoplasm (Supported)			(M5922)HALLMARK UNFOLDED PROTEIN RESPONSE; (M5941)HALLMARK UV RESPONSE UP	1	0	0	0	1	0	0	1	0	0	0	0	0	1	0	0	0	0	0	0
DDIT3	1649	symbol	H. sapiens	1649	H. sapiens	DDIT3	DNA damage inducible transcript 3	DDIT3 is a gene that belongs to the CCAAT/enhancer-binding protein (C/EBP) family of transcription factors. It acts as a dominant-negative inhibitor by forming heterodimers with other C/EBP members, preventing their DNA binding activity. The gene is involved in adipogenesis and erythropoiesis, is activated by endoplasmic reticulum stress, and promotes apoptosis. DDIT3 can also be involved in the …	DDIT3 has been implicated in various diseases, including cancer, diabetes, and neurodegenerative disorders. In particular, the fusion of DDIT3 with other genes, such as FUS or EWSR1, has been associated with the development of myxoid liposarcomas and Ewing sarcoma, respectively. Targeted drug discovery efforts have focused on developing inhibitors of DDIT3 to prevent its interaction with other C/…	GO:1990442 intrinsic apoptotic signaling pathway in response to nitrosative stress;GO:2000016 negative regulation of determination of dorsal identity;GO:1904738 vascular associated smooth muscle cell migration		Human disease related genes:Cancers:Cancers of soft tissues and bone; Transcription factors:Basic domains; Predicted intracellular proteins; Cancer-related genes:Candidate cancer biomarkers; Disease related genes	Nucleoplasm (Supported)		(M229)PID P38 ALPHA BETA DOWNSTREAM PATHWAY; (M166)PID ATF2 PATHWAY; (M254)PID MYC REPRESS PATHWAY	(M5923)HALLMARK PI3K AKT MTOR SIGNALING; (M5902)HALLMARK APOPTOSIS; (M5891)HALLMARK HYPOXIA	0	0	0	0	1	0	1	0	1	0	1	1	1	1	0	0	0	0	1	0
CEBPB	1051	symbol	H. sapiens	1051	H. sapiens	CEBPB	CCAAT enhancer binding protein beta	CEBPB is a gene that encodes a transcription factor with a basic leucine zipper domain. It functions as a homodimer or heterodimer with other CCAAT/enhancer-binding proteins to regulate genes involved in immune and inflammatory responses, as well as other processes. The gene has multiple protein isoforms due to the use of alternative in-frame AUG start codons, each with distinct biological functi…	CEBPB has been implicated in various diseases, including cancer, obesity, and diabetes. In cancer, CEBPB has been shown to promote tumor growth and metastasis in several types of cancer, including breast, lung, and liver cancer. Targeting CEBPB has been explored as a potential therapeutic strategy for cancer treatment. For example, a small molecule inhibitor of CEBPB, called CAPE, has been shown …	GO:2000120 positive regulation of sodium-dependent phosphate transport;GO:2000118 regulation of sodium-dependent phosphate transport;GO:0072574 hepatocyte proliferation		Transcription factors:Basic domains; Predicted intracellular proteins	Nucleoplasm (Enhanced)	Quercetin	(M182)PID IL3 PATHWAY; (M229)PID P38 ALPHA BETA DOWNSTREAM PATHWAY; (M161)PID IFNG PATHWAY	(M5922)HALLMARK UNFOLDED PROTEIN RESPONSE; (M5890)HALLMARK TNFA SIGNALING VIA NFKB; (M5921)HALLMARK COMPLEMENT	1	0	0	1	1	0	1	1	1	0	1	1	1	1	0	0	1	0	0	0
ATF4	468	symbol	H. sapiens	468	H. sapiens	ATF4	activating transcription factor 4	ATF4 (activating transcription factor 4) is a transcription factor that binds to DNA and regulates gene expression. It was originally identified as a protein that could bind to a specific enhancer element in the LTR of HTLV-1, a virus that causes leukemia. ATF4 belongs to a family of DNA-binding proteins that includes other transcription factors such as AP-1 and CREB. These proteins share a leuci…	ATF4 has been implicated in several diseases, including cancer, neurodegenerative disorders, and metabolic disorders. In cancer, ATF4 has been shown to promote tumor growth and survival by regulating genes involved in cell proliferation, angiogenesis, and apoptosis. In neurodegenerative disorders, ATF4 has been linked to the accumulation of misfolded proteins and neuronal cell death. In metabolic…	GO:0070982 L-asparagine metabolic process;GO:1990737 response to manganese-induced endoplasmic reticulum stress;GO:2000120 positive regulation of sodium-dependent phosphate transport		Transcription factors:Basic domains; Predicted intracellular proteins	Nucleoplasm (Supported)		(M65)PID FRA PATHWAY	(M5922)HALLMARK UNFOLDED PROTEIN RESPONSE	1	0	0	1	1	1	0	1	0	0	1	1	0	0	0	0	0	0	0	0
MYC	4609	symbol	H. sapiens	4609	H. sapiens	MYC	MYC proto-oncogene, bHLH transcription factor	The MYC proto-oncogene is a nuclear phosphoprotein that regulates cell cycle progression, apoptosis, and cellular transformation. It forms a heterodimer with the transcription factor MAX and binds to the E box DNA consensus sequence to regulate the transcription of specific target genes. Amplification of this gene is frequently observed in various human cancers, and translocations involving this …	The MYC proto-oncogene is a well-known driver of cancer development and progression, and its dysregulation is implicated in a wide range of malignancies, including lymphoma, leukemia, breast cancer, lung cancer, and others. As such, it has been a target of intense drug discovery efforts, with a focus on developing small molecule inhibitors that can disrupt MYC-MAX interactions or MYC transcriptio…	GO:0090095 regulation of metanephric cap mesenchymal cell proliferation;GO:0090096 positive regulation of metanephric cap mesenchymal cell proliferation;GO:0060633 negative regulation of transcription initiation by RNA polymerase II		Human disease related genes:Cancers:Cancers of the lung and pleura; Human disease related genes:Cancers:Cancers of soft tissues and bone; Disease related genes; Transcription factors:Basic domains; Human disease related genes:Cancers:Cancers of male genital organs; Human disease related genes:Cancers:Cancers of eye, brain, and central nervous system; Predicted intracellular proteins; Cancer-relat…	Nucleoplasm (Enhanced)	Acetylsalicylic acid; Nadroparin	(M139)PID MYC PATHWAY; (M234)PID IL2 STAT5 PATHWAY; (M45)PID CD40 PATHWAY	(M5895)HALLMARK WNT BETA CATENIN SIGNALING; (M5928)HALLMARK MYC TARGETS V2; (M5942)HALLMARK UV RESPONSE DN	0	1	0	0	1	0	0	0	0	1	1	1	1	0	0	1	1	1	0	0
MAFG	4097	symbol	H. sapiens	4097	H. sapiens	MAFG	MAF bZIP transcription factor G	MAFG is a gene that encodes for a protein called MAF bZIP transcription factor G. This protein is involved in the regulation of globin gene expression, which is important for the production of hemoglobin in red blood cells. The regulation occurs through nuclear factor erythroid-2 (NFE2) elements located in enhancer-like locus control regions positioned many kb upstream of alpha- and beta-gene clu…	There is limited information available on the disease implications of MAFG mutations. However, studies have shown that MAFG is involved in the regulation of oxidative stress response and inflammation, which are implicated in various diseases such as cancer, diabetes, and neurodegenerative disorders. Targeted drug discovery efforts for MAFG are currently limited, but some studies have suggested th…	GO:0045604 regulation of epidermal cell differentiation;GO:0045682 regulation of epidermis development;GO:0030534 adult behavior		Transcription factors:Basic domains; Predicted intracellular proteins			(M167)PID AP1 PATHWAY		0	0	0	1	1	0	0	0	0	0	0	0	0	0	0	0	0	0	0	0
MAFA	389692	symbol	H. sapiens	389692	H. sapiens	MAFA	MAF bZIP transcription factor A	MAFA is a gene that encodes for a transcription factor called MAF bZIP transcription factor A. This protein binds to a specific enhancer element called RIPE3b, which regulates the expression of the insulin gene in pancreatic beta cells. The function of MAFA is crucial for the proper regulation of insulin production and secretion, which is essential for maintaining normal blood glucose levels. Mut…	MAFA has been implicated in various diseases, particularly diabetes and pancreatic cancer. In diabetes, dysregulation of MAFA expression or function can lead to impaired insulin production and secretion, contributing to the development of the disease. In pancreatic cancer, MAFA has been shown to promote tumor growth and metastasis, making it a potential therapeutic target. Targeted drug discovery…	GO:0007263 nitric oxide mediated signal transduction;GO:0030073 insulin secretion;GO:0030072 peptide hormone secretion		Transcription factors:Basic domains; Predicted intracellular proteins; Disease related genes					0	0	0	0	0	0	0	0	0	0	0	0	0	0	0	0	0	0	0	0
VAX2	25806	symbol	H. sapiens	25806	H. sapiens	VAX2	ventral anterior homeobox 2	VAX2, or ventral anterior homeobox 2, is a gene that encodes a homeobox protein that is primarily expressed in the ventral portion of the retina during development. Studies in mice have shown that this gene is necessary for proper formation of the optic fissure and other aspects of retinal development. The gene is important for the development of the eye and may play a role in certain eye disorde…	There is limited information available on the disease implications of VAX2. However, mutations in this gene have been associated with microphthalmia, a condition characterized by abnormally small eyes. Additionally, VAX2 has been implicated in the development of retinoblastoma, a rare form of eye cancer that primarily affects children. There are currently no targeted drug discovery efforts specif…	GO:0009950 dorsal/ventral axis specification;GO:0007398 ectoderm development;GO:0048048 embryonic eye morphogenesis		Predicted intracellular proteins; Transcription factors:Helix-turn-helix domains	Nuclear speckles (Approved)				0	0	1	1	0	1	0	0	0	0	0	0	0	0	0	1	0	0	1	0
VSX2	338917	symbol	H. sapiens	338917	H. sapiens	VSX2	visual system homeobox 2	The human gene VSX2, also known as visual system homeobox 2, encodes a protein that was initially identified as a transcription factor specific to the retina. Mutations in this gene have been linked to various eye abnormalities, including microphthalmia (abnormally small eyes), cataracts, and iris defects. The protein encoded by VSX2 plays a crucial role in the development and maintenance of the …	There are currently no targeted drug discovery efforts specifically aimed at VSX2 mutations. However, there are drugs on the market that can treat some of the eye abnormalities associated with VSX2 mutations. For example, cataracts can be treated with surgery, and microphthalmia may be treated with prosthetic devices or corrective lenses. Additionally, there are ongoing efforts to develop gene th…	GO:0007601 visual perception;GO:0050953 sensory perception of light stimulus;GO:0000122 negative regulation of transcription by RNA polymerase II		Predicted intracellular proteins; Transcription factors:Helix-turn-helix domains; Human disease related genes:Congenital malformations:Congenital malformations of eye; Disease related genes					0	0	0	0	0	0	0	0	0	0	0	0	0	0	0	1	0	0	0	0
LHX9	56956	symbol	H. sapiens	56956	H. sapiens	LHX9	LIM homeobox 9	LHX9 is a gene that belongs to the LIM homeobox gene family and encodes a transcription factor involved in protein-protein interactions. The protein contains a homeodomain and two cysteine-rich zinc-binding LIM domains. It is highly similar to a mouse protein that plays a role in gonadal development and causes gonadal agenesis when inactivated. Alternative splicing of the gene results in multiple…	There is limited information available on the disease implications of LHX9. However, some studies have suggested that mutations in this gene may be associated with developmental disorders such as congenital heart defects and neural tube defects. Targeted drug discovery efforts for LHX9 are also limited, as the function of this gene is not well understood. However, some studies have suggested that…	GO:0097380 dorsal spinal cord interneuron anterior axon guidance;GO:0035262 gonad morphogenesis;GO:0097378 dorsal spinal cord interneuron axon guidance		Predicted intracellular proteins; Transcription factors:Helix-turn-helix domains	Nucleoplasm (Approved)			(M5937)HALLMARK GLYCOLYSIS	0	0	0	0	0	0	1	0	0	0	0	0	0	0	0	0	0	0	0	0
ETV5	2119	symbol	H. sapiens	2119	H. sapiens	ETV5	ETS variant transcription factor 5	ETV5, also known as ETS variant transcription factor 5, is a gene that encodes a protein involved in regulating gene expression. The protein has the ability to bind to specific DNA sequences and activate or repress transcription by RNA polymerase II. ETV5 is involved in various cellular processes, including the response to oxidative stress and the regulation of gene expression. The protein is loc…	Research has shown that ETV5 is involved in several diseases, including cancer, neurodegenerative disorders, and kidney disease. In cancer, ETV5 has been found to promote tumor growth and metastasis, making it a potential target for cancer therapy. Several studies have focused on developing drugs that target ETV5, including small molecule inhibitors and RNA interference-based therapies. However, …	GO:0048133 male germ-line stem cell asymmetric division;GO:0098722 asymmetric stem cell division;GO:0098728 germline stem cell asymmetric division		Cancer-related genes:Candidate cancer biomarkers; Human disease related genes:Cancers:Cancers of male genital organs; Predicted intracellular proteins; Transcription factors:Helix-turn-helix domains	Nucleoplasm (Supported)		(M290)PID IL12 STAT4 PATHWAY; (M176)PID FOXM1 PATHWAY	(M5953)HALLMARK KRAS SIGNALING UP	0	0	0	0	0	0	0	0	0	0	0	0	1	0	0	0	0	0	0	0
ARNT	405	symbol	H. sapiens	405	H. sapiens	ARNT	aryl hydrocarbon receptor nuclear translocator	The ARNT gene encodes a protein that contains a basic helix-loop-helix domain, two PAS domains, and a PAC domain. This protein binds to the aryl hydrocarbon receptor and helps move the complex to the nucleus, where it promotes the expression of genes involved in xenobiotic metabolism. Additionally, the protein acts as a co-factor for transcriptional regulation by hypoxia-inducible factor 1. Chrom…	The ARNT gene has been implicated in several diseases, including cancer, diabetes, and cardiovascular disease. In cancer, ARNT has been shown to play a role in tumor growth and metastasis, making it a potential target for cancer therapy. Targeted drug discovery efforts have focused on developing small molecule inhibitors of ARNT, with some promising results in preclinical studies. One example is …	GO:0046886 positive regulation of hormone biosynthetic process;GO:0033235 positive regulation of protein sumoylation;GO:0032352 positive regulation of hormone metabolic process		Cancer-related genes:Candidate cancer biomarkers; Transcription factors:Basic domains; Predicted intracellular proteins	Nuclear bodies;Nucleoplasm (Supported)		(M180)PID HIF1A PATHWAY; (M44)PID HIF2PATHWAY; (M288)PID HES HEY PATHWAY		0	0	0	1	1	0	0	0	0	0	0	1	0	0	0	0	1	0	0	0
MXI1	4601	symbol	H. sapiens	4601	H. sapiens	MXI1	MAX interactor 1, dimerization protein	MXI1 is a gene that encodes a protein that acts as a transcriptional repressor, which is thought to negatively regulate the function of the oncogenic transcription factor MYC. MXI1 competes with MAX, another protein that binds to MYC and is required for its function, to inhibit the transcriptional activity of MYC. MXI1 is considered a potential tumor suppressor, as defects in this gene are freque…	Defects in the MXI1 gene have been implicated in various types of cancer, including prostate, breast, and lung cancer. MXI1 is thought to act as a tumor suppressor by inhibiting the oncogenic activity of MYC, which is frequently overexpressed in cancer cells. Targeted drug discovery efforts have focused on developing small molecules that can disrupt the interaction between MYC and MAX, thereby in…	GO:0000122 negative regulation of transcription by RNA polymerase II;GO:0045892 negative regulation of DNA-templated transcription;GO:1902679 negative regulation of RNA biosynthetic process		Transcription factors:Basic domains; Human disease related genes:Cancers:Cancers of male genital organs; Predicted intracellular proteins; Cancer-related genes:Candidate cancer biomarkers; Disease related genes	Nucleoplasm (Supported); Additional: Cytosol;Nucleoli;Nucleoli rim			(M5891)HALLMARK HYPOXIA; (M5937)HALLMARK GLYCOLYSIS; (M5945)HALLMARK HEME METABOLISM	0	0	0	0	0	0	0	0	0	0	0	0	0	0	0	0	0	0	0	0
NEUROG2	63973	symbol	H. sapiens	63973	H. sapiens	NEUROG2	neurogenin 2	NEUROG2, also known as neurogenin 2, is a gene that encodes a transcription factor that is specific to neural cells. It plays a crucial role in the development of the central and peripheral nervous systems by specifying a neuronal fate on ectodermal cells. Additionally, NEUROG2 is involved in the differentiation and survival of midbrain dopaminergic neurons. This gene is essential for proper neur…	Mutations in NEUROG2 have been associated with several neurological disorders, including epilepsy, autism spectrum disorder, and schizophrenia. In particular, a missense mutation in NEUROG2 has been identified in patients with epilepsy and developmental delay. This mutation impairs the ability of NEUROG2 to activate downstream target genes, leading to abnormal neural development and function. Tar…	GO:0051091 positive regulation of DNA-binding transcription factor activity;GO:0051090 regulation of DNA-binding transcription factor activity;GO:0030900 forebrain development		Transcription factors:Basic domains; Predicted intracellular proteins					0	0	1	0	0	1	0	0	0	0	0	0	0	0	0	0	0	0	0	0
FOXP1	27086	symbol	H. sapiens	27086	H. sapiens	FOXP1	forkhead box P1	FOXP1 is a gene that belongs to the forkhead box transcription factor family. This gene plays a crucial role in regulating tissue- and cell type-specific gene transcription during development and adulthood. FOXP1 protein contains both DNA-binding and protein-protein binding domains. It is believed to act as a tumor suppressor gene as it is lost in several tumor types and maps to a chromosomal reg…	FOXP1 has been implicated in several diseases, including autism spectrum disorder, intellectual disability, and cancer. In cancer, FOXP1 has been shown to play a role in tumor progression and metastasis, and its overexpression has been associated with poor prognosis in several cancer types, including breast, lung, and gastric cancer. Targeted drug discovery efforts have focused on developing smal…	GO:0032745 positive regulation of interleukin-21 production;GO:1901300 positive regulation of hydrogen peroxide-mediated programmed cell death;GO:1901509 regulation of endothelial tube morphogenesis		Transcription factors:Helix-turn-helix domains; Predicted intracellular proteins; Disease related genes; Cancer-related genes	Nucleoplasm (Supported)				0	0	1	1	0	0	0	0	0	0	1	0	0	0	0	1	0	0	0	0
SIX6	4990	symbol	H. sapiens	4990	H. sapiens	SIX6	SIX homeobox 6	The SIX6 gene is a homeobox gene that plays a role in eye development. It is similar to the Drosophila 'sine oculis' gene product and is located on chromosome 14. Mutations in this gene can cause isolated microphthalmia with cataract type 2 (MCOPCT2), a condition characterized by small eyes and cataracts.	Mutations in the SIX6 gene have been linked to isolated microphthalmia with cataract type 2 (MCOPCT2), a rare genetic disorder that affects the development of the eyes. Individuals with MCOPCT2 typically have small eyes and cataracts, which can lead to vision impairment or blindness. There are currently no targeted drug discovery efforts for MCOPCT2 specifically, but research into the SIX6 gene a…	GO:0007601 visual perception;GO:0050953 sensory perception of light stimulus;GO:0001654 eye development		Predicted intracellular proteins; Transcription factors:Helix-turn-helix domains; Human disease related genes:Congenital malformations:Congenital malformations of eye; Disease related genes	Nucleoplasm (Approved)				0	0	0	0	0	1	0	0	0	0	0	0	0	0	0	0	0	0	0	0
USF2	7392	symbol	H. sapiens	7392	H. sapiens	USF2	upstream transcription factor 2, c-fos interacting	USF2, or upstream transcription factor 2, is a gene that encodes a transcription factor that belongs to the basic helix-loop-helix leucine zipper family. This protein can activate transcription through pyrimidine-rich initiator (Inr) elements and E-box motifs, and is involved in regulating multiple cellular processes. It interacts with the c-fos gene, which is involved in cell growth and differen…	USF2 has been implicated in several diseases, including type 2 diabetes and metabolic syndrome. Studies have shown that USF2 plays a role in regulating glucose metabolism and insulin sensitivity, and mutations in the gene have been associated with an increased risk of developing type 2 diabetes. As a result, USF2 has become a target for drug discovery efforts aimed at developing new treatments fo…	GO:0019086 late viral transcription;GO:0000430 regulation of transcription from RNA polymerase II promoter by glucose;GO:0000432 positive regulation of transcription from RNA polymerase II promoter by glucose		Transcription factors:Basic domains; Predicted intracellular proteins	Nucleoplasm (Supported); Additional: Vesicles		(M65)PID FRA PATHWAY		0	0	0	0	1	0	0	1	0	0	0	0	0	0	0	0	0	0	0	0
RFX3	5991	symbol	H. sapiens	5991	H. sapiens	RFX3	regulatory factor X3	RFX3 is a gene that belongs to the regulatory factor X gene family, which encodes transcription factors that contain a highly-conserved winged helix DNA binding domain. This gene is structurally related to regulatory factors X1, X2, X4, and X5. RFX3 is a transcriptional activator that can bind DNA as a monomer or as a heterodimer with other RFX family members. Multiple transcript variants encodin…	Research on RFX3 has revealed its involvement in various diseases and disorders. Studies have shown that mutations in the RFX3 gene are associated with ciliary dyskinesia, a rare genetic disorder that affects the function of cilia in the respiratory tract, leading to chronic respiratory infections and other complications. RFX3 has also been implicated in the development of certain cancers, includ…	GO:2000078 positive regulation of type B pancreatic cell development;GO:0072560 type B pancreatic cell maturation;GO:0002071 glandular epithelial cell maturation		Predicted intracellular proteins; Transcription factors:Helix-turn-helix domains	Nucleoplasm (Approved); Additional: Vesicles				1	0	0	0	0	0	0	1	0	0	0	0	0	0	0	0	0	0	1	1
ODC1	4953	symbol	H. sapiens	4953	H. sapiens	ODC1	ornithine decarboxylase 1	ODC1 is a gene that encodes the enzyme ornithine decarboxylase 1, which is the rate-limiting enzyme in the polyamine biosynthesis pathway. This enzyme catalyzes the conversion of ornithine to putrescine and its activity level varies in response to growth-promoting stimuli. ODC1 has a high turnover rate compared to other mammalian proteins. The gene is located on chromosome 2 at position 2p25, wit…	ODC1 has been implicated in various diseases, including cancer, inflammation, and neurodegeneration. In cancer, ODC1 is overexpressed and its activity is associated with tumor growth and progression. Therefore, ODC1 inhibitors have been developed as potential anticancer agents. One such drug is difluoromethylornithine (DFMO), which irreversibly inhibits ODC1 and has been approved for the treatmen…	GO:0033387 putrescine biosynthetic process from ornithine;GO:0009446 putrescine biosynthetic process;GO:0009445 putrescine metabolic process		Enzymes; Human disease related genes:Congenital malformations:Congenital malformations of the nervous system; Predicted intracellular proteins; FDA approved drug targets:Small molecule drugs; ENZYME proteins:Lyases; Disease related genes	Cytosol;Plasma membrane (Approved)	Pyridoxal phosphate; Spermine; Putrescine; Pyridoxine phosphate; N-Pyridoxyl-Glycine-5-Monophosphate; L-Eflornithine; N(6)-(pyridoxal phosphate)-L-lysine; Geneticin; Eflornithine	(M66)PID MYC ACTIV PATHWAY	(M5935)HALLMARK FATTY ACID METABOLISM; (M5947)HALLMARK IL2 STAT5 SIGNALING; (M5901)HALLMARK G2M CHECKPOINT	0	0	0	0	0	0	1	0	0	0	0	0	0	0	0	1	0	0	0	0
FOXJ3	22887	symbol	H. sapiens	22887	H. sapiens	FOXJ3	forkhead box J3	FOXJ3, also known as forkhead box J3, is a gene that encodes a protein involved in regulating gene expression. The protein has the ability to bind to specific regions of DNA and activate transcription by RNA polymerase II, a key enzyme involved in gene expression. FOXJ3 is predicted to be located in the nucleus and may be involved in chromatin organization. The gene is thought to play a role in p…	There is limited information available on the disease implications of FOXJ3. However, some studies have suggested that mutations in the gene may be associated with certain types of cancer, including breast cancer and lung cancer. Targeted drug discovery efforts for FOXJ3 are also limited, as the gene is not currently a well-established drug target. However, some research has suggested that target…	GO:0007141 male meiosis I;GO:0007140 male meiotic nuclear division;GO:0007127 meiosis I		Predicted intracellular proteins; Transcription factors:Helix-turn-helix domains	Nuclear speckles;Nucleoplasm (Approved); Additional: Vesicles				0	0	0	0	0	0	0	0	0	0	0	0	0	0	0	0	0	0	0	0
ZNF704	619279	symbol	H. sapiens	619279	H. sapiens	ZNF704	zinc finger protein 704	ZNF704 is a human gene that encodes for a zinc finger protein 704. This protein is involved in sequence-specific double-stranded DNA binding activity and is predicted to play a role in the regulation of transcription by RNA polymerase II. It is also predicted to be active in the nucleus.	There is limited information available on the disease implications of ZNF704. However, recent studies have suggested that this gene may play a role in the development and progression of certain types of cancer, including breast cancer and hepatocellular carcinoma. Targeted drug discovery efforts for ZNF704 are still in the early stages, but there is potential for this gene to be targeted for canc…	GO:0006357 regulation of transcription by RNA polymerase II;GO:0006355 regulation of DNA-templated transcription;GO:2001141 regulation of RNA biosynthetic process		Predicted intracellular proteins	Nucleoplasm (Approved)				0	0	0	0	0	0	0	0	0	0	0	0	0	0	0	0	0	0	0	0
TEAD1	7003	symbol	H. sapiens	7003	H. sapiens	TEAD1	TEA domain transcription factor 1	TEAD1 is a gene that encodes a transcriptional enhancer factor belonging to the TEA/ATTS domain family. This protein is involved in the activation of various genes and can also act as a transcriptional repressor in placental cells. Mutations in this gene have been linked to Sveinsson's chorioretinal atrophy. Although additional transcript variants have been identified, their full-length nature ha…	Sveinsson's chorioretinal atrophy is a rare genetic disorder that affects the retina and choroid of the eye, leading to progressive vision loss. Mutations in the TEAD1 gene have been linked to this condition, although the exact mechanism by which these mutations cause disease is not fully understood. There are currently no targeted drug discovery efforts specifically aimed at TEAD1, as it is not …	GO:0035329 hippo signaling;GO:1902895 positive regulation of miRNA transcription;GO:2000630 positive regulation of miRNA metabolic process		Human disease related genes:Nervous system diseases:Eye disease; Transcription factors:Helix-turn-helix domains; Predicted intracellular proteins; Disease related genes	Nucleoplasm (Enhanced)				0	1	0	1	0	0	0	0	0	0	0	0	0	0	1	0	0	0	0	0
ARX	170302	symbol	H. sapiens	170302	H. sapiens	ARX	aristaless related homeobox	ARX is a gene that contains a homeobox and is expressed during development. The protein it encodes contains two conserved domains, a C-peptide and a prd-like class homeobox domain. ARX is a member of the group-II aristaless-related protein family, which is primarily expressed in the central and/or peripheral nervous system. It is believed to play a role in CNS development. Mutations in ARX, inclu…	Mutations in the ARX gene have been linked to several neurological disorders, including X-linked intellectual disability, epilepsy, and West syndrome. Targeted drug discovery efforts for these disorders have focused on developing drugs that can modulate the activity of ARX or its downstream targets. One example is the use of valproic acid, a drug that has been shown to increase the expression of …	GO:0021831 embryonic olfactory bulb interneuron precursor migration;GO:0021759 globus pallidus development;GO:0021853 cerebral cortex GABAergic interneuron migration		Human disease related genes:Nervous system diseases:Epilepsy; Human disease related genes:Congenital malformations:Congenital malformations of the nervous system; Predicted intracellular proteins; Human disease related genes:Nervous system diseases:Ear disease; Human disease related genes:Other diseases:Mental and behavioural disorders; Transcription factors:Helix-turn-helix domains; Human diseas…					0	0	1	0	0	0	1	1	0	0	0	0	0	0	0	1	0	0	0	1
EMX2	2018	symbol	H. sapiens	2018	H. sapiens	EMX2	empty spiracles homeobox 2	EMX2 is a gene that encodes a transcription factor containing a homeobox. It is the human homolog of the "empty spiracles" gene in Drosophila. Research has shown that EMX2 is expressed in three tissues: dorsal telencephalon, olfactory neuroepithelium, and urogenital system. In the dorsal telencephalon, it is expressed during development and is proposed to pattern the neocortex into functional are…	EMX2 has been implicated in several diseases, including autism spectrum disorder (ASD), schizophrenia, and urogenital malformations. Studies have shown that EMX2 expression is altered in the brains of individuals with ASD and schizophrenia, suggesting a potential role in the pathogenesis of these disorders. In urogenital malformations, EMX2 has been shown to play a role in the development of the …	GO:0021796 cerebral cortex regionalization;GO:0072197 ureter morphogenesis;GO:0021978 telencephalon regionalization		Predicted intracellular proteins; Human disease related genes:Congenital malformations:Congenital malformations of the nervous system; Transcription factors:Helix-turn-helix domains; Disease related genes	Nucleoplasm (Approved)				0	0	1	0	0	0	1	0	0	0	0	0	0	0	0	1	0	0	1	0
SOX6	55553	symbol	H. sapiens	55553	H. sapiens	SOX6	SRY-box transcription factor 6	SOX6 is a gene that belongs to the D subfamily of sex determining region y-related transcription factors. It encodes a protein that has a conserved DNA-binding domain called the high mobility group box and can bind to the minor groove of DNA. The protein is a transcriptional activator that plays a crucial role in the development of the central nervous system, chondrogenesis, and maintenance of ca…	SOX6 has been implicated in several diseases, including osteoarthritis, rheumatoid arthritis, and cancer. In osteoarthritis, SOX6 has been shown to regulate the expression of genes involved in cartilage degradation, suggesting that it may play a role in the pathogenesis of the disease. In rheumatoid arthritis, SOX6 has been found to be upregulated in synovial tissue, and its expression is associa…	GO:2000741 positive regulation of mesenchymal stem cell differentiation;GO:0021529 spinal cord oligodendrocyte cell differentiation;GO:2000739 regulation of mesenchymal stem cell differentiation		Transcription factors:Other all-alpha-helical DNA-binding domains; Predicted intracellular proteins; Disease related genes	Nucleoplasm (Supported)				0	0	1	1	0	0	0	0	0	0	1	0	0	0	0	0	0	0	0	0
SOX9	6662	symbol	H. sapiens	6662	H. sapiens	SOX9	SRY-box transcription factor 9	SOX9 is a gene that encodes for a protein that belongs to the HMG-box class of DNA-binding proteins. This protein plays a crucial role in chondrocyte differentiation and regulates the transcription of the anti-Muellerian hormone (AMH) gene along with steroidogenic factor 1. Deficiencies in SOX9 can lead to campomelic dysplasia, a skeletal malformation syndrome that is often accompanied by sex rev…	SOX9 gene mutations have been linked to several diseases, including campomelic dysplasia, a rare genetic disorder characterized by skeletal abnormalities and sex reversal. In addition, SOX9 has been implicated in the development of various cancers, including prostate, breast, and lung cancer. Targeted drug discovery efforts have focused on developing inhibitors of SOX9 expression or activity as p…	GO:0060517 epithelial cell proliferation involved in prostatic bud elongation;GO:0060784 regulation of cell proliferation involved in tissue homeostasis;GO:0014036 neural crest cell fate specification		Predicted intracellular proteins; Cancer-related genes:Candidate cancer biomarkers; Transcription factors:Other all-alpha-helical DNA-binding domains; Human disease related genes:Congenital malformations:Other congenital malformations; Disease related genes	Nucleoplasm (Enhanced)			(M5937)HALLMARK GLYCOLYSIS; (M5953)HALLMARK KRAS SIGNALING UP	1	1	1	1	1	1	1	1	0	1	1	0	0	0	0	1	0	1	0	1
POU3F2	5454	symbol	H. sapiens	5454	H. sapiens	POU3F2	POU class 3 homeobox 2	POU3F2 is a gene that encodes a neural transcription factor belonging to the POU-III class. This protein plays a crucial role in neuronal differentiation and enhances the activation of genes regulated by corticotropin-releasing hormone. Overexpression of POU3F2 has been linked to an increase in the proliferation of melanoma cells.	There is limited information available on the disease implications of POU3F2. However, studies have shown that overexpression of this gene is associated with an increase in the proliferation of melanoma cells, suggesting a potential role in the development and progression of melanoma. Targeted drug discovery efforts for POU3F2 are currently limited, as the gene is not yet a well-established thera…	GO:0021985 neurohypophysis development;GO:0021896 forebrain astrocyte differentiation;GO:0021897 forebrain astrocyte development		Predicted intracellular proteins; Transcription factors:Helix-turn-helix domains	Nucleoplasm (Supported)				0	0	1	0	0	0	1	1	1	0	0	0	0	0	0	1	0	0	0	1
SOX3	6658	symbol	H. sapiens	6658	H. sapiens	SOX3	SRY-box transcription factor 3	SOX3 is a gene that belongs to the SOX family of transcription factors. It plays a crucial role in embryonic development and cell fate determination. The protein encoded by this gene acts as a transcriptional regulator by forming a complex with other proteins. Mutations in this gene have been linked to X-linked cognitive disability with growth hormone deficiency.	Mutations in the SOX3 gene have been associated with X-linked cognitive disability with growth hormone deficiency, a rare genetic disorder characterized by intellectual disability, short stature, and delayed puberty. There are currently no targeted drug discovery efforts specifically for SOX3 mutations, but growth hormone replacement therapy can be used to treat the growth hormone deficiency asso…	GO:0007530 sex determination;GO:0021854 hypothalamus development;GO:0021983 pituitary gland development		Human disease related genes:Reproductive system diseases:Reproductive system diseases; Human disease related genes:Congenital malformations:Congenital malformations of the nervous system; Human disease related genes:Endocrine and metabolic diseases:Hypothalamus and pituitary gland diseases; Predicted intracellular proteins; Transcription factors:Other all-alpha-helical DNA-binding domains; Human …	Nucleoplasm (Enhanced)			(M5906)HALLMARK ESTROGEN RESPONSE EARLY; (M5907)HALLMARK ESTROGEN RESPONSE LATE	0	0	1	0	0	1	0	1	0	0	1	0	0	0	0	0	0	0	0	1
CREB5	9586	symbol	H. sapiens	9586	H. sapiens	CREB5	cAMP responsive element binding protein 5	CREB5 is a gene that belongs to the CRE-binding protein family and encodes a protein that contains zinc-finger and bZIP DNA-binding domains. The protein specifically binds to CRE as a homodimer or a heterodimer with c-Jun or CRE-BP1, and functions as a CRE-dependent trans-activator. There are different isoforms of the protein that are produced due to alternative splicing of the transcript variant…	There is limited information available on the disease implications of CREB5. However, some studies have suggested that it may play a role in cancer progression and metastasis. Targeted drug discovery efforts for CREB5 are also limited, but some studies have identified potential small molecule inhibitors that could target the protein. One example is a study that identified a compound called 666-15…	GO:0045893 positive regulation of DNA-templated transcription;GO:1902680 positive regulation of RNA biosynthetic process;GO:0051254 positive regulation of RNA metabolic process		Transcription factors:Basic domains; Predicted intracellular proteins	Nucleoplasm (Approved); Additional: Plasma membrane;Vesicles		(M295)SIG PIP3 SIGNALING IN CARDIAC MYOCTES		0	0	0	0	0	0	0	0	0	0	0	1	0	0	0	0	0	0	0	0
POU3F3	5455	symbol	H. sapiens	5455	H. sapiens	POU3F3	POU class 3 homeobox 3	POU3F3 is a gene that encodes a transcription factor, a protein that binds to DNA and regulates the expression of other genes. This protein contains a POU domain and recognizes a specific DNA sequence in target genes. POU3F3 is involved in the development of the nervous system, although its exact role is not yet fully understood.	There is limited information available on the disease implications of POU3F3 mutations. However, some studies have suggested that alterations in this gene may be associated with certain neurological disorders, such as schizophrenia and autism spectrum disorders. Targeted drug discovery efforts for POU3F3 are currently underway, with a focus on identifying small molecules that can modulate its act…	GO:0072024 macula densa development;GO:0072206 metanephric juxtaglomerular apparatus development;GO:0072227 metanephric macula densa development		Predicted intracellular proteins; Transcription factors:Helix-turn-helix domains; Human disease related genes:Other diseases:Mental and behavioural disorders; Disease related genes	Nucleoplasm (Enhanced)				0	0	1	0	0	0	1	0	0	0	0	0	0	0	0	1	0	0	0	0
PRDM16	63976	symbol	H. sapiens	63976	H. sapiens	PRDM16	PR/SET domain 16	PRDM16 is a gene that is located near the 1p36.3 breakpoint, which is involved in a subset of myelodysplastic syndrome (MDS) and acute myeloid leukemia (AML). The protein encoded by this gene is a zinc finger transcription factor that contains an N-terminal PR domain. The translocation t(1;3)(p36;q21) results in the overexpression of a truncated version of this protein that lacks the PR domain, w…	PRDM16 has been implicated in the pathogenesis of myelodysplastic syndrome (MDS) and acute myeloid leukemia (AML) through the t(1;3)(p36;q21) translocation, which results in the overexpression of a truncated version of the protein. Targeted drug discovery efforts have focused on inhibiting the activity of PRDM16 or its downstream targets in order to treat MDS and AML. One example is the developme…	GO:0050873 brown fat cell differentiation;GO:0043457 regulation of cellular respiration;GO:0120162 positive regulation of cold-induced thermogenesis		Enzymes; Potential drug targets; ENZYME proteins:Transferases; Predicted intracellular proteins; Cancer-related genes:Candidate cancer biomarkers; Transcription factors:Zinc-coordinating DNA-binding domains; Human disease related genes:Cardiovascular diseases:Cardiac diseases; Disease related genes	Nucleoplasm (Supported)				0	0	0	0	0	0	0	0	0	0	0	0	0	1	0	0	1	1	0	0
ZIC1	7545	symbol	H. sapiens	7545	H. sapiens	ZIC1	Zic family member 1	ZIC1 is a gene that belongs to the ZIC family of C2H2-type zinc finger proteins. These proteins play a crucial role in development. Abnormal expression of ZIC1 has been observed in medulloblastoma, a type of brain tumor that affects children. ZIC1 is closely linked to another gene, zinc finger protein of the cerebellum 4, which is also located on chromosome 3. ZIC1 encodes a transcription factor …	Abnormal expression of ZIC1 has been observed in medulloblastoma, a type of brain tumor that affects children. Targeted drug discovery efforts for medulloblastoma have focused on inhibiting the Sonic Hedgehog (SHH) pathway, which is frequently activated in this type of tumor. However, there are currently no drugs specifically targeting ZIC1. There are also no drugs on the market that directly tar…	GO:0007628 adult walking behavior;GO:0090659 walking behavior;GO:0021772 olfactory bulb development		Human disease related genes:Congenital malformations:Congenital malformations of the nervous system; Predicted intracellular proteins; Transcription factors:Zinc-coordinating DNA-binding domains; Human disease related genes:Congenital malformations:Other congenital malformations; Disease related genes	Nucleoplasm (Supported)				0	0	1	1	0	1	0	0	0	1	0	0	0	0	0	0	0	0	1	0
MAF	4094	symbol	H. sapiens	4094	H. sapiens	MAF	MAF bZIP transcription factor	MAF is a human gene that encodes a transcription factor containing a leucine zipper. It can act as a homodimer or heterodimer and function as a transcriptional activator or repressor depending on the binding site and partner. MAF plays a role in regulating various cellular processes, including embryonic lens fiber cell development, T-cell susceptibility to apoptosis, and chondrocyte terminal diff…	Mutations in the MAF gene have been associated with several types of cataracts, including juvenile-onset pulverulent cataract and congenital cerulean cataract 4. These cataracts are characterized by the accumulation of protein aggregates in the lens, leading to clouding and impaired vision. While there are currently no targeted drug discovery efforts specifically for MAF-related cataracts, severa…	GO:0070306 lens fiber cell differentiation;GO:0030219 megakaryocyte differentiation;GO:0140467 integrated stress response signaling		Transcription factors:Basic domains; Predicted intracellular proteins; Human disease related genes:Nervous system diseases:Eye disease; Human disease related genes:Cancers:Cancers of haematopoietic and lymphoid tissues; Cancer-related genes; Disease related genes	Nuclear bodies;Nucleoplasm (Approved); Additional: Vesicles		(M60)PID NFAT TFPATHWAY; (M167)PID AP1 PATHWAY; (M195)PID CMYB PATHWAY	(M5908)HALLMARK ANDROGEN RESPONSE	1	0	0	1	1	1	0	1	0	0	0	0	1	0	0	0	0	0	0	0
SOX4	6659	symbol	H. sapiens	6659	H. sapiens	SOX4	SRY-box transcription factor 4	SOX4 is a gene that belongs to the SOX family of transcription factors and plays a crucial role in embryonic development and cell fate determination. It is an intronless gene that encodes a protein that acts as a transcriptional regulator by forming a complex with other proteins such as syndecan binding protein. The protein is involved in the apoptosis pathway leading to cell death and tumorigene…	SOX4 has been implicated in various diseases, including cancer, cardiovascular disease, and neurological disorders. In cancer, SOX4 is often overexpressed and promotes tumor growth and metastasis. Targeting SOX4 has been explored as a potential therapeutic strategy for cancer treatment. For example, small molecule inhibitors of SOX4 have been developed and tested in preclinical studies, showing p…	GO:2000759 regulation of N-terminal peptidyl-lysine acetylation;GO:2000761 positive regulation of N-terminal peptidyl-lysine acetylation;GO:0002328 pro-B cell differentiation		Transcription factors:Other all-alpha-helical DNA-binding domains; Human disease related genes:Congenital malformations:Other congenital malformations; Predicted intracellular proteins; Disease related genes	Nucleoplasm (Supported); Additional: Mitochondria				0	0	1	0	0	1	1	1	0	0	1	0	0	0	0	1	0	0	0	1
ZNF219	51222	symbol	H. sapiens	51222	H. sapiens	ZNF219	zinc finger protein 219	ZNF219 is a human gene that belongs to the Kruppel-like zinc finger gene family. The protein encoded by this gene acts as a transcriptional repressor of the high mobility group nucleosome binding domain 1 protein, which is involved in the regulation of transcriptionally active chromatin. This suggests that ZNF219 may play a role in the regulation of gene expression.	There is limited information available on the disease implications of ZNF219. However, some studies have suggested that this gene may be involved in the development of certain cancers, including breast cancer and glioblastoma. Targeted drug discovery efforts for ZNF219 are also limited, as the function of this gene is not well understood. Currently, there are no drugs on the market that specifica…	GO:0060174 limb bud formation;GO:0032332 positive regulation of chondrocyte differentiation;GO:0061036 positive regulation of cartilage development		Predicted intracellular proteins; Transcription factors:Zinc-coordinating DNA-binding domains	Nucleoplasm (Supported)				0	0	0	0	0	0	0	0	0	0	0	0	0	0	0	0	0	0	0	0
SOX11	6664	symbol	H. sapiens	6664	H. sapiens	SOX11	SRY-box transcription factor 11	SOX11 is a gene that belongs to the SOX family of transcription factors. It plays a crucial role in embryonic development and cell fate determination. The protein encoded by this gene may act as a transcriptional regulator by forming a complex with other proteins. It is involved in the development of the nervous system and may also play a role in tumorigenesis. This gene does not contain any intr…	SOX11 has been implicated in various diseases, including cancer and neurodevelopmental disorders. In cancer, SOX11 has been found to be overexpressed in several types of tumors, including mantle cell lymphoma, glioblastoma, and breast cancer. Targeting SOX11 has been explored as a potential therapeutic strategy for these cancers. For example, a small molecule inhibitor of SOX11 has been developed…	GO:0061386 closure of optic fissure;GO:2001109 regulation of lens epithelial cell proliferation;GO:2001111 positive regulation of lens epithelial cell proliferation		Predicted intracellular proteins; Transcription factors:Other all-alpha-helical DNA-binding domains; Human disease related genes:Other diseases:Mental and behavioural disorders; Human disease related genes:Congenital malformations:Other congenital malformations; Disease related genes	Nucleoplasm (Supported); Additional: Plasma membrane				0	0	1	1	0	1	1	1	1	0	1	0	0	0	0	1	1	0	0	0
GLIS3	169792	symbol	H. sapiens	169792	H. sapiens	GLIS3	GLIS family zinc finger 3	GLIS3 is a gene that encodes a nuclear protein with five zinc finger domains. It belongs to the GLI-similar zinc finger protein family and plays a crucial role in the development of pancreatic beta cells, thyroid, eye, liver, and kidney. The protein acts as both a repressor and activator of transcription. Mutations in GLIS3 have been linked to neonatal diabetes and congenital hypothyroidism. Alth…	Mutations in GLIS3 have been linked to several diseases, including neonatal diabetes and congenital hypothyroidism. In neonatal diabetes, GLIS3 mutations impair the development and function of pancreatic beta cells, leading to insulin deficiency and hyperglycemia. In congenital hypothyroidism, GLIS3 mutations disrupt the development and function of the thyroid gland, leading to decreased producti…	GO:0006366 transcription by RNA polymerase II;GO:0006351 DNA-templated transcription;GO:0032774 RNA biosynthetic process		Transcription factors:Zinc-coordinating DNA-binding domains; Human disease related genes:Endocrine and metabolic diseases:Diabetes; Predicted intracellular proteins; Disease related genes	Nucleoplasm (Approved); Additional: Golgi apparatus				1	0	0	0	0	0	0	0	0	0	0	0	0	0	0	0	0	0	0	0

## Sheet: Enrichment
GroupID	Category	Term	Description	LogP	Log(q-value)	Genes	Symbols	InTerm_InList
1_Summary	GO Biological Processes	GO:0006351	DNA-templated transcription	-34.947	-30.6021	468,1051,1052,1054,1869,1870,1871,2309,2353,2354,2624,2625,2962,3975,4094,4205,4297,4487,5430,5991,6256,6597,6662,6720,6722,6872,6879,6908,7004,7021,7027,7157,7494,8626,10622,11128,51176,51513,51621,140690,169792	ATF4,CEBPB,CEBPD,CEBPG,E2F1,E2F2,E2F3,FOXO3,FOS,FOSB,GATA2,GATA3,GTF2F1,LHX1,MAF,MEF2A,KMT2A,MSX1,POLR2A,RFX3,RXRA,SMARCA4,SOX9,SREBF1,SRF,TAF1,TAF7,TBP,TEAD4,TFAP2B,TFDP1,TP53,XBP1,TP63,POLR3G,POLR3A,LEF1,ETV7,KLF13,CTCFL,GLIS3	41/-
1_Member	GO Biological Processes	GO:0006351	DNA-templated transcription	-34.947	-30.6021	468,1051,1052,1054,1869,1870,1871,2309,2353,2354,2624,2625,2962,3975,4094,4205,4297,4487,5430,5991,6256,6597,6662,6720,6722,6872,6879,6908,7004,7021,7027,7157,7494,8626,10622,11128,51176,51513,51621,140690,169792	ATF4,CEBPB,CEBPD,CEBPG,E2F1,E2F2,E2F3,FOXO3,FOS,FOSB,GATA2,GATA3,GTF2F1,LHX1,MAF,MEF2A,KMT2A,MSX1,POLR2A,RFX3,RXRA,SMARCA4,SOX9,SREBF1,SRF,TAF1,TAF7,TBP,TEAD4,TFAP2B,TFDP1,TP53,XBP1,TP63,POLR3G,POLR3A,LEF1,ETV7,KLF13,CTCFL,GLIS3	41/532
1_Member	GO Biological Processes	GO:0032774	RNA biosynthetic process	-34.5548	-30.511	468,1051,1052,1054,1869,1870,1871,2309,2353,2354,2624,2625,2962,3975,4094,4205,4297,4487,5430,5991,6256,6597,6662,6720,6722,6872,6879,6908,7004,7021,7027,7157,7494,8626,10622,11128,51176,51513,51621,140690,169792	ATF4,CEBPB,CEBPD,CEBPG,E2F1,E2F2,E2F3,FOXO3,FOS,FOSB,GATA2,GATA3,GTF2F1,LHX1,MAF,MEF2A,KMT2A,MSX1,POLR2A,RFX3,RXRA,SMARCA4,SOX9,SREBF1,SRF,TAF1,TAF7,TBP,TEAD4,TFAP2B,TFDP1,TP53,XBP1,TP63,POLR3G,POLR3A,LEF1,ETV7,KLF13,CTCFL,GLIS3	41/544
1_Member	GO Biological Processes	GO:0006366	transcription by RNA polymerase II	-29.15	-25.2822	468,1051,1052,1870,1871,2353,2354,2624,2625,2962,3975,4094,4297,4487,5430,6256,6597,6662,6720,6722,6872,6879,6908,7021,7027,7157,7494,8626,51176,51513,51621,140690,169792	ATF4,CEBPB,CEBPD,E2F2,E2F3,FOS,FOSB,GATA2,GATA3,GTF2F1,LHX1,MAF,KMT2A,MSX1,POLR2A,RXRA,SMARCA4,SOX9,SREBF1,SRF,TAF1,TAF7,TBP,TFAP2B,TFDP1,TP53,XBP1,TP63,LEF1,ETV7,KLF13,CTCFL,GLIS3	33/393
2_Summary	GO Biological Processes	GO:1902893	regulation of miRNA transcription	-28.2216	-24.4788	688,1958,2309,2353,2624,2625,3725,4609,4613,5460,5978,6597,6662,6720,6721,6722,7003,7157,7528,8061,4603,1052,2308,3726,6657,79923,3661,3664,4205,4791,4904,5971	KLF5,EGR1,FOXO3,FOS,GATA2,GATA3,JUN,MYC,MYCN,POU5F1,REST,SMARCA4,SOX9,SREBF1,SREBF2,SRF,TEAD1,TP53,YY1,FOSL1,MYBL1,CEBPD,FOXO1,JUNB,SOX2,NANOG,IRF3,IRF6,MEF2A,NFKB2,YBX1,RELB	32/-
2_Member	GO Biological Processes	GO:1902893	regulation of miRNA transcription	-28.2216	-24.4788	688,1958,2309,2353,2624,2625,3725,4609,4613,5460,5978,6597,6662,6720,6721,6722,7003,7157,7528,8061	KLF5,EGR1,FOXO3,FOS,GATA2,GATA3,JUN,MYC,MYCN,POU5F1,REST,SMARCA4,SOX9,SREBF1,SREBF2,SRF,TEAD1,TP53,YY1,FOSL1	20/75
2_Member	GO Biological Processes	GO:0140747	regulation of ncRNA transcription	-27.4987	-23.8528	688,1958,2309,2353,2624,2625,3725,4603,4609,4613,5460,5978,6597,6662,6720,6721,6722,7003,7157,7528,8061	KLF5,EGR1,FOXO3,FOS,GATA2,GATA3,JUN,MYBL1,MYC,MYCN,POU5F1,REST,SMARCA4,SOX9,SREBF1,SREBF2,SRF,TEAD1,TP53,YY1,FOSL1	21/97
2_Member	GO Biological Processes	GO:2000628	regulation of miRNA metabolic process	-26.448	-22.8813	688,1958,2309,2353,2624,2625,3725,4609,4613,5460,5978,6597,6662,6720,6721,6722,7003,7157,7528,8061	KLF5,EGR1,FOXO3,FOS,GATA2,GATA3,JUN,MYC,MYCN,POU5F1,REST,SMARCA4,SOX9,SREBF1,SREBF2,SRF,TEAD1,TP53,YY1,FOSL1	20/90
2_Member	GO Biological Processes	GO:1902895	positive regulation of miRNA transcription	-23.1825	-19.7918	688,1958,2309,2353,2624,2625,3725,4609,4613,6597,6720,6721,6722,7003,7157,8061	KLF5,EGR1,FOXO3,FOS,GATA2,GATA3,JUN,MYC,MYCN,SMARCA4,SREBF1,SREBF2,SRF,TEAD1,TP53,FOSL1	16/56
2_Member	GO Biological Processes	GO:2000630	positive regulation of miRNA metabolic process	-21.773	-18.4695	688,1958,2309,2353,2624,2625,3725,4609,4613,6597,6720,6721,6722,7003,7157,8061	KLF5,EGR1,FOXO3,FOS,GATA2,GATA3,JUN,MYC,MYCN,SMARCA4,SREBF1,SREBF2,SRF,TEAD1,TP53,FOSL1	16/67
2_Member	Reactome Gene Sets	R-HSA-6785807	Interleukin-4 and Interleukin-13 signaling	-9.47273	-7.21061	1052,2308,2309,2353,2625,3726,4609,6657,7157,79923	CEBPD,FOXO1,FOXO3,FOS,GATA3,JUNB,MYC,SOX2,TP53,NANOG	10/108
2_Member	Reactome Gene Sets	R-HSA-1280215	Cytokine Signaling in Immune system	-7.35754	-5.39749	1052,1958,2308,2309,2353,2625,3661,3664,3725,3726,4205,4609,4791,4904,5971,6597,6657,7157,79923	CEBPD,EGR1,FOXO1,FOXO3,FOS,GATA3,IRF3,IRF6,JUN,JUNB,MEF2A,MYC,NFKB2,YBX1,RELB,SMARCA4,SOX2,TP53,NANOG	19/786
2_Member	Reactome Gene Sets	R-HSA-449147	Signaling by Interleukins	-6.57718	-4.72364	1052,2308,2309,2353,2625,3725,3726,4205,4609,4791,6597,6657,7157,79923	CEBPD,FOXO1,FOXO3,FOS,GATA3,JUN,JUNB,MEF2A,MYC,NFKB2,SMARCA4,SOX2,TP53,NANOG	14/473
3_Summary	GO Biological Processes	GO:0060322	head development	-25.0314	-21.5316	1749,1750,1869,1959,2018,2146,2309,2624,3212,3975,4487,5015,5453,5454,5455,5916,6299,6657,6658,6659,6662,6664,6722,6872,7157,7545,8820,11166,25806,25942,27086,51176,55553,63973,64211,79977,80264,170302	DLX5,DLX6,E2F1,EGR2,EMX2,EZH2,FOXO3,GATA2,HOXB2,LHX1,MSX1,OTX2,POU3F1,POU3F2,POU3F3,RARG,SALL1,SOX2,SOX3,SOX4,SOX9,SOX11,SRF,TAF1,TP53,ZIC1,HESX1,SOX21,VAX2,SIN3A,FOXP1,LEF1,SOX6,NEUROG2,LHX5,GRHL2,ZNF430,ARX	38/-
3_Member	GO Biological Processes	GO:0060322	head development	-25.0314	-21.5316	1749,1750,1869,1959,2018,2146,2309,2624,3212,3975,4487,5015,5453,5454,5455,5916,6299,6657,6658,6659,6662,6664,6722,6872,7157,7545,8820,11166,25806,25942,27086,51176,55553,63973,64211,79977,80264,170302	DLX5,DLX6,E2F1,EGR2,EMX2,EZH2,FOXO3,GATA2,HOXB2,LHX1,MSX1,OTX2,POU3F1,POU3F2,POU3F3,RARG,SALL1,SOX2,SOX3,SOX4,SOX9,SOX11,SRF,TAF1,TP53,ZIC1,HESX1,SOX21,VAX2,SIN3A,FOXP1,LEF1,SOX6,NEUROG2,LHX5,GRHL2,ZNF430,ARX	38/778
3_Member	GO Biological Processes	GO:0007420	brain development	-22.7441	-19.3992	1749,1869,1959,2018,2146,2309,2624,3212,3975,4487,5015,5453,5454,5455,6299,6657,6658,6659,6664,6722,6872,7157,7545,8820,11166,25806,25942,27086,51176,55553,63973,64211,79977,80264,170302	DLX5,E2F1,EGR2,EMX2,EZH2,FOXO3,GATA2,HOXB2,LHX1,MSX1,OTX2,POU3F1,POU3F2,POU3F3,SALL1,SOX2,SOX3,SOX4,SOX11,SRF,TAF1,TP53,ZIC1,HESX1,SOX21,VAX2,SIN3A,FOXP1,LEF1,SOX6,NEUROG2,LHX5,GRHL2,ZNF430,ARX	35/729
3_Member	GO Biological Processes	GO:0030900	forebrain development	-17.5563	-14.6264	1749,1869,2018,2146,2624,3975,4487,5015,5453,5454,5455,6299,6657,6658,6722,7545,8820,25806,25942,27086,51176,63973,64211,170302	DLX5,E2F1,EMX2,EZH2,GATA2,LHX1,MSX1,OTX2,POU3F1,POU3F2,POU3F3,SALL1,SOX2,SOX3,SRF,ZIC1,HESX1,VAX2,SIN3A,FOXP1,LEF1,NEUROG2,LHX5,ARX	24/407
4_Summary	GO Biological Processes	GO:0048568	embryonic organ development	-24.6723	-21.2305	405,468,1051,1749,1750,2624,2625,3198,3212,3726,3975,4297,4487,5916,6299,6495,6662,6664,6722,7003,7004,7005,7157,7545,8820,25806,51176,58495,79733,79977,144455,3066,4488,4904,5015,5460,6657,8626,23528,79923,153572,672,4097,8061,25942,2355,4090,27086,55553,1052,4094	ARNT,ATF4,CEBPB,DLX5,DLX6,GATA2,GATA3,HOXA1,HOXB2,JUNB,LHX1,KMT2A,MSX1,RARG,SALL1,SIX1,SOX9,SOX11,SRF,TEAD1,TEAD4,TEAD3,TP53,ZIC1,HESX1,VAX2,LEF1,OVOL2,E2F8,GRHL2,E2F7,HDAC2,MSX2,YBX1,OTX2,POU5F1,SOX2,TP63,ZNF281,NANOG,IRX2,BRCA1,MAFG,FOSL1,SIN3A,FOSL2,SMAD5,FOXP1,SOX6,CEBPD,MAF	51/-
4_Member	GO Biological Processes	GO:0048568	embryonic organ development	-24.6723	-21.2305	405,468,1051,1749,1750,2624,2625,3198,3212,3726,3975,4297,4487,5916,6299,6495,6662,6664,6722,7003,7004,7005,7157,7545,8820,25806,51176,58495,79733,79977,144455	ARNT,ATF4,CEBPB,DLX5,DLX6,GATA2,GATA3,HOXA1,HOXB2,JUNB,LHX1,KMT2A,MSX1,RARG,SALL1,SIX1,SOX9,SOX11,SRF,TEAD1,TEAD4,TEAD3,TP53,ZIC1,HESX1,VAX2,LEF1,OVOL2,E2F8,GRHL2,E2F7	31/452
4_Member	GO Biological Processes	GO:0048598	embryonic morphogenesis	-21.2947	-18.0637	1749,1750,2624,2625,3066,3198,3212,3975,4487,4488,4904,5015,5460,5916,6299,6495,6657,6662,6664,6722,7157,7545,8626,8820,23528,25806,51176,58495,79923,79977,153572	DLX5,DLX6,GATA2,GATA3,HDAC2,HOXA1,HOXB2,LHX1,MSX1,MSX2,YBX1,OTX2,POU5F1,RARG,SALL1,SIX1,SOX2,SOX9,SOX11,SRF,TP53,ZIC1,TP63,HESX1,ZNF281,VAX2,LEF1,OVOL2,NANOG,GRHL2,IRX2	31/587
4_Member	GO Biological Processes	GO:0043009	chordate embryonic development	-15.9012	-13.0334	405,672,1051,2624,2625,3198,3212,3726,3975,4097,4487,4904,5460,5916,6495,6662,6664,6722,7004,7157,8061,25942,51176,58495,79733,79977,144455	ARNT,BRCA1,CEBPB,GATA2,GATA3,HOXA1,HOXB2,JUNB,LHX1,MAFG,MSX1,YBX1,POU5F1,RARG,SIX1,SOX9,SOX11,SRF,TEAD4,TP53,FOSL1,SIN3A,LEF1,OVOL2,E2F8,GRHL2,E2F7	27/650
4_Member	GO Biological Processes	GO:0009792	embryo development ending in birth or egg hatching	-15.5604	-12.7069	405,672,1051,2624,2625,3198,3212,3726,3975,4097,4487,4904,5460,5916,6495,6662,6664,6722,7004,7157,8061,25942,51176,58495,79733,79977,144455	ARNT,BRCA1,CEBPB,GATA2,GATA3,HOXA1,HOXB2,JUNB,LHX1,MAFG,MSX1,YBX1,POU5F1,RARG,SIX1,SOX9,SOX11,SRF,TEAD4,TP53,FOSL1,SIN3A,LEF1,OVOL2,E2F8,GRHL2,E2F7	27/671
4_Member	GO Biological Processes	GO:0048562	embryonic organ morphogenesis	-13.4862	-10.8172	1749,1750,2624,2625,3198,3212,3975,4487,5916,6495,6662,6664,6722,7545,8820,25806,58495,79977	DLX5,DLX6,GATA2,GATA3,HOXA1,HOXB2,LHX1,MSX1,RARG,SIX1,SOX9,SOX11,SRF,ZIC1,HESX1,VAX2,OVOL2,GRHL2	18/295
4_Member	GO Biological Processes	GO:0001501	skeletal system development	-12.4756	-9.90153	1749,1750,2355,2625,3198,3212,3975,4090,4487,4488,5916,6495,6662,6664,6722,7004,7157,8626,27086,55553,79977	DLX5,DLX6,FOSL2,GATA3,HOXA1,HOXB2,LHX1,SMAD5,MSX1,MSX2,RARG,SIX1,SOX9,SOX11,SRF,TEAD4,TP53,TP63,FOXP1,SOX6,GRHL2	21/501
4_Member	GO Biological Processes	GO:0001701	in utero embryonic development	-12.3644	-9.8048	405,1051,2624,2625,3726,4097,4487,4904,5460,6722,7004,7157,8061,25942,51176,58495,79733,79977,144455	ARNT,CEBPB,GATA2,GATA3,JUNB,MAFG,MSX1,YBX1,POU5F1,SRF,TEAD4,TP53,FOSL1,SIN3A,LEF1,OVOL2,E2F8,GRHL2,E2F7	19/395
4_Member	GO Biological Processes	GO:0048839	inner ear development	-10.3716	-7.9662	1052,1749,1750,2624,2625,3198,4094,4487,6495,6657,6662,7545,8820	CEBPD,DLX5,DLX6,GATA2,GATA3,HOXA1,MAF,MSX1,SIX1,SOX2,SOX9,ZIC1,HESX1	13/194
4_Member	GO Biological Processes	GO:0043583	ear development	-9.66708	-7.36357	1052,1749,1750,2624,2625,3198,4094,4487,6495,6657,6662,7545,8820	CEBPD,DLX5,DLX6,GATA2,GATA3,HOXA1,MAF,MSX1,SIX1,SOX2,SOX9,ZIC1,HESX1	13/221
4_Member	GO Biological Processes	GO:0048705	skeletal system morphogenesis	-9.52351	-7.24679	1749,2355,3198,3212,3975,4487,4488,5916,6495,6662,6664,55553,79977	DLX5,FOSL2,HOXA1,HOXB2,LHX1,MSX1,MSX2,RARG,SIX1,SOX9,SOX11,SOX6,GRHL2	13/227
4_Member	GO Biological Processes	GO:0042471	ear morphogenesis	-8.8114	-6.63968	1749,1750,2624,2625,3198,4487,6495,6662,7545,8820	DLX5,DLX6,GATA2,GATA3,HOXA1,MSX1,SIX1,SOX9,ZIC1,HESX1	10/126
4_Member	GO Biological Processes	GO:0042472	inner ear morphogenesis	-8.27889	-6.18441	1749,1750,2624,2625,3198,6495,6662,7545,8820	DLX5,DLX6,GATA2,GATA3,HOXA1,SIX1,SOX9,ZIC1,HESX1	9/105
4_Member	GO Biological Processes	GO:0043584	nose development	-5.87545	-4.12384	1749,4487,6495,8820	DLX5,MSX1,SIX1,HESX1	4/16
5_Summary	Canonical Pathways	M167	PID AP1 PATHWAY	-21.4351	-18.1694	467,1958,2353,2354,2355,2624,3725,3726,3727,4094,4097,4609,6667,6934,7157,8061,468,1051,1052,1054,1649,4780,405,5971,6662,1959,1961,5978,6722,4205,1869,2625,7027,25942,7392,672,122953,2962,3066,4613,5430,2308,4791,2146,4297,8820,2005,3661,4090	ATF3,EGR1,FOS,FOSB,FOSL2,GATA2,JUN,JUNB,JUND,MAF,MAFG,MYC,SP1,TCF7L2,TP53,FOSL1,ATF4,CEBPB,CEBPD,CEBPG,DDIT3,NFE2L2,ARNT,RELB,SOX9,EGR2,EGR4,REST,SRF,MEF2A,E2F1,GATA3,TFDP1,SIN3A,USF2,BRCA1,JDP2,GTF2F1,HDAC2,MYCN,POLR2A,FOXO1,NFKB2,EZH2,KMT2A,HESX1,ELK4,IRF3,SMAD5	49/-
5_Member	Canonical Pathways	M167	PID AP1 PATHWAY	-21.4351	-18.1694	467,1958,2353,2354,2355,2624,3725,3726,3727,4094,4097,4609,6667,6934,7157,8061	ATF3,EGR1,FOS,FOSB,FOSL2,GATA2,JUN,JUNB,JUND,MAF,MAFG,MYC,SP1,TCF7L2,TP53,FOSL1	16/70
5_Member	GO Biological Processes	GO:0140467	integrated stress response signaling	-16.5966	-13.7141	468,1051,1052,1054,1649,2353,3725,3726,4094,4780,8061	ATF4,CEBPB,CEBPD,CEBPG,DDIT3,FOS,JUN,JUNB,MAF,NFE2L2,FOSL1	11/35
5_Member	WikiPathways	WP5373	Osteoarthritic chondrocyte hypertrophy	-14.6742	-11.8734	405,1051,2353,2354,2355,3725,3726,3727,5971,6662,8061	ARNT,CEBPB,FOS,FOSB,FOSL2,JUN,JUNB,JUND,RELB,SOX9,FOSL1	11/50
5_Member	Reactome Gene Sets	R-HSA-9031628	NGF-stimulated transcription	-14.1213	-11.3675	1958,1959,1961,2353,2354,3726,3727,5978,6722,8061	EGR1,EGR2,EGR4,FOS,FOSB,JUNB,JUND,REST,SRF,FOSL1	10/39
5_Member	Reactome Gene Sets	R-HSA-198725	Nuclear Events (kinase and transcription factor activation)	-13.6471	-10.9554	1958,1959,1961,2353,2354,3726,3727,4205,5978,6722,8061	EGR1,EGR2,EGR4,FOS,FOSB,JUNB,JUND,MEF2A,REST,SRF,FOSL1	11/61
5_Member	Canonical Pathways	M60	PID NFAT TFPATHWAY	-13.4326	-10.7779	1869,1958,1959,1961,2353,2625,3725,3726,4094,8061	E2F1,EGR1,EGR2,EGR4,FOS,GATA3,JUN,JUNB,MAF,FOSL1	10/45
5_Member	WikiPathways	WP366	TGF beta signaling pathway	-11.169	-8.72174	467,2353,2354,3725,3726,3727,4205,4609,6667,7027,7157,25942	ATF3,FOS,FOSB,JUN,JUNB,JUND,MEF2A,MYC,SP1,TFDP1,TP53,SIN3A	12/132
5_Member	Canonical Pathways	M65	PID FRA PATHWAY	-10.7417	-8.32617	468,2355,3725,3726,3727,6667,7392,8061	ATF4,FOSL2,JUN,JUNB,JUND,SP1,USF2,FOSL1	8/37
5_Member	Reactome Gene Sets	R-HSA-187037	Signaling by NTRK1 (TRKA)	-10.5229	-8.11247	1958,1959,1961,2353,2354,3726,3727,4205,5978,6722,8061	EGR1,EGR2,EGR4,FOS,FOSB,JUNB,JUND,MEF2A,REST,SRF,FOSL1	11/115
5_Member	Reactome Gene Sets	R-HSA-166520	Signaling by NTRKs	-9.79872	-7.48724	1958,1959,1961,2353,2354,3726,3727,4205,5978,6722,8061	EGR1,EGR2,EGR4,FOS,FOSB,JUNB,JUND,MEF2A,REST,SRF,FOSL1	11/134
5_Member	Canonical Pathways	M166	PID ATF2 PATHWAY	-9.02544	-6.80764	467,672,1649,2353,3725,3726,3727,122953	ATF3,BRCA1,DDIT3,FOS,JUN,JUNB,JUND,JDP2	8/59
5_Member	Reactome Gene Sets	R-HSA-9006934	Signaling by Receptor Tyrosine Kinases	-8.35313	-6.25374	1958,1959,1961,2353,2354,2962,3066,3726,3727,4205,4609,4613,5430,5978,6722,8061,25942	EGR1,EGR2,EGR4,FOS,FOSB,GTF2F1,HDAC2,JUNB,JUND,MEF2A,MYC,MYCN,POLR2A,REST,SRF,FOSL1,SIN3A	17/534
5_Member	Canonical Pathways	M183	PID IL6 7 PATHWAY	-8.25686	-6.16964	1051,1052,2308,2353,3725,3726,4609	CEBPB,CEBPD,FOXO1,FOS,JUN,JUNB,MYC	7/47
5_Member	KEGG Pathway	hsa04380	Osteoclast differentiation	-7.32071	-5.37026	2353,2354,2355,3725,3726,3727,4791,5971,8061	FOS,FOSB,FOSL2,JUN,JUNB,JUND,NFKB2,RELB,FOSL1	9/135
5_Member	GO Biological Processes	GO:0010035	response to inorganic substance	-6.79421	-4.91536	468,2146,2308,2353,2354,3066,3725,3726,3727,4205,4297,4780,7157,8061,8820	ATF4,EZH2,FOXO1,FOS,FOSB,HDAC2,JUN,JUNB,JUND,MEF2A,KMT2A,NFE2L2,TP53,FOSL1,HESX1	15/527
5_Member	WikiPathways	WP437	EGF EGFR signaling pathway	-6.71003	-4.84225	1869,2005,2308,2353,2354,3725,3727,4205,6667	E2F1,ELK4,FOXO1,FOS,FOSB,JUN,JUND,MEF2A,SP1	9/159
5_Member	GO Biological Processes	GO:0071241	cellular response to inorganic substance	-6.34707	-4.52591	468,2308,2353,2354,3725,3726,3727,4205,4780,8820	ATF4,FOXO1,FOS,FOSB,JUN,JUNB,JUND,MEF2A,NFE2L2,HESX1	10/229
5_Member	WikiPathways	WP2355	Corticotropin releasing hormone signaling pathway	-6.1678	-4.3719	2353,2354,2355,3726,3727,6667,8061	FOS,FOSB,FOSL2,JUNB,JUND,SP1,FOSL1	7/93
5_Member	Canonical Pathways	M272	PID CD8 TCR DOWNSTREAM PATHWAY	-5.8827	-4.12572	1958,1961,2353,3725,3726,8061	EGR1,EGR4,FOS,JUN,JUNB,FOSL1	6/65
5_Member	GO Biological Processes	GO:0071248	cellular response to metal ion	-5.87288	-4.12347	468,2353,2354,3725,3726,3727,4205,4780,8820	ATF4,FOS,FOSB,JUN,JUNB,JUND,MEF2A,NFE2L2,HESX1	9/200
5_Member	KEGG Pathway	hsa04657	IL-17 signaling pathway	-4.94405	-3.31515	1051,2353,2354,3725,3727,8061	CEBPB,FOS,FOSB,JUN,JUND,FOSL1	6/94
5_Member	WikiPathways	WP2374	Oncostatin M signaling pathway	-4.91219	-3.29043	1051,1958,2353,3726,3727	CEBPB,EGR1,FOS,JUNB,JUND	5/56
5_Member	Canonical Pathways	M235	PID TCR CALCIUM PATHWAY	-4.84591	-3.23178	2353,3725,3726,8061	FOS,JUN,JUNB,FOSL1	4/28
5_Member	WikiPathways	WP5115	Network map of SARS CoV 2 signaling pathway	-4.63523	-3.05749	1051,1958,2353,3661,3725,3726,4090,4791	CEBPB,EGR1,FOS,IRF3,JUN,JUNB,SMAD5,NFKB2	8/218
5_Member	GO Biological Processes	GO:0010038	response to metal ion	-4.60826	-3.03861	468,2353,2354,3725,3726,3727,4205,4297,4780,8820	ATF4,FOS,FOSB,JUN,JUNB,JUND,MEF2A,KMT2A,NFE2L2,HESX1	10/360
5_Member	WikiPathways	WP4877	Host pathogen interaction of human coronaviruses MAPK signaling	-4.40136	-2.87137	1649,2353,3725,3726	DDIT3,FOS,JUN,JUNB	4/36
5_Member	GO Biological Processes	GO:0071277	cellular response to calcium ion	-3.98416	-2.51316	2353,2354,3726,3727,4205	FOS,FOSB,JUNB,JUND,MEF2A	5/87
5_Member	GO Biological Processes	GO:0051592	response to calcium ion	-2.94824	-1.63027	2353,2354,3726,3727,4205	FOS,FOSB,JUNB,JUND,MEF2A	5/146
6_Summary	GO Biological Processes	GO:0007423	sensory organ development	-20.3203	-17.1215	468,1052,1749,1750,2624,2625,3066,3198,3975,4094,4487,4990,5916,6495,6597,6657,6658,6659,6662,6664,6722,7021,7528,7545,8820,10765,25806,51176,63973,79977	ATF4,CEBPD,DLX5,DLX6,GATA2,GATA3,HDAC2,HOXA1,LHX1,MAF,MSX1,SIX6,RARG,SIX1,SMARCA4,SOX2,SOX3,SOX4,SOX9,SOX11,SRF,TFAP2B,YY1,ZIC1,HESX1,KDM5B,VAX2,LEF1,NEUROG2,GRHL2	30/-
6_Member	GO Biological Processes	GO:0007423	sensory organ development	-20.3203	-17.1215	468,1052,1749,1750,2624,2625,3066,3198,3975,4094,4487,4990,5916,6495,6597,6657,6658,6659,6662,6664,6722,7021,7528,7545,8820,10765,25806,51176,63973,79977	ATF4,CEBPD,DLX5,DLX6,GATA2,GATA3,HDAC2,HOXA1,LHX1,MAF,MSX1,SIX6,RARG,SIX1,SMARCA4,SOX2,SOX3,SOX4,SOX9,SOX11,SRF,TFAP2B,YY1,ZIC1,HESX1,KDM5B,VAX2,LEF1,NEUROG2,GRHL2	30/581
6_Member	GO Biological Processes	GO:0090596	sensory organ morphogenesis	-15.2035	-12.39	468,1749,1750,2624,2625,3066,3198,3975,4487,5916,6495,6659,6662,6664,7021,7528,7545,8820,25806	ATF4,DLX5,DLX6,GATA2,GATA3,HDAC2,HOXA1,LHX1,MSX1,RARG,SIX1,SOX4,SOX9,SOX11,TFAP2B,YY1,ZIC1,HESX1,VAX2	19/275
6_Member	GO Biological Processes	GO:0001654	eye development	-12.6419	-10.0452	468,2625,3066,3975,4094,4990,5916,6597,6657,6659,6662,6664,6722,7021,7528,8820,10765,25806,79977	ATF4,GATA3,HDAC2,LHX1,MAF,SIX6,RARG,SMARCA4,SOX2,SOX4,SOX9,SOX11,SRF,TFAP2B,YY1,HESX1,KDM5B,VAX2,GRHL2	19/381
6_Member	GO Biological Processes	GO:0150063	visual system development	-12.5615	-9.97903	468,2625,3066,3975,4094,4990,5916,6597,6657,6659,6662,6664,6722,7021,7528,8820,10765,25806,79977	ATF4,GATA3,HDAC2,LHX1,MAF,SIX6,RARG,SMARCA4,SOX2,SOX4,SOX9,SOX11,SRF,TFAP2B,YY1,HESX1,KDM5B,VAX2,GRHL2	19/385
6_Member	GO Biological Processes	GO:0048880	sensory system development	-12.4425	-9.87577	468,2625,3066,3975,4094,4990,5916,6597,6657,6659,6662,6664,6722,7021,7528,8820,10765,25806,79977	ATF4,GATA3,HDAC2,LHX1,MAF,SIX6,RARG,SMARCA4,SOX2,SOX4,SOX9,SOX11,SRF,TFAP2B,YY1,HESX1,KDM5B,VAX2,GRHL2	19/391
6_Member	GO Biological Processes	GO:0043010	camera-type eye development	-11.4713	-9.00149	468,2625,3066,3975,4094,5916,6597,6659,6662,6664,6722,7021,7528,8820,10765,25806,79977	ATF4,GATA3,HDAC2,LHX1,MAF,RARG,SMARCA4,SOX4,SOX9,SOX11,SRF,TFAP2B,YY1,HESX1,KDM5B,VAX2,GRHL2	17/335
6_Member	GO Biological Processes	GO:0048592	eye morphogenesis	-6.68685	-4.82051	468,3975,5916,6659,6662,6664,7021,7528,25806	ATF4,LHX1,RARG,SOX4,SOX9,SOX11,TFAP2B,YY1,VAX2	9/160
6_Member	GO Biological Processes	GO:0048593	camera-type eye morphogenesis	-5.12661	-3.47102	468,3975,6659,6662,6664,7021,7528	ATF4,LHX1,SOX4,SOX9,SOX11,TFAP2B,YY1	7/133
7_Summary	GO Biological Processes	GO:0008283	cell population proliferation	-19.9287	-16.7599	1051,1649,1749,1958,2018,2353,2355,2624,2625,3664,3726,4297,4487,4953,5454,5455,5916,6495,6659,6662,6664,7005,7157,8626,10622,23512,51176,56956,58495,64211,79733,170302	CEBPB,DDIT3,DLX5,EGR1,EMX2,FOS,FOSL2,GATA2,GATA3,IRF6,JUNB,KMT2A,MSX1,ODC1,POU3F2,POU3F3,RARG,SIX1,SOX4,SOX9,SOX11,TEAD3,TP53,TP63,POLR3G,SUZ12,LEF1,LHX9,OVOL2,LHX5,E2F8,ARX	32/-
7_Member	GO Biological Processes	GO:0008283	cell population proliferation	-19.9287	-16.7599	1051,1649,1749,1958,2018,2353,2355,2624,2625,3664,3726,4297,4487,4953,5454,5455,5916,6495,6659,6662,6664,7005,7157,8626,10622,23512,51176,56956,58495,64211,79733,170302	CEBPB,DDIT3,DLX5,EGR1,EMX2,FOS,FOSL2,GATA2,GATA3,IRF6,JUNB,KMT2A,MSX1,ODC1,POU3F2,POU3F3,RARG,SIX1,SOX4,SOX9,SOX11,TEAD3,TP53,TP63,POLR3G,SUZ12,LEF1,LHX9,OVOL2,LHX5,E2F8,ARX	32/710
8_Summary	GO Biological Processes	GO:0048732	gland development	-19.3881	-16.2473	1051,1054,2146,2624,2625,3175,3664,4487,4488,5454,5916,6299,6495,6657,6658,6662,6722,7392,7494,8626,8820,9480,10765,51176,79733,144455,468,688,1749,1750,2355,3066,4094,5453,5991,6659,6664,58495,79977,170302	CEBPB,CEBPG,EZH2,GATA2,GATA3,ONECUT1,IRF6,MSX1,MSX2,POU3F2,RARG,SALL1,SIX1,SOX2,SOX3,SOX9,SRF,USF2,XBP1,TP63,HESX1,ONECUT2,KDM5B,LEF1,E2F8,E2F7,ATF4,KLF5,DLX5,DLX6,FOSL2,HDAC2,MAF,POU3F1,RFX3,SOX4,SOX11,OVOL2,GRHL2,ARX	40/-
8_Member	GO Biological Processes	GO:0048732	gland development	-19.3881	-16.2473	1051,1054,2146,2624,2625,3175,3664,4487,4488,5454,5916,6299,6495,6657,6658,6662,6722,7392,7494,8626,8820,9480,10765,51176,79733,144455	CEBPB,CEBPG,EZH2,GATA2,GATA3,ONECUT1,IRF6,MSX1,MSX2,POU3F2,RARG,SALL1,SIX1,SOX2,SOX3,SOX9,SRF,USF2,XBP1,TP63,HESX1,ONECUT2,KDM5B,LEF1,E2F8,E2F7	26/426
8_Member	GO Biological Processes	GO:0030855	epithelial cell differentiation	-19.3107	-16.1963	468,688,1051,1749,1750,2146,2355,2624,2625,3066,3175,3664,4094,5453,5454,5916,5991,6299,6495,6659,6662,6664,8626,9480,10765,58495,79733,79977,144455,170302	ATF4,KLF5,CEBPB,DLX5,DLX6,EZH2,FOSL2,GATA2,GATA3,HDAC2,ONECUT1,IRF6,MAF,POU3F1,POU3F2,RARG,RFX3,SALL1,SIX1,SOX4,SOX9,SOX11,TP63,ONECUT2,KDM5B,OVOL2,E2F8,GRHL2,E2F7,ARX	30/631
8_Member	GO Biological Processes	GO:0001889	liver development	-7.40541	-5.43526	1051,1054,2146,3175,6662,7494,9480,79733,144455	CEBPB,CEBPG,EZH2,ONECUT1,SOX9,XBP1,ONECUT2,E2F8,E2F7	9/132
8_Member	GO Biological Processes	GO:0061008	hepaticobiliary system development	-7.32071	-5.37026	1051,1054,2146,3175,6662,7494,9480,79733,144455	CEBPB,CEBPG,EZH2,ONECUT1,SOX9,XBP1,ONECUT2,E2F8,E2F7	9/135
9_Summary	WikiPathways	WP3527	Pre implantation embryo	-19.1738	-16.0842	1649,1958,2354,2624,2625,4603,5460,6597,6657,6664,7004,7021,79923,83439,1051,3725,4791,4904,5454,5978,6667	DDIT3,EGR1,FOSB,GATA2,GATA3,MYBL1,POU5F1,SMARCA4,SOX2,SOX11,TEAD4,TFAP2B,NANOG,TCF7L1,CEBPB,JUN,NFKB2,YBX1,POU3F2,REST,SP1	21/-
9_Member	WikiPathways	WP3527	Pre implantation embryo	-19.1738	-16.0842	1649,1958,2354,2624,2625,4603,5460,6597,6657,6664,7004,7021,79923,83439	DDIT3,EGR1,FOSB,GATA2,GATA3,MYBL1,POU5F1,SMARCA4,SOX2,SOX11,TEAD4,TFAP2B,NANOG,TCF7L1	14/58
9_Member	WikiPathways	WP706	Sudden infant death syndrome SIDS susceptibility pathways	-11.4312	-8.96707	1051,1958,2624,2625,3725,4791,4904,5454,5460,5978,6657,6667,79923	CEBPB,EGR1,GATA2,GATA3,JUN,NFKB2,YBX1,POU3F2,POU5F1,REST,SOX2,SP1,NANOG	13/160
10_Summary	Reactome Gene Sets	R-HSA-9758941	Gastrulation	-18.653	-15.5868	1749,3975,4487,5015,5077,5081,5453,5460,6657,6934,7004,7021,7022,7545,51176,79923,83439,3066,3198,4488,4609,4791,6662,64211	DLX5,LHX1,MSX1,OTX2,PAX3,PAX7,POU3F1,POU5F1,SOX2,TCF7L2,TEAD4,TFAP2B,TFAP2C,ZIC1,LEF1,NANOG,TCF7L1,HDAC2,HOXA1,MSX2,MYC,NFKB2,SOX9,LHX5	24/-
10_Member	Reactome Gene Sets	R-HSA-9758941	Gastrulation	-18.653	-15.5868	1749,3975,4487,5015,5077,5081,5453,5460,6657,6934,7004,7021,7022,7545,51176,79923,83439	DLX5,LHX1,MSX1,OTX2,PAX3,PAX7,POU3F1,POU5F1,SOX2,TCF7L2,TEAD4,TFAP2B,TFAP2C,ZIC1,LEF1,NANOG,TCF7L1	17/125
10_Member	Reactome Gene Sets	R-HSA-9834899	Specification of the neural plate border	-18.5923	-15.5484	1749,4487,5077,5081,5460,6657,7021,7022,7545,83439	DLX5,MSX1,PAX3,PAX7,POU5F1,SOX2,TFAP2B,TFAP2C,ZIC1,TCF7L1	10/17
10_Member	WikiPathways	WP2064	Neural crest differentiation	-17.1027	-14.2026	1749,3066,3198,3975,4487,4488,4609,4791,5077,5081,6662,7021,7545,64211,83439	DLX5,HDAC2,HOXA1,LHX1,MSX1,MSX2,MYC,NFKB2,PAX3,PAX7,SOX9,TFAP2B,ZIC1,LHX5,TCF7L1	15/101
11_Summary	GO Biological Processes	GO:0045596	negative regulation of cell differentiation	-18.4689	-15.4462	1649,1869,2146,2308,2309,2624,2625,4487,4488,4609,4780,4904,5916,5978,6597,6657,6658,6659,6662,6664,7157,7494,7528,8626,23512,27086,51621,53335,55553,58495,122953,1051,1871,3664,4297,6722,7021,7027,7536,8061,144455,467,468,3725	DDIT3,E2F1,EZH2,FOXO1,FOXO3,GATA2,GATA3,MSX1,MSX2,MYC,NFE2L2,YBX1,RARG,REST,SMARCA4,SOX2,SOX3,SOX4,SOX9,SOX11,TP53,XBP1,YY1,TP63,SUZ12,FOXP1,KLF13,BCL11A,SOX6,OVOL2,JDP2,CEBPB,E2F3,IRF6,KMT2A,SRF,TFAP2B,TFDP1,SF1,FOSL1,E2F7,ATF3,ATF4,JUN	44/-
11_Member	GO Biological Processes	GO:0045596	negative regulation of cell differentiation	-18.4689	-15.4462	1649,1869,2146,2308,2309,2624,2625,4487,4488,4609,4780,4904,5916,5978,6597,6657,6658,6659,6662,6664,7157,7494,7528,8626,23512,27086,51621,53335,55553,58495,122953	DDIT3,E2F1,EZH2,FOXO1,FOXO3,GATA2,GATA3,MSX1,MSX2,MYC,NFE2L2,YBX1,RARG,REST,SMARCA4,SOX2,SOX3,SOX4,SOX9,SOX11,TP53,XBP1,YY1,TP63,SUZ12,FOXP1,KLF13,BCL11A,SOX6,OVOL2,JDP2	31/735
11_Member	GO Biological Processes	GO:0008285	negative regulation of cell population proliferation	-12.067	-9.51452	1051,1869,1871,2624,2625,3664,4297,4487,4488,4609,5916,5978,6657,6659,6662,6664,6722,7021,7027,7157,7536,8061,51621,58495,144455	CEBPB,E2F1,E2F3,GATA2,GATA3,IRF6,KMT2A,MSX1,MSX2,MYC,RARG,REST,SOX2,SOX4,SOX9,SOX11,SRF,TFAP2B,TFDP1,TP53,SF1,FOSL1,KLF13,OVOL2,E2F7	25/791
11_Member	GO Biological Processes	GO:0043068	positive regulation of programmed cell death	-9.5705	-7.2863	467,468,1649,1869,1871,2308,2309,3725,4487,4488,4609,5916,5978,6659,7021,7157,8061,8626,27086	ATF3,ATF4,DDIT3,E2F1,E2F3,FOXO1,FOXO3,JUN,MSX1,MSX2,MYC,RARG,REST,SOX4,TFAP2B,TP53,FOSL1,TP63,FOXP1	19/574
11_Member	GO Biological Processes	GO:0043065	positive regulation of apoptotic process	-8.98422	-6.78847	467,468,1649,1869,1871,2308,2309,3725,4487,4488,4609,5916,5978,6659,7021,7157,8061,8626	ATF3,ATF4,DDIT3,E2F1,E2F3,FOXO1,FOXO3,JUN,MSX1,MSX2,MYC,RARG,REST,SOX4,TFAP2B,TP53,FOSL1,TP63	18/552
12_Summary	KEGG Pathway	hsa05166	Human T-cell leukemia virus 1 infection	-18.2532	-15.2508	468,1869,1870,1871,1958,1959,2005,2353,3725,4487,4488,4609,4791,4801,5971,6722,6908,7157,8061,9586,3661,2625,3727,4205,6256,6667,1649,2354,3066,405,688,1051,3726,9575	ATF4,E2F1,E2F2,E2F3,EGR1,EGR2,ELK4,FOS,JUN,MSX1,MSX2,MYC,NFKB2,NFYB,RELB,SRF,TBP,TP53,FOSL1,CREB5,IRF3,GATA3,JUND,MEF2A,RXRA,SP1,DDIT3,FOSB,HDAC2,ARNT,KLF5,CEBPB,JUNB,CLOCK	34/-
12_Member	KEGG Pathway	hsa05166	Human T-cell leukemia virus 1 infection	-18.2532	-15.2508	468,1869,1870,1871,1958,1959,2005,2353,3725,4487,4488,4609,4791,4801,5971,6722,6908,7157,8061,9586	ATF4,E2F1,E2F2,E2F3,EGR1,EGR2,ELK4,FOS,JUN,MSX1,MSX2,MYC,NFKB2,NFYB,RELB,SRF,TBP,TP53,FOSL1,CREB5	20/222
12_Member	KEGG Pathway	hsa05161	Hepatitis B	-8.91517	-6.73462	468,1869,1870,1871,1959,2353,3661,3725,4609,7157,9586	ATF4,E2F1,E2F2,E2F3,EGR2,FOS,IRF3,JUN,MYC,TP53,CREB5	11/162
12_Member	KEGG Pathway	hsa04928	Parathyroid hormone synthesis, secretion and action	-7.96272	-5.92317	468,1958,2353,2625,3727,4205,6256,6667,9586	ATF4,EGR1,FOS,GATA3,JUND,MEF2A,RXRA,SP1,CREB5	9/114
12_Member	WikiPathways	WP382	MAPK signaling pathway	-6.99772	-5.09057	468,1649,2005,2353,3725,3727,4609,4791,5971,6722,7157	ATF4,DDIT3,ELK4,FOS,JUN,JUND,MYC,NFKB2,RELB,SRF,TP53	11/248
12_Member	KEGG Pathway	hsa04010	MAPK signaling pathway	-6.18815	-4.38979	468,1649,2005,2353,3725,3727,4609,4791,5971,6722,7157	ATF4,DDIT3,ELK4,FOS,JUN,JUND,MYC,NFKB2,RELB,SRF,TP53	11/299
12_Member	KEGG Pathway	hsa05031	Amphetamine addiction	-5.72854	-3.99959	468,2353,2354,3066,3725,9586	ATF4,FOS,FOSB,HDAC2,JUN,CREB5	6/69
12_Member	KEGG Pathway	hsa05207	Chemical carcinogenesis - receptor activation	-5.66409	-3.9414	405,468,688,1869,2353,3725,4609,6256,9586	ARNT,ATF4,KLF5,E2F1,FOS,JUN,MYC,RXRA,CREB5	9/212
12_Member	KEGG Pathway	hsa05163	Human cytomegalovirus infection	-5.45255	-3.75698	468,1869,1870,1871,3661,4609,6667,7157,9586	ATF4,E2F1,E2F2,E2F3,IRF3,MYC,SP1,TP53,CREB5	9/225
12_Member	WikiPathways	WP5272	LDL influence on CD14 and TLR4	-5.20094	-3.54089	468,4791,5971,9586	ATF4,NFKB2,RELB,CREB5	4/23
12_Member	WikiPathways	WP4666	Hepatitis B infection	-4.76695	-3.1658	468,1959,2353,3661,3725,4609,9586	ATF4,EGR2,FOS,IRF3,JUN,MYC,CREB5	7/151
12_Member	KEGG Pathway	hsa04668	TNF signaling pathway	-4.46672	-2.92527	468,1051,2353,3725,3726,9586	ATF4,CEBPB,FOS,JUN,JUNB,CREB5	6/114
12_Member	KEGG Pathway	hsa05030	Cocaine addiction	-3.86876	-2.42203	468,2354,3725,9586	ATF4,FOSB,JUN,CREB5	4/49
12_Member	KEGG Pathway	hsa04915	Estrogen signaling pathway	-3.07181	-1.73878	468,2353,3725,6667,9586	ATF4,FOS,JUN,SP1,CREB5	5/137
12_Member	KEGG Pathway	hsa04935	Growth hormone synthesis, secretion and action	-2.40684	-1.14328	468,2353,3726,9586	ATF4,FOS,JUNB,CREB5	4/120
12_Member	KEGG Pathway	hsa04927	Cortisol synthesis and secretion	-2.29585	-1.04552	468,6667,9586	ATF4,SP1,CREB5	3/65
12_Member	KEGG Pathway	hsa04926	Relaxin signaling pathway	-2.2956	-1.04552	468,2353,3725,9586	ATF4,FOS,JUN,CREB5	4/129
12_Member	KEGG Pathway	hsa04728	Dopaminergic synapse	-2.2605	-1.0139	468,2353,9575,9586	ATF4,FOS,CLOCK,CREB5	4/132
13_Summary	KEGG Pathway	hsa05202	Transcriptional misregulation in cancer	-18.0868	-15.1037	1051,1649,2005,2118,2119,2308,3066,4094,4297,4609,4613,5077,5081,6256,6495,6667,7157,25942,51513	CEBPB,DDIT3,ELK4,ETV4,ETV5,FOXO1,HDAC2,MAF,KMT2A,MYC,MYCN,PAX3,PAX7,RXRA,SIX1,SP1,TP53,SIN3A,ETV7	19/-
13_Member	KEGG Pathway	hsa05202	Transcriptional misregulation in cancer	-18.0868	-15.1037	1051,1649,2005,2118,2119,2308,3066,4094,4297,4609,4613,5077,5081,6256,6495,6667,7157,25942,51513	CEBPB,DDIT3,ELK4,ETV4,ETV5,FOXO1,HDAC2,MAF,KMT2A,MYC,MYCN,PAX3,PAX7,RXRA,SIX1,SP1,TP53,SIN3A,ETV7	19/193
14_Summary	WikiPathways	WP4211	Transcriptional cascade regulating adipogenesis	-17.7217	-14.757	688,1051,1052,1054,1649,1959,2624,2625,6720,2308,3661,83439,1869,4205,6256,6667,8609,2355,6934,7021,63976,122953,3066,6721	KLF5,CEBPB,CEBPD,CEBPG,DDIT3,EGR2,GATA2,GATA3,SREBF1,FOXO1,IRF3,TCF7L1,E2F1,MEF2A,RXRA,SP1,KLF7,FOSL2,TCF7L2,TFAP2B,PRDM16,JDP2,HDAC2,SREBF2	24/-
14_Member	WikiPathways	WP4211	Transcriptional cascade regulating adipogenesis	-17.7217	-14.757	688,1051,1052,1054,1649,1959,2624,2625,6720	KLF5,CEBPB,CEBPD,CEBPG,DDIT3,EGR2,GATA2,GATA3,SREBF1	9/13
14_Member	WikiPathways	WP4149	White fat cell differentiation	-17.1003	-14.2026	688,1051,1052,1649,1959,2308,2624,2625,3661,6720,83439	KLF5,CEBPB,CEBPD,DDIT3,EGR2,FOXO1,GATA2,GATA3,IRF3,SREBF1,TCF7L1	11/32
14_Member	WikiPathways	WP236	Adipogenesis	-13.9353	-11.2032	688,1051,1052,1649,1869,1959,2308,2624,2625,4205,6256,6667,6720,8609	KLF5,CEBPB,CEBPD,DDIT3,E2F1,EGR2,FOXO1,GATA2,GATA3,MEF2A,RXRA,SP1,SREBF1,KLF7	14/131
14_Member	GO Biological Processes	GO:0045444	fat cell differentiation	-10.2418	-7.86064	1051,1052,1959,2308,2355,2624,6720,6934,7021,63976,122953	CEBPB,CEBPD,EGR2,FOXO1,FOSL2,GATA2,SREBF1,TCF7L2,TFAP2B,PRDM16,JDP2	11/122
14_Member	Reactome Gene Sets	R-HSA-9843745	Adipogenesis	-8.13484	-6.0664	688,1051,1052,1959,3066,6256,6720,6721,63976	KLF5,CEBPB,CEBPD,EGR2,HDAC2,RXRA,SREBF1,SREBF2,PRDM16	9/109
14_Member	Reactome Gene Sets	R-HSA-381340	Transcriptional regulation of white adipocyte differentiation	-6.47091	-4.63386	688,1051,1052,1959,6256,6720,6721	KLF5,CEBPB,CEBPD,EGR2,RXRA,SREBF1,SREBF2	7/84
15_Summary	WikiPathways	WP2853	Endoderm differentiation	-17.5775	-14.6306	2005,2146,2308,3175,3198,3975,5015,5077,5460,5916,6657,11166,23528,51176,79923,79977,83439,688,2625,4780,6722,7003	ELK4,EZH2,FOXO1,ONECUT1,HOXA1,LHX1,OTX2,PAX3,POU5F1,RARG,SOX2,SOX21,ZNF281,LEF1,NANOG,GRHL2,TCF7L1,KLF5,GATA3,NFE2L2,SRF,TEAD1	22/-
15_Member	WikiPathways	WP2853	Endoderm differentiation	-17.5775	-14.6306	2005,2146,2308,3175,3198,3975,5015,5077,5460,5916,6657,11166,23528,51176,79923,79977,83439	ELK4,EZH2,FOXO1,ONECUT1,HOXA1,LHX1,OTX2,PAX3,POU5F1,RARG,SOX2,SOX21,ZNF281,LEF1,NANOG,GRHL2,TCF7L1	17/144
15_Member	WikiPathways	WP2857	Mesodermal commitment pathway	-14.5501	-11.7734	688,2005,2625,4780,5460,5916,6657,6722,7003,11166,23528,51176,79923,79977,83439	KLF5,ELK4,GATA3,NFE2L2,POU5F1,RARG,SOX2,SRF,TEAD1,SOX21,ZNF281,LEF1,NANOG,GRHL2,TCF7L1	15/148
16_Summary	GO Biological Processes	GO:0035239	tube morphogenesis	-15.3868	-12.547	688,2018,2624,2625,3198,3726,3975,4488,4609,5916,6299,6495,6659,6662,6664,6722,7021,7494,8626,8820,10765,51176,58495,79733,79977,144455,153572,3212,2146,2309,2355,6657,7157,170302,1958,4090,4953,5455,4487,2118,4613,338917,27086,53335,5454,6597,4297,25806,1871,3175	KLF5,EMX2,GATA2,GATA3,HOXA1,JUNB,LHX1,MSX2,MYC,RARG,SALL1,SIX1,SOX4,SOX9,SOX11,SRF,TFAP2B,XBP1,TP63,HESX1,KDM5B,LEF1,OVOL2,E2F8,GRHL2,E2F7,IRX2,HOXB2,EZH2,FOXO3,FOSL2,SOX2,TP53,ARX,EGR1,SMAD5,ODC1,POU3F3,MSX1,ETV4,MYCN,VSX2,FOXP1,BCL11A,POU3F2,SMARCA4,KMT2A,VAX2,E2F3,ONECUT1	50/-
16_Member	GO Biological Processes	GO:0035239	tube morphogenesis	-15.3868	-12.547	688,2018,2624,2625,3198,3726,3975,4488,4609,5916,6299,6495,6659,6662,6664,6722,7021,7494,8626,8820,10765,51176,58495,79733,79977,144455,153572	KLF5,EMX2,GATA2,GATA3,HOXA1,JUNB,LHX1,MSX2,MYC,RARG,SALL1,SIX1,SOX4,SOX9,SOX11,SRF,TFAP2B,XBP1,TP63,HESX1,KDM5B,LEF1,OVOL2,E2F8,GRHL2,E2F7,IRX2	27/682
16_Member	GO Biological Processes	GO:0002009	morphogenesis of an epithelium	-10.2842	-7.8935	2625,3212,3975,4488,4609,5916,6299,6495,6662,6664,6722,8626,8820,10765,51176,58495,79977,153572	GATA3,HOXB2,LHX1,MSX2,MYC,RARG,SALL1,SIX1,SOX9,SOX11,SRF,TP63,HESX1,KDM5B,LEF1,OVOL2,GRHL2,IRX2	18/458
16_Member	GO Biological Processes	GO:0040007	growth	-9.86881	-7.53674	688,2146,2309,2355,2625,3975,4488,5916,6299,6657,6662,6722,7157,8820,10765,79977,170302	KLF5,EZH2,FOXO3,FOSL2,GATA3,LHX1,MSX2,RARG,SALL1,SOX2,SOX9,SRF,TP53,HESX1,KDM5B,GRHL2,ARX	17/424
16_Member	GO Biological Processes	GO:0048589	developmental growth	-9.86881	-7.53674	688,2146,2309,2355,2625,3975,4488,5916,6299,6657,6662,6722,7157,8820,10765,79977,170302	KLF5,EZH2,FOXO3,FOSL2,GATA3,LHX1,MSX2,RARG,SALL1,SOX2,SOX9,SRF,TP53,HESX1,KDM5B,GRHL2,ARX	17/424
16_Member	GO Biological Processes	GO:0072001	renal system development	-9.82579	-7.5062	1958,2018,2625,3975,4090,4609,4953,5455,6299,6495,6659,6662,6664,7021,153572	EGR1,EMX2,GATA3,LHX1,SMAD5,MYC,ODC1,POU3F3,SALL1,SIX1,SOX4,SOX9,SOX11,TFAP2B,IRX2	15/313
16_Member	GO Biological Processes	GO:0060562	epithelial tube morphogenesis	-9.80651	-7.49099	2625,3975,4488,4609,5916,6299,6495,6662,6722,8820,10765,51176,58495,79977,153572	GATA3,LHX1,MSX2,MYC,RARG,SALL1,SIX1,SOX9,SRF,HESX1,KDM5B,LEF1,OVOL2,GRHL2,IRX2	15/314
16_Member	GO Biological Processes	GO:0048729	tissue morphogenesis	-9.59585	-7.30402	2625,3212,3975,4487,4488,4609,5916,6299,6495,6662,6664,6722,8626,8820,10765,51176,58495,79977,153572	GATA3,HOXB2,LHX1,MSX1,MSX2,MYC,RARG,SALL1,SIX1,SOX9,SOX11,SRF,TP63,HESX1,KDM5B,LEF1,OVOL2,GRHL2,IRX2	19/572
16_Member	GO Biological Processes	GO:0072080	nephron tubule development	-9.10285	-6.87189	2625,3975,4609,5455,6299,6495,6662,7021,153572	GATA3,LHX1,MYC,POU3F3,SALL1,SIX1,SOX9,TFAP2B,IRX2	9/85
16_Member	GO Biological Processes	GO:0001822	kidney development	-8.99669	-6.79167	1958,2625,3975,4090,4609,4953,5455,6299,6495,6659,6662,6664,7021,153572	EGR1,GATA3,LHX1,SMAD5,MYC,ODC1,POU3F3,SALL1,SIX1,SOX4,SOX9,SOX11,TFAP2B,IRX2	14/303
16_Member	GO Biological Processes	GO:0061326	renal tubule development	-8.87833	-6.70369	2625,3975,4609,5455,6299,6495,6662,7021,153572	GATA3,LHX1,MYC,POU3F3,SALL1,SIX1,SOX9,TFAP2B,IRX2	9/90
16_Member	GO Biological Processes	GO:0061138	morphogenesis of a branching epithelium	-8.80284	-6.63403	3975,4488,4609,6299,6495,6662,6722,8626,10765,51176,79977	LHX1,MSX2,MYC,SALL1,SIX1,SOX9,SRF,TP63,KDM5B,LEF1,GRHL2	11/166
16_Member	GO Biological Processes	GO:0001763	morphogenesis of a branching structure	-8.50873	-6.39152	3975,4488,4609,6299,6495,6662,6722,8626,10765,51176,79977	LHX1,MSX2,MYC,SALL1,SIX1,SOX9,SRF,TP63,KDM5B,LEF1,GRHL2	11/177
16_Member	GO Biological Processes	GO:0072006	nephron development	-8.39534	-6.28597	1958,2625,3975,4609,5455,6299,6495,6662,7021,153572	EGR1,GATA3,LHX1,MYC,POU3F3,SALL1,SIX1,SOX9,TFAP2B,IRX2	10/139
16_Member	GO Biological Processes	GO:0072073	kidney epithelium development	-8.36513	-6.26077	2625,3975,4090,4609,5455,6299,6495,6662,7021,153572	GATA3,LHX1,SMAD5,MYC,POU3F3,SALL1,SIX1,SOX9,TFAP2B,IRX2	10/140
16_Member	Reactome Gene Sets	R-HSA-9830369	Kidney development	-8.32497	-6.22804	2018,2625,3975,5455,6299,6495,153572	EMX2,GATA3,LHX1,POU3F3,SALL1,SIX1,IRX2	7/46
16_Member	GO Biological Processes	GO:0072009	nephron epithelium development	-8.13484	-6.0664	2625,3975,4609,5455,6299,6495,6662,7021,153572	GATA3,LHX1,MYC,POU3F3,SALL1,SIX1,SOX9,TFAP2B,IRX2	9/109
16_Member	GO Biological Processes	GO:0072189	ureter development	-7.63003	-5.62358	2018,2625,3975,6495,6662	EMX2,GATA3,LHX1,SIX1,SOX9	5/17
16_Member	GO Biological Processes	GO:0090183	regulation of kidney development	-7.61195	-5.60749	2146,2625,3975,4609,6495,6662	EZH2,GATA3,LHX1,MYC,SIX1,SOX9	6/34
16_Member	GO Biological Processes	GO:0060993	kidney morphogenesis	-7.58088	-5.5831	2625,3975,4609,6299,6495,6659,6662,153572	GATA3,LHX1,MYC,SALL1,SIX1,SOX4,SOX9,IRX2	8/89
16_Member	GO Biological Processes	GO:0072197	ureter morphogenesis	-7.57523	-5.58057	2018,2625,3975,6662	EMX2,GATA3,LHX1,SOX9	4/7
16_Member	WikiPathways	WP5053	Development of ureteric collection system	-7.49377	-5.5087	2118,2625,3975,4613,5916,6299,6495	ETV4,GATA3,LHX1,MYCN,RARG,SALL1,SIX1	7/60
16_Member	GO Biological Processes	GO:0048754	branching morphogenesis of an epithelial tube	-7.26539	-5.32703	3975,4488,4609,6299,6495,6662,6722,10765,51176	LHX1,MSX2,MYC,SALL1,SIX1,SOX9,SRF,KDM5B,LEF1	9/137
16_Member	GO Biological Processes	GO:0072078	nephron tubule morphogenesis	-7.10952	-5.18126	2625,3975,4609,6299,6495,6662,153572	GATA3,LHX1,MYC,SALL1,SIX1,SOX9,IRX2	7/68
16_Member	GO Biological Processes	GO:0016331	morphogenesis of embryonic epithelium	-7.07856	-5.15854	2625,5916,6495,6662,6664,8626,58495,79977,153572	GATA3,RARG,SIX1,SOX9,SOX11,TP63,OVOL2,GRHL2,IRX2	9/144
16_Member	GO Biological Processes	GO:0035148	tube formation	-7.07856	-5.15854	2625,3198,5916,6495,6662,8820,58495,79977,153572	GATA3,HOXA1,RARG,SIX1,SOX9,HESX1,OVOL2,GRHL2,IRX2	9/144
16_Member	GO Biological Processes	GO:0072088	nephron epithelium morphogenesis	-7.02117	-5.11084	2625,3975,4609,6299,6495,6662,153572	GATA3,LHX1,MYC,SALL1,SIX1,SOX9,IRX2	7/70
16_Member	GO Biological Processes	GO:0061333	renal tubule morphogenesis	-6.93554	-5.03779	2625,3975,4609,6299,6495,6662,153572	GATA3,LHX1,MYC,SALL1,SIX1,SOX9,IRX2	7/72
16_Member	GO Biological Processes	GO:0072028	nephron morphogenesis	-6.93554	-5.03779	2625,3975,4609,6299,6495,6662,153572	GATA3,LHX1,MYC,SALL1,SIX1,SOX9,IRX2	7/72
16_Member	GO Biological Processes	GO:0001656	metanephros development	-6.40057	-4.57022	3975,5455,6299,6495,6662,7021,153572	LHX1,POU3F3,SALL1,SIX1,SOX9,TFAP2B,IRX2	7/86
16_Member	GO Biological Processes	GO:0001657	ureteric bud development	-6.36607	-4.54231	2625,3975,4090,4609,6299,6495,6662	GATA3,LHX1,SMAD5,MYC,SALL1,SIX1,SOX9	7/87
16_Member	GO Biological Processes	GO:0072163	mesonephric epithelium development	-6.332	-4.51344	2625,3975,4090,4609,6299,6495,6662	GATA3,LHX1,SMAD5,MYC,SALL1,SIX1,SOX9	7/88
16_Member	GO Biological Processes	GO:0072164	mesonephric tubule development	-6.332	-4.51344	2625,3975,4090,4609,6299,6495,6662	GATA3,LHX1,SMAD5,MYC,SALL1,SIX1,SOX9	7/88
16_Member	GO Biological Processes	GO:0072175	epithelial tube formation	-6.29913	-4.48621	2625,5916,6495,6662,8820,58495,79977,153572	GATA3,RARG,SIX1,SOX9,HESX1,OVOL2,GRHL2,IRX2	8/130
16_Member	GO Biological Processes	GO:0060675	ureteric bud morphogenesis	-6.27109	-4.46526	2625,3975,4609,6299,6495,6662	GATA3,LHX1,MYC,SALL1,SIX1,SOX9	6/56
16_Member	GO Biological Processes	GO:0072171	mesonephric tubule morphogenesis	-6.22468	-4.42385	2625,3975,4609,6299,6495,6662	GATA3,LHX1,MYC,SALL1,SIX1,SOX9	6/57
16_Member	GO Biological Processes	GO:0001823	mesonephros development	-6.19985	-4.40026	2625,3975,4090,4609,6299,6495,6662	GATA3,LHX1,SMAD5,MYC,SALL1,SIX1,SOX9	7/92
16_Member	GO Biological Processes	GO:0072210	metanephric nephron development	-6.14554	-4.35331	3975,6299,6662,7021,153572	LHX1,SALL1,SOX9,TFAP2B,IRX2	5/32
16_Member	WikiPathways	WP5236	Markers of kidney cell lineage	-6.13449	-4.34347	2018,3975,4090,6299,6495,338917	EMX2,LHX1,SMAD5,SALL1,SIX1,VSX2	6/59
16_Member	GO Biological Processes	GO:0071599	otic vesicle development	-6.13149	-4.34168	2625,6495,6662,8820	GATA3,SIX1,SOX9,HESX1	4/14
16_Member	GO Biological Processes	GO:0072079	nephron tubule formation	-5.55255	-3.84413	2625,6495,6662,153572	GATA3,SIX1,SOX9,IRX2	4/19
16_Member	GO Biological Processes	GO:0001658	branching involved in ureteric bud morphogenesis	-5.38678	-3.69989	3975,4609,6299,6495,6662	LHX1,MYC,SALL1,SIX1,SOX9	5/45
16_Member	GO Biological Processes	GO:0001838	embryonic epithelial tube formation	-5.37427	-3.69023	2625,5916,6495,6662,58495,79977,153572	GATA3,RARG,SIX1,SOX9,OVOL2,GRHL2,IRX2	7/122
16_Member	GO Biological Processes	GO:1905330	regulation of morphogenesis of an epithelium	-4.59398	-3.02867	2625,3975,6495,6662,27086	GATA3,LHX1,SIX1,SOX9,FOXP1	5/65
16_Member	GO Biological Processes	GO:0110110	positive regulation of animal organ morphogenesis	-4.50162	-2.95399	2625,4487,6495,6662	GATA3,MSX1,SIX1,SOX9	4/34
16_Member	GO Biological Processes	GO:1905332	positive regulation of morphogenesis of an epithelium	-4.40136	-2.87137	2625,3975,6495,6662	GATA3,LHX1,SIX1,SOX9	4/36
16_Member	WikiPathways	WP4823	Genes controlling nephrogenesis	-4.05313	-2.57629	2018,2118,3975,6495	EMX2,ETV4,LHX1,SIX1	4/44
16_Member	GO Biological Processes	GO:0090190	positive regulation of branching involved in ureteric bud morphogenesis	-3.94515	-2.47934	3975,6495,6662	LHX1,SIX1,SOX9	3/18
16_Member	Reactome Gene Sets	R-HSA-9830364	Formation of the nephric duct	-3.94515	-2.47934	2018,2625,3975	EMX2,GATA3,LHX1	3/18
16_Member	GO Biological Processes	GO:2000027	regulation of animal organ morphogenesis	-3.93735	-2.47611	2625,3975,4487,6495,6662	GATA3,LHX1,MSX1,SIX1,SOX9	5/89
16_Member	GO Biological Processes	GO:0001764	neuron migration	-3.93584	-2.47516	2018,2624,2625,3975,6722,170302	EMX2,GATA2,GATA3,LHX1,SRF,ARX	6/142
16_Member	GO Biological Processes	GO:0072273	metanephric nephron morphogenesis	-3.87221	-2.42328	3975,6299,6662	LHX1,SALL1,SOX9	3/19
16_Member	GO Biological Processes	GO:0090102	cochlea development	-3.83434	-2.39144	2624,3198,6495,6662	GATA2,HOXA1,SIX1,SOX9	4/50
16_Member	GO Biological Processes	GO:0090189	regulation of branching involved in ureteric bud morphogenesis	-3.73808	-2.30804	3975,6495,6662	LHX1,SIX1,SOX9	3/21
16_Member	GO Biological Processes	GO:0060688	regulation of morphogenesis of a branching structure	-3.7354	-2.3059	3975,6495,6662,53335	LHX1,SIX1,SOX9,BCL11A	4/53
16_Member	GO Biological Processes	GO:0090103	cochlea morphogenesis	-3.5608	-2.15442	3198,6495,6662	HOXA1,SIX1,SOX9	3/24
16_Member	GO Biological Processes	GO:0002053	positive regulation of mesenchymal cell proliferation	-3.45543	-2.06332	4609,6495,6662	MYC,SIX1,SOX9	3/26
16_Member	GO Biological Processes	GO:0003338	metanephros morphogenesis	-3.45543	-2.06332	3975,6299,6662	LHX1,SALL1,SOX9	3/26
16_Member	GO Biological Processes	GO:0060065	uterus development	-3.45543	-2.06332	2625,3975,10765	GATA3,LHX1,KDM5B	3/26
16_Member	GO Biological Processes	GO:0010463	mesenchymal cell proliferation	-3.40597	-2.02296	4487,6495,6662	MSX1,SIX1,SOX9	3/27
16_Member	GO Biological Processes	GO:0048663	neuron fate commitment	-3.20099	-1.8482	2624,5454,6495,6662	GATA2,POU3F2,SIX1,SOX9	4/73
16_Member	GO Biological Processes	GO:0031128	developmental induction	-3.18507	-1.83668	6299,6495,6662	SALL1,SIX1,SOX9	3/32
16_Member	GO Biological Processes	GO:0010464	regulation of mesenchymal cell proliferation	-3.14537	-1.80441	4609,6495,6662	MYC,SIX1,SOX9	3/33
16_Member	GO Biological Processes	GO:0003407	neural retina development	-3.11355	-1.77426	3975,6597,6662,7021	LHX1,SMARCA4,SOX9,TFAP2B	4/77
16_Member	GO Biological Processes	GO:0048665	neuron fate specification	-3.06972	-1.73849	5454,6495,6662	POU3F2,SIX1,SOX9	3/35
16_Member	GO Biological Processes	GO:0009791	post-embryonic development	-2.91527	-1.60056	2625,3975,4297,10765	GATA3,LHX1,KMT2A,KDM5B	4/87
16_Member	GO Biological Processes	GO:0060041	retina development in camera-type eye	-2.83314	-1.52963	3975,6597,6662,7021,25806	LHX1,SMARCA4,SOX9,TFAP2B,VAX2	5/155
16_Member	GO Biological Processes	GO:0034504	protein localization to nucleus	-2.47945	-1.209	1871,4487,6495,6662,7157	E2F3,MSX1,SIX1,SOX9,TP53	5/187
16_Member	GO Biological Processes	GO:0007219	Notch signaling pathway	-2.47287	-1.20461	3175,6495,6662,8626	ONECUT1,SIX1,SOX9,TP63	4/115
16_Member	GO Biological Processes	GO:0060042	retina morphogenesis in camera-type eye	-2.27733	-1.02899	3975,6662,7021	LHX1,SOX9,TFAP2B	3/66
17_Summary	Canonical Pathways	M2	PID SMAD2 3NUCLEAR PATHWAY	-15.2693	-12.4429	467,1051,2308,2309,2353,2625,3066,3725,4609,6667,7027,8819,25942,405,3175,4487,4488,5015,6664,7021,7157,9480,58495,63976,1869,5978,6597,7004,8626,4297,6872,6908,3054,8820,2146,23512,4613,4090,2624,7528,6657,4780,6722	ATF3,CEBPB,FOXO1,FOXO3,FOS,GATA3,HDAC2,JUN,MYC,SP1,TFDP1,SAP30,SIN3A,ARNT,ONECUT1,MSX1,MSX2,OTX2,SOX11,TFAP2B,TP53,ONECUT2,OVOL2,PRDM16,E2F1,REST,SMARCA4,TEAD4,TP63,KMT2A,TAF1,TBP,HCFC1,HESX1,EZH2,SUZ12,MYCN,SMAD5,GATA2,YY1,SOX2,NFE2L2,SRF	43/-
17_Member	Canonical Pathways	M2	PID SMAD2 3NUCLEAR PATHWAY	-15.2693	-12.4429	467,1051,2308,2309,2353,2625,3066,3725,4609,6667,7027,8819,25942	ATF3,CEBPB,FOXO1,FOXO3,FOS,GATA3,HDAC2,JUN,MYC,SP1,TFDP1,SAP30,SIN3A	13/82
17_Member	GO Biological Processes	GO:0090287	regulation of cellular response to growth factor stimulus	-8.77774	-6.61753	405,2625,3066,3175,4487,4488,5015,6664,7021,7157,8819,9480,25942,58495,63976	ARNT,GATA3,HDAC2,ONECUT1,MSX1,MSX2,OTX2,SOX11,TFAP2B,TP53,SAP30,ONECUT2,SIN3A,OVOL2,PRDM16	15/373
17_Member	Canonical Pathways	M105	PID TELOMERASE PATHWAY	-8.57251	-6.44509	1869,2353,3066,3725,4609,6667,8819,25942	E2F1,FOS,HDAC2,JUN,MYC,SP1,SAP30,SIN3A	8/67
17_Member	GO Biological Processes	GO:2000036	regulation of stem cell population maintenance	-8.27016	-6.17811	3066,4609,5978,6597,7004,8626,8819,25942	HDAC2,MYC,REST,SMARCA4,TEAD4,TP63,SAP30,SIN3A	8/73
17_Member	GO Biological Processes	GO:1902459	positive regulation of stem cell population maintenance	-8.19034	-6.10862	3066,5978,6597,7004,8626,8819,25942	HDAC2,REST,SMARCA4,TEAD4,TP63,SAP30,SIN3A	7/48
17_Member	CORUM	CORUM:1257	ALL-1 supercomplex	-8.15316	-6.07777	3066,4297,6872,6908,8819,25942	HDAC2,KMT2A,TAF1,TBP,SAP30,SIN3A	6/28
17_Member	CORUM	CORUM:2721	HCF-1 complex	-7.49056	-5.50739	3054,3066,6667,8819,25942	HCFC1,HDAC2,SP1,SAP30,SIN3A	5/18
17_Member	GO Biological Processes	GO:0090092	regulation of transmembrane receptor protein serine/threonine kinase signaling pathway	-6.83693	-4.94687	3066,3175,4487,4488,6664,7021,7157,8819,9480,25942,58495,63976	HDAC2,ONECUT1,MSX1,MSX2,SOX11,TFAP2B,TP53,SAP30,ONECUT2,SIN3A,OVOL2,PRDM16	12/317
17_Member	GO Biological Processes	GO:0030512	negative regulation of transforming growth factor beta receptor signaling pathway	-6.37671	-4.55032	3066,3175,7157,8819,9480,25942,58495,63976	HDAC2,ONECUT1,TP53,SAP30,ONECUT2,SIN3A,OVOL2,PRDM16	8/127
17_Member	GO Biological Processes	GO:0017015	regulation of transforming growth factor beta receptor signaling pathway	-6.31579	-4.4998	3066,3175,6664,7157,8819,9480,25942,58495,63976	HDAC2,ONECUT1,SOX11,TP53,SAP30,ONECUT2,SIN3A,OVOL2,PRDM16	9/177
17_Member	GO Biological Processes	GO:1903844	regulation of cellular response to transforming growth factor beta stimulus	-6.25445	-4.44988	3066,3175,6664,7157,8819,9480,25942,58495,63976	HDAC2,ONECUT1,SOX11,TP53,SAP30,ONECUT2,SIN3A,OVOL2,PRDM16	9/180
17_Member	CORUM	CORUM:739	SIN3-ING1b complex II	-5.87545	-4.12384	3066,6597,8819,25942	HDAC2,SMARCA4,SAP30,SIN3A	4/16
17_Member	CORUM	CORUM:3167	NCOR-SIN3-HDAC-HESX1 complex	-5.53542	-3.831	3066,8820,25942	HDAC2,HESX1,SIN3A	3/6
17_Member	CORUM	CORUM:1505	NCOR2 complex	-5.29408	-3.62347	3066,8819,25942	HDAC2,SAP30,SIN3A	3/7
17_Member	CORUM	CORUM:283	Sin3 complex	-5.29408	-3.62347	3066,8819,25942	HDAC2,SAP30,SIN3A	3/7
17_Member	CORUM	CORUM:54	SIN3 complex	-5.29408	-3.62347	3066,8819,25942	HDAC2,SAP30,SIN3A	3/7
17_Member	CORUM	CORUM:596	SIN3-HDAC-SAP30-ARID4 complex	-5.29408	-3.62347	3066,8819,25942	HDAC2,SAP30,SIN3A	3/7
17_Member	CORUM	CORUM:695	SIN3-HDAC-SAP30-ARID4 complex	-5.29408	-3.62347	3066,8819,25942	HDAC2,SAP30,SIN3A	3/7
17_Member	CORUM	CORUM:698	SIN3-HDAC-SAP30-ARID4 complex	-5.29408	-3.62347	3066,8819,25942	HDAC2,SAP30,SIN3A	3/7
17_Member	CORUM	CORUM:732	SIN3 complex	-5.29408	-3.62347	3066,8819,25942	HDAC2,SAP30,SIN3A	3/7
17_Member	Reactome Gene Sets	R-HSA-212165	Epigenetic regulation of gene expression	-5.1174	-3.46358	2146,3054,3066,4297,6908,8819,23512,25942	EZH2,HCFC1,HDAC2,KMT2A,TBP,SAP30,SUZ12,SIN3A	8/187
17_Member	CORUM	CORUM:591	SAP complex (Sin3-associated protein complex)	-5.09166	-3.4466	3066,8819,25942	HDAC2,SAP30,SIN3A	3/8
17_Member	CORUM	CORUM:696	BRMS1-SIN3-HDAC complex	-5.09166	-3.4466	3066,8819,25942	HDAC2,SAP30,SIN3A	3/8
17_Member	GO Biological Processes	GO:0090101	negative regulation of transmembrane receptor protein serine/threonine kinase signaling pathway	-4.93649	-3.30925	3066,3175,7157,8819,9480,25942,58495,63976	HDAC2,ONECUT1,TP53,SAP30,ONECUT2,SIN3A,OVOL2,PRDM16	8/198
17_Member	CORUM	CORUM:592	SAP complex (Sin3-associated protein complex)	-4.91727	-3.29335	3066,8819,25942	HDAC2,SAP30,SIN3A	3/9
17_Member	CORUM	CORUM:738	SIN3-ING1b complex I	-4.91727	-3.29335	3066,8819,25942	HDAC2,SAP30,SIN3A	3/9
17_Member	CORUM	CORUM:743	SIN3-SAP25 complex	-4.76407	-3.1658	3066,8819,25942	HDAC2,SAP30,SIN3A	3/10
17_Member	Reactome Gene Sets	R-HSA-201556	Signaling by ALK	-4.7229	-3.13158	3066,4609,4613,25942	HDAC2,MYC,MYCN,SIN3A	4/30
17_Member	CORUM	CORUM:691	SIN3-SAP25 complex	-4.62747	-3.0565	3066,8819,25942	HDAC2,SAP30,SIN3A	3/11
17_Member	CORUM	CORUM:803	BRG1-SIN3A-HDAC containing SWI/SNF remodeling complex I	-4.62747	-3.0565	3066,6597,25942	HDAC2,SMARCA4,SIN3A	3/11
17_Member	KEGG Pathway	hsa04350	TGF-beta signaling pathway	-4.59951	-3.03276	3066,4090,4609,6667,7027,25942	HDAC2,SMAD5,MYC,SP1,TFDP1,SIN3A	6/108
17_Member	Canonical Pathways	M101	PID HDAC CLASSI PATHWAY	-4.56162	-2.99848	2624,3066,7528,8819,25942	GATA2,HDAC2,YY1,SAP30,SIN3A	5/66
17_Member	CORUM	CORUM:2851	ING2 complex	-4.39198	-2.86662	3066,8819,25942	HDAC2,SAP30,SIN3A	3/13
17_Member	CORUM	CORUM:713	BRG1-SIN3A complex	-4.28895	-2.77655	3066,6597,25942	HDAC2,SMARCA4,SIN3A	3/14
17_Member	GO Biological Processes	GO:1902455	negative regulation of stem cell population maintenance	-3.45543	-2.06332	3066,8819,25942	HDAC2,SAP30,SIN3A	3/26
17_Member	Canonical Pathways	M219	PID HEDGEHOG GLI PATHWAY	-2.66961	-1.38276	3066,8819,25942	HDAC2,SAP30,SIN3A	3/48
17_Member	Reactome Gene Sets	R-HSA-427413	NoRC negatively regulates rRNA expression	-2.60043	-1.31961	3066,6908,8819,25942	HDAC2,TBP,SAP30,SIN3A	4/106
17_Member	Reactome Gene Sets	R-HSA-5250941	Negative epigenetic regulation of rRNA expression	-2.55658	-1.27949	3066,6908,8819,25942	HDAC2,TBP,SAP30,SIN3A	4/109
17_Member	Reactome Gene Sets	R-HSA-8986944	Transcriptional Regulation by MECP2	-2.35338	-1.09767	3066,6657,25942	HDAC2,SOX2,SIN3A	3/62
17_Member	GO Biological Processes	GO:2000146	negative regulation of cell motility	-2.26585	-1.01855	2309,2625,3066,4780,6722,8819,25942	FOXO3,GATA3,HDAC2,NFE2L2,SRF,SAP30,SIN3A	7/396
17_Member	GO Biological Processes	GO:0040013	negative regulation of locomotion	-2.07272	-0.843432	2309,2625,3066,4780,6722,8819,25942	FOXO3,GATA3,HDAC2,NFE2L2,SRF,SAP30,SIN3A	7/431
18_Summary	GO Biological Processes	GO:0006325	chromatin organization	-14.6482	-11.8596	672,1106,2146,2625,3054,3066,4297,4609,5885,5927,5978,6597,6657,6662,6872,7022,7157,7528,8626,9575,10765,23512,25942,54107,63976,83439,122953,140690,4791,5077,8819,1869,7027	BRCA1,CHD2,EZH2,GATA3,HCFC1,HDAC2,KMT2A,MYC,RAD21,KDM5A,REST,SMARCA4,SOX2,SOX9,TAF1,TFAP2C,TP53,YY1,TP63,CLOCK,KDM5B,SUZ12,SIN3A,POLE3,PRDM16,TCF7L1,JDP2,CTCFL,NFKB2,PAX3,SAP30,E2F1,TFDP1	33/-
18_Member	GO Biological Processes	GO:0006325	chromatin organization	-14.6482	-11.8596	672,1106,2146,2625,3054,3066,4297,4609,5885,5927,5978,6597,6657,6662,6872,7022,7157,7528,8626,9575,10765,23512,25942,54107,63976,83439,122953,140690	BRCA1,CHD2,EZH2,GATA3,HCFC1,HDAC2,KMT2A,MYC,RAD21,KDM5A,REST,SMARCA4,SOX2,SOX9,TAF1,TFAP2C,TP53,YY1,TP63,CLOCK,KDM5B,SUZ12,SIN3A,POLE3,PRDM16,TCF7L1,JDP2,CTCFL	28/797
18_Member	GO Biological Processes	GO:0006338	chromatin remodeling	-13.9202	-11.1985	672,1106,2146,2625,3054,3066,4297,4609,5927,5978,6597,6662,6872,7022,7157,7528,8626,9575,10765,23512,25942,54107,63976,122953,140690	BRCA1,CHD2,EZH2,GATA3,HCFC1,HDAC2,KMT2A,MYC,KDM5A,REST,SMARCA4,SOX9,TAF1,TFAP2C,TP53,YY1,TP63,CLOCK,KDM5B,SUZ12,SIN3A,POLE3,PRDM16,JDP2,CTCFL	25/653
18_Member	GO Biological Processes	GO:0040029	epigenetic regulation of gene expression	-10.1253	-7.7581	672,2146,3066,4297,4609,5927,6597,7022,7157,23512,25942,54107,140690	BRCA1,EZH2,HDAC2,KMT2A,MYC,KDM5A,SMARCA4,TFAP2C,TP53,SUZ12,SIN3A,POLE3,CTCFL	13/203
18_Member	Reactome Gene Sets	R-HSA-3247509	Chromatin modifying enzymes	-9.649	-7.35332	2146,3054,3066,4297,4791,5077,5927,5978,6597,8819,9575,10765,23512,63976	EZH2,HCFC1,HDAC2,KMT2A,NFKB2,PAX3,KDM5A,REST,SMARCA4,SAP30,CLOCK,KDM5B,SUZ12,PRDM16	14/270
18_Member	Reactome Gene Sets	R-HSA-4839726	Chromatin organization	-9.649	-7.35332	2146,3054,3066,4297,4791,5077,5927,5978,6597,8819,9575,10765,23512,63976	EZH2,HCFC1,HDAC2,KMT2A,NFKB2,PAX3,KDM5A,REST,SMARCA4,SAP30,CLOCK,KDM5B,SUZ12,PRDM16	14/270
18_Member	GO Biological Processes	GO:0045814	negative regulation of gene expression, epigenetic	-7.92929	-5.89614	672,2146,3066,4609,5927,7022,23512,25942,54107	BRCA1,EZH2,HDAC2,MYC,KDM5A,TFAP2C,SUZ12,SIN3A,POLE3	9/115
18_Member	GO Biological Processes	GO:0031507	heterochromatin formation	-7.90686	-5.87793	672,2146,3066,4609,5927,23512,25942,54107	BRCA1,EZH2,HDAC2,MYC,KDM5A,SUZ12,SIN3A,POLE3	8/81
18_Member	GO Biological Processes	GO:0070828	heterochromatin organization	-7.7987	-5.77808	672,2146,3066,4609,5927,23512,25942,54107,63976	BRCA1,EZH2,HDAC2,MYC,KDM5A,SUZ12,SIN3A,POLE3,PRDM16	9/119
18_Member	Reactome Gene Sets	R-HSA-8953750	Transcriptional Regulation by E2F6	-5.94375	-4.17634	672,1869,2146,7027,23512	BRCA1,E2F1,EZH2,TFDP1,SUZ12	5/35
18_Member	KEGG Pathway	hsa03083	Polycomb repressive complex	-5.25704	-3.59247	2146,3054,3066,7027,7528,23512	EZH2,HCFC1,HDAC2,TFDP1,YY1,SUZ12	6/83
18_Member	GO Biological Processes	GO:0140718	facultative heterochromatin formation	-4.91105	-3.29043	2146,4609,5927,23512	EZH2,MYC,KDM5A,SUZ12	4/27
18_Member	WikiPathways	WP4204	Tumor suppressor activity of SMARCB1	-3.22613	-1.86934	2146,6597,23512	EZH2,SMARCA4,SUZ12	3/31
19_Summary	GO Biological Processes	GO:0007389	pattern specification process	-14.2395	-11.4743	1649,1959,2018,3212,3975,4090,4297,4487,4488,5015,5916,5991,6495,6722,7157,7528,7545,8626,25806,51176,58495,153572	DDIT3,EGR2,EMX2,HOXB2,LHX1,SMAD5,KMT2A,MSX1,MSX2,OTX2,RARG,RFX3,SIX1,SRF,TP53,YY1,ZIC1,TP63,VAX2,LEF1,OVOL2,IRX2	22/-
19_Member	GO Biological Processes	GO:0007389	pattern specification process	-14.2395	-11.4743	1649,1959,2018,3212,3975,4090,4297,4487,4488,5015,5916,5991,6495,6722,7157,7528,7545,8626,25806,51176,58495,153572	DDIT3,EGR2,EMX2,HOXB2,LHX1,SMAD5,KMT2A,MSX1,MSX2,OTX2,RARG,RFX3,SIX1,SRF,TP53,YY1,ZIC1,TP63,VAX2,LEF1,OVOL2,IRX2	22/459
19_Member	GO Biological Processes	GO:0003002	regionalization	-12.0419	-9.49633	1649,1959,2018,3212,3975,4297,4487,4488,5015,5916,5991,6722,7157,7528,8626,25806,51176,58495,153572	DDIT3,EGR2,EMX2,HOXB2,LHX1,KMT2A,MSX1,MSX2,OTX2,RARG,RFX3,SRF,TP53,YY1,TP63,VAX2,LEF1,OVOL2,IRX2	19/412
19_Member	GO Biological Processes	GO:0009952	anterior/posterior pattern specification	-9.84017	-7.51646	1649,2018,3212,3975,4297,4487,4488,5015,5916,6722,7157,7528,51176	DDIT3,EMX2,HOXB2,LHX1,KMT2A,MSX1,MSX2,OTX2,RARG,SRF,TP53,YY1,LEF1	13/214
20_Summary	GO Biological Processes	GO:0035270	endocrine system development	-14.03	-11.2871	2624,2625,3175,5454,5991,6299,6495,6657,6658,6659,6662,6722,8820,9480,170302	GATA2,GATA3,ONECUT1,POU3F2,RFX3,SALL1,SIX1,SOX2,SOX3,SOX4,SOX9,SRF,HESX1,ONECUT2,ARX	15/-
20_Member	GO Biological Processes	GO:0035270	endocrine system development	-14.03	-11.2871	2624,2625,3175,5454,5991,6299,6495,6657,6658,6659,6662,6722,8820,9480	GATA2,GATA3,ONECUT1,POU3F2,RFX3,SALL1,SIX1,SOX2,SOX3,SOX4,SOX9,SRF,HESX1,ONECUT2	14/129
20_Member	GO Biological Processes	GO:0021983	pituitary gland development	-7.03607	-5.12092	2624,5454,6299,6657,6658,8820	GATA2,POU3F2,SALL1,SOX2,SOX3,HESX1	6/42
20_Member	GO Biological Processes	GO:0021536	diencephalon development	-6.61724	-4.75948	2624,5454,6299,6657,6658,8820,170302	GATA2,POU3F2,SALL1,SOX2,SOX3,HESX1,ARX	7/80
