# Supplementary material for: Single-Cell RNA-Seq Reveals Conserved Cellular Communication Mechanisms Governing Ocular Lineage Specification from Human iPS Cells
Source: Cells. 2026 Jan 7;15(2):104. doi: 10.3390/cells15020104 (PMC12839081; doi:10.3390/cells15020104)
Supplement: Supplementary file 1 [file cells-15-00104-s001.zip › Data S2.xlsx]

## Sheet: Annotation
MyList	Gene ID	Type	Tax ID	Homologene Gene ID	Homologene Gene Tax ID	Gene Symbol	Description	Protein Functions (ChatGPT)	Disease & Drugs (ChatGPT)	Biological Process (GO)	Kinase Class (UniProt)	Protein Function (Protein Atlas)	Subcellular Location (Protein Atlas)	Drug (DrugBank)	Canonical Pathways_x000D_	Hallmark Gene Sets_x000D_	GO:0048729 tissue morphogenesis	GO:0045682 regulation of epidermis develo	GO:0061436 establishment of skin barrier	GO:0007423 sensory organ development	WP2064 Neural crest differentiation	GO:0030855 epithelial cell differentiatio	GO:0008283 cell population proliferation	GO:0014032 neural crest cell development	GO:0043009 chordate embryonic development	WP2817 Mammary gland development path	R-HSA-9012999 RHO GTPase cycle	GO:0042476 odontogenesis	R-HSA-936837 Ion transport by P-type ATPase	M8 PID ENDOTHELIN PATHWAY	GO:0021545 cranial nerve development	hsa05211 Renal cell carcinoma	GO:0040007 growth	GO:0007565 female pregnancy	GO:0050778 positive regulation of immune	WP4787 Osteoblast differentiation and
ADAM28	10863	symbol	H. sapiens	10863	H. sapiens	ADAM28	ADAM metallopeptidase domain 28	ADAM28 is a gene that belongs to the ADAM family, which encodes for membrane-anchored proteins that are structurally similar to snake venom disintegrins. These proteins are involved in various biological processes that involve interactions between cells and their environment, such as fertilization, muscle development, and neurogenesis. ADAM28 is specifically expressed in lymphocytes and is locate…	ADAM28 has been implicated in various diseases, including cancer, asthma, and rheumatoid arthritis. In cancer, ADAM28 has been shown to promote tumor growth and metastasis by facilitating cell migration and invasion. In asthma, ADAM28 is involved in airway remodeling and inflammation. In rheumatoid arthritis, ADAM28 is upregulated in synovial tissue and is involved in cartilage degradation. Targe…	GO:0007283 spermatogenesis;GO:0048232 male gamete generation;GO:0007276 gamete generation		Predicted secreted proteins; Transporters:Accessory Factors Involved in Transport	Plasma membrane (Approved); Additional: Mitochondria	N-[(Furan-2-Yl)Carbonyl]-(S)-Leucyl-(R)-[1-Amino-2(1h-Indol-3-Yl)Ethyl]-Phosphonic Acid; Furoyl-Leucine; Ilomastat; 2-(Thiomethylene)-4-Methylpentanoic Acid; Pidolic acid; Batimastat; (2R,3R)-N^1^-[(1S)-2,2-DIMETHYL-1-(METHYLCARBAMOYL)PROPYL]-N^4^-HYDROXY-2-(2-METHYLPROPYL)-3-{[(1,3-THIAZOL-2-YLCARBONYL)AMINO]METHYL}BUTANEDIAMIDE	(M277)PID INTEGRIN A4B1 PATHWAY; (M3468)NABA ECM REGULATORS; (M5885)NABA MATRISOME ASSOCIATED		0	0	0	0	0	0	0	0	0	0	0	0	0	0	0	0	0	0	0	0
ARRB1	408	symbol	H. sapiens	408	H. sapiens	ARRB1	arrestin beta 1	ARRB1, also known as arrestin beta 1, is a protein that plays a role in the desensitization of G-protein-coupled receptors in response to stimuli such as hormones, neurotransmitters, or sensory signals. It acts as a cofactor in the desensitization of beta-adrenergic receptors in the central nervous system and is also expressed at high levels in peripheral blood leukocytes, suggesting a role in re…	There is evidence to suggest that ARRB1 may play a role in the pathogenesis of several diseases, including cancer, cardiovascular disease, and neurological disorders. For example, studies have shown that ARRB1 expression is upregulated in certain types of cancer, such as breast and prostate cancer, and may contribute to tumor growth and metastasis. In cardiovascular disease, ARRB1 has been implic…	GO:0002031 G protein-coupled receptor internalization;GO:0002029 desensitization of G protein-coupled receptor signaling pathway;GO:0022401 negative adaptation of signaling pathway		Predicted intracellular proteins; Transporters:Accessory Factors Involved in Transport	Nucleoplasm (Supported)		(M252)PID IL8 CXCR1 PATHWAY; (M210)PID IL8 CXCR2 PATHWAY; (M86)PID ARF6 PATHWAY	(M5903)HALLMARK NOTCH SIGNALING	0	1	0	0	0	0	0	0	0	0	0	0	0	0	0	0	0	0	0	0
ATP8B1	5205	symbol	H. sapiens	5205	H. sapiens	ATP8B1	ATPase phospholipid transporting 8B1	ATP8B1 is a gene that belongs to the P-type cation transport ATPase family and is involved in transporting phosphatidylserine and phosphatidylethanolamine across a bilayer. Mutations in this gene can lead to two types of liver diseases: progressive familial intrahepatic cholestasis type 1 and benign recurrent intrahepatic cholestasis. The former is a rare genetic disorder that causes liver dysfun…	There are currently no targeted drugs available for ATP8B1-related liver diseases, but research efforts are ongoing to develop therapies that can address the underlying genetic defects. One approach being explored is the use of gene therapy to replace or repair the faulty ATP8B1 gene. Another strategy is to develop drugs that can modulate the activity of the ATP8B1 protein or compensate for its d…	GO:0021650 vestibulocochlear nerve formation;GO:0032534 regulation of microvillus assembly;GO:0021648 vestibulocochlear nerve morphogenesis		Enzymes; Transporters:Primary Active Transporters; Potential drug targets; Human disease related genes:Digestive system diseases:Liver diseases; Predicted intracellular proteins; ENZYME proteins; Disease related genes	Cytosol;Plasma membrane (Supported); Additional: Nuclear bodies;Nucleoplasm			(M5916)HALLMARK APICAL SURFACE	0	0	0	1	1	0	0	0	0	0	0	0	1	0	1	0	0	0	0	0
CLDN4	1364	symbol	H. sapiens	1364	H. sapiens	CLDN4	claudin 4	CLDN4 is a gene that encodes for a protein belonging to the claudin family. These proteins are integral membrane proteins that regulate the movement of solutes and ions through the paracellular space of epithelial cells. CLDN4 is a high-affinity receptor for Clostridium perfringens enterotoxin (CPE) and may play a role in the development and function of internal organs during pre- and postnatal l…	There is limited information available on targeted drug discovery efforts for CLDN4. However, the gene's involvement in Williams-Beuren syndrome suggests that it may be a potential target for therapeutic interventions in this disorder. Williams-Beuren syndrome is characterized by cardiovascular abnormalities, intellectual disability, and distinctive facial features. While there are currently no d…	GO:1905050 positive regulation of metallopeptidase activity;GO:0016338 calcium-independent cell-cell adhesion via plasma membrane cell-adhesion molecules;GO:1905048 regulation of metallopeptidase activity		Disease related genes; Transporters:Transporter channels and pores; Cancer-related genes:Candidate cancer biomarkers; Human disease related genes:Other congenital disorders:Chromosomal abnormalities; Potential drug targets	Plasma membrane (Supported)			(M5915)HALLMARK APICAL JUNCTION	0	0	1	0	0	0	0	0	0	0	1	0	0	0	0	0	0	1	0	0
CST6	1474	symbol	H. sapiens	1474	H. sapiens	CST6	cystatin E/M	CST6 is a gene that encodes a cystatin protein from the type 2 family, which acts as a cysteine proteinase inhibitor and provides protective functions in various human fluids and secretions. This gene is down-regulated in metastatic breast tumor cells compared to primary tumor cells, and loss of expression is likely associated with the progression of a primary tumor to a metastatic phenotype. The…	There is limited information available on the disease implications of CST6, but studies have suggested that its down-regulation may play a role in breast cancer metastasis. Targeted drug discovery efforts for CST6 have not been extensively explored, but there have been some studies investigating the use of cystatin-based therapies for cancer treatment. One example is the use of the cysteine prote…	GO:0008544 epidermis development;GO:0009888 tissue development;GO:0009653 anatomical structure morphogenesis		Cancer-related genes:Candidate cancer biomarkers; Human disease related genes:Congenital malformations:Congenital malformations of skin; Predicted secreted proteins; Disease related genes	Plasma membrane (Approved); Additional: Cytosol		(M3468)NABA ECM REGULATORS; (M5885)NABA MATRISOME ASSOCIATED; (M5889)NABA MATRISOME		0	0	1	0	0	0	0	0	0	0	0	0	0	0	0	0	0	1	0	0
DLX5	1749	symbol	H. sapiens	1749	H. sapiens	DLX5	distal-less homeobox 5	DLX5 is a gene that encodes a homeobox transcription factor, similar to the Drosophila distal-less gene. It is involved in bone development and fracture healing. DLX5 is located on chromosome 7 and is adjacent to another member of the same gene family. Mutations in DLX5 have been associated with split-hand/split-foot malformation.	DLX5 mutations have been associated with split-hand/split-foot malformation, a rare genetic disorder characterized by the absence or malformation of the central digits of the hands and feet. Targeted drug discovery efforts for DLX5-related disorders are still in the early stages, but some studies have shown promising results. For example, a study published in the Journal of Bone and Mineral Resea…	GO:0060166 olfactory pit development;GO:0097376 interneuron axon guidance;GO:0021889 olfactory bulb interneuron differentiation		Predicted intracellular proteins; Human disease related genes:Congenital malformations:Congenital malformations of the musculoskeletal system; Transcription factors:Helix-turn-helix domains; Disease related genes	Nucleoplasm (Approved)		(M236)PID DELTA NP63 PATHWAY		1	0	0	1	1	1	1	1	0	0	0	1	0	0	0	0	0	0	0	0
ETS1	2113	symbol	H. sapiens	2113	H. sapiens	ETS1	ETS proto-oncogene 1, transcription factor	ETS1 is a gene that encodes a transcription factor belonging to the ETS family. This family is characterized by the presence of a conserved ETS DNA-binding domain that recognizes the core consensus DNA sequence GGAA/T in target genes. ETS1 can function as a transcriptional activator or repressor of various genes and is involved in stem cell development, cell senescence and death, and tumorigenesi…	ETS1 has been implicated in various diseases, including cancer, autoimmune disorders, and cardiovascular diseases. In cancer, ETS1 has been shown to promote tumor growth, invasion, and metastasis by regulating genes involved in angiogenesis, cell proliferation, and migration. Therefore, targeting ETS1 has emerged as a potential therapeutic strategy for cancer treatment. Several small molecule inh…	GO:0030578 PML body organization;GO:0030575 nuclear body organization;GO:1904996 positive regulation of leukocyte adhesion to vascular endothelial cell		Predicted intracellular proteins; Transcription factors:Helix-turn-helix domains; RAS pathway related proteins	Nucleoplasm (Enhanced)		(M44)PID HIF2PATHWAY; (M92)PID ANGIOPOIETIN RECEPTOR PATHWAY; (M281)PID FAK PATHWAY	(M5891)HALLMARK HYPOXIA; (M5950)HALLMARK ALLOGRAFT REJECTION; (M5953)HALLMARK KRAS SIGNALING UP	0	0	0	0	1	0	0	0	0	0	0	0	0	0	0	1	0	0	0	0
GPR157	80045	symbol	H. sapiens	80045	H. sapiens	GPR157	G protein-coupled receptor 157	GPR157 is a human gene that is predicted to enable G protein-coupled receptor activity. It is also predicted to be involved in positive regulation of cytosolic calcium ion concentration involved in phospholipase C-activating G protein-coupled signaling pathway and radial glial cell differentiation. The gene is predicted to be located in the ciliary membrane.	Unfortunately, there is currently limited information available on the disease implications and targeted drug discovery efforts for GPR157. As a relatively newly discovered gene, research on its potential role in disease is still ongoing. However, there are some drugs on the market that target other G protein-coupled receptors, which may provide insights into potential drug discovery efforts for …	GO:0060019 radial glial cell differentiation;GO:0048512 circadian behavior;GO:0007622 rhythmic behavior		G-protein coupled receptors:Family 2 (B) receptors; G-protein coupled receptors:GPCRs excl olfactory receptors	Cytosol (Approved); Additional: Plasma membrane				0	0	0	0	0	0	0	0	0	0	0	0	0	0	0	0	0	0	0	0
GRHL1	29841	symbol	H. sapiens	29841	H. sapiens	GRHL1	grainyhead like transcription factor 1	GRHL1 is a gene that encodes a transcription factor belonging to the grainyhead family. The protein produced by this gene can exist as a homodimer or form heterodimers with sister-of-mammalian grainyhead or brother-of-mammalian grainyhead. This protein plays a role as a transcription factor during development.	Research has shown that GRHL1 is involved in various diseases, including cancer, skin disorders, and developmental disorders. In cancer, GRHL1 has been found to act as a tumor suppressor, and its downregulation has been associated with poor prognosis in several types of cancer, including breast, prostate, and ovarian cancer. In skin disorders, mutations in GRHL1 have been linked to the developmen…	GO:0002934 desmosome organization;GO:0061436 establishment of skin barrier;GO:0045616 regulation of keratinocyte differentiation		Transcription factors:Immunoglobulin fold; Predicted intracellular proteins	Nucleoplasm (Supported); Additional: Vesicles				0	1	1	0	0	0	0	0	0	0	0	0	0	0	0	0	0	0	0	0
GRHL2	79977	symbol	H. sapiens	79977	H. sapiens	GRHL2	grainyhead like transcription factor 2	GRHL2 is a gene that encodes a transcription factor that can function as a homodimer or heterodimer with other proteins. Mutations in this gene have been linked to non-syndromic sensorineural deafness, which is an inherited form of hearing loss. This type of deafness is autosomal dominant, meaning that a person only needs to inherit one copy of the mutated gene from one parent to develop the cond…	There are currently no targeted drug discovery efforts specifically for GRHL2-related hearing loss. However, there are several drugs on the market that can help manage hearing loss, such as hearing aids and cochlear implants. Additionally, there are ongoing clinical trials for gene therapy approaches to treat inherited hearing loss, which may eventually include GRHL2-related hearing loss. One exa…	GO:0060671 epithelial cell differentiation involved in embryonic placenta development;GO:0060672 epithelial cell morphogenesis involved in placental branching;GO:0061713 anterior neural tube closure		Predicted intracellular proteins; Human disease related genes:Nervous system diseases:Eye disease; Human disease related genes:Nervous system diseases:Ear disease; Transcription factors:Immunoglobulin fold; Disease related genes	Nucleoplasm (Supported)				1	0	1	1	1	1	0	0	1	0	0	0	0	0	0	0	1	0	0	0
KLF5	688	symbol	H. sapiens	688	H. sapiens	KLF5	KLF transcription factor 5	KLF5, or KLF transcription factor 5, is a gene that belongs to the Kruppel-like factor subfamily of zinc finger proteins. It encodes a transcriptional activator that binds directly to a specific recognition motif in the promoters of target genes. KLF5 is regulated by post-translational modification and is involved in both promoting and suppressing cell proliferation. Its expression may be altered…	KLF5 has been implicated in various diseases, including cancer and cardiovascular disease. In cancer, KLF5 has been shown to promote cell proliferation and survival, and its expression is often upregulated in various cancer types, including breast, prostate, and lung cancer. Targeting KLF5 has been explored as a potential therapeutic strategy for cancer treatment. For example, small molecule inhi…	GO:0061586 positive regulation of transcription by transcription factor localization;GO:0099156 cell-cell signaling via exosome;GO:0014901 satellite cell activation involved in skeletal muscle regeneration		Cancer-related genes:Candidate cancer biomarkers; Predicted intracellular proteins; Transcription factors:Zinc-coordinating DNA-binding domains	Nucleoplasm (Supported); Additional: Golgi apparatus;Vesicles			(M5909)HALLMARK MYOGENESIS	0	0	0	1	0	1	0	0	0	0	0	0	0	0	0	0	1	0	0	0
NAALADL2	254827	symbol	H. sapiens	254827	H. sapiens	NAALADL2	N-acetylated alpha-linked acidic dipeptidase like 2	NAALADL2 is a human gene that encodes a protein called N-acetylated alpha-linked acidic dipeptidase like 2. This protein is predicted to have metalloexopeptidase activity and be involved in proteolysis. It is also predicted to play a role in the response to bacteria. NAALADL2 is located in the nucleoplasm, which is the fluid inside the nucleus of a cell. The function of this gene and its protein …	There is limited information available on the disease implications of NAALADL2. However, some studies have suggested that this gene may be involved in the development and progression of certain types of cancer, such as prostate cancer. Targeted drug discovery efforts for NAALADL2 are also limited, as the function of this gene and its protein product are still being studied. Currently, there are n…	GO:0009617 response to bacterium;GO:0051707 response to other organism;GO:0043207 response to external biotic stimulus		Peptidases:Metallopeptidases; Enzymes; Predicted intracellular proteins	Nucleoplasm (Enhanced)				0	0	0	0	0	0	0	0	0	0	0	0	0	0	0	0	0	0	0	0
NECTIN4	81607	symbol	H. sapiens	81607	H. sapiens	NECTIN4	nectin cell adhesion molecule 4	The NECTIN4 gene is a member of the nectin family and encodes a protein involved in cell adhesion through interactions with other cells. It contains two immunoglobulin-like C2-type domains and one Ig-like V-type domain and is a single-pass type I membrane protein. The gene can produce a soluble form through proteolytic cleavage at the cell surface by the metalloproteinase ADAM17/TACE. The secrete…	Research on the NECTIN4 gene has revealed its involvement in various diseases, including cancer and ectodermal dysplasia-syndactyly syndrome type 1. In cancer, NECTIN4 has been identified as a potential therapeutic target due to its overexpression in several types of cancer, including breast, lung, and pancreatic cancer. Several targeted drug discovery efforts have been made to develop drugs that…	GO:0007157 heterophilic cell-cell adhesion via plasma membrane cell adhesion molecules;GO:0046718 symbiont entry into host cell;GO:0044409 symbiont entry into host		Predicted secreted proteins; Human disease related genes:Congenital malformations:Congenital malformations of skin; Disease related genes	Plasma membrane (Supported)	Enfortumab vedotin		(M5915)HALLMARK APICAL JUNCTION	0	0	0	0	0	0	0	0	0	0	0	0	0	0	0	0	0	0	0	0
PAK6	56924	symbol	H. sapiens	56924	H. sapiens	PAK6	p21 (RAC1) activated kinase 6	PAK6 is a protein kinase that belongs to a family of p21-stimulated serine/threonine protein kinases. It contains a CRIB domain and a kinase domain and is involved in various cellular processes, including cytoskeleton rearrangement, apoptosis, and the MAP kinase signaling pathway. PAK6 interacts with the androgen receptor and is involved in transcriptional regulation. Changes in the expression of…	PAK6 has been implicated in various diseases, including cancer, neurological disorders, and cardiovascular diseases. In prostate cancer, PAK6 has been shown to promote tumor growth and metastasis, making it a potential therapeutic target. Several small molecule inhibitors of PAK6 have been developed and tested in preclinical studies, including FRAX597 and PF-3758309. These inhibitors have shown p…	GO:0140058 neuron projection arborization;GO:1990138 neuron projection extension;GO:0048588 developmental cell growth	yes	Kinases:STE Ser/Thr protein kinases; Enzymes; ENZYME proteins:Transferases; Predicted intracellular proteins; RAS pathway related proteins	Nucleoli fibrillar center;Nucleoplasm (Supported); Additional: Cell Junctions	Fostamatinib	(M16801)SIG REGULATION OF THE ACTIN CYTOSKELETON BY RHO GTPASES; (M5193)SIG CHEMOTAXIS; (M295)SIG PIP3 SIGNALING IN CARDIAC MYOCTES		0	0	0	0	0	0	0	0	0	0	1	0	0	0	0	1	1	0	0	0
PLA2G4A	5321	symbol	H. sapiens	5321	H. sapiens	PLA2G4A	phospholipase A2 group IVA	PLA2G4A is a gene that encodes a cytosolic phospholipase A2 group IV enzyme. This enzyme is responsible for breaking down membrane phospholipids to release arachidonic acid, which is then converted into eicosanoids. Eicosanoids are lipid-based hormones that regulate various cellular pathways, including inflammation and hemodynamics. The hydrolysis reaction also produces lysophospholipids that are…	PLA2G4A has been implicated in various diseases, including inflammation, cancer, and cardiovascular diseases. Inflammation is a key driver of many chronic diseases, and PLA2G4A is involved in the production of pro-inflammatory eicosanoids. Therefore, targeting PLA2G4A has been explored as a potential therapeutic strategy for inflammatory diseases. Several drugs have been developed to target PLA2G…	GO:0034478 phosphatidylglycerol catabolic process;GO:0006663 platelet activating factor biosynthetic process;GO:0046469 platelet activating factor metabolic process		Enzymes; Disease related genes; Potential drug targets; Predicted intracellular proteins; ENZYME proteins:Hydrolases; Human disease related genes:Digestive system diseases:Gastrointestinal diseases; RAS pathway related proteins	Cytosol (Supported); Additional: Vesicles	Fluticasone propionate; Procaine; Quinacrine; Niflumic acid; Darapladib; Fluticasone	(M229)PID P38 ALPHA BETA DOWNSTREAM PATHWAY; (M7)PID FCER1 PATHWAY; (M8)PID ENDOTHELIN PATHWAY	(M5913)HALLMARK INTERFERON GAMMA RESPONSE; (M5921)HALLMARK COMPLEMENT	0	0	0	0	0	0	0	0	0	0	0	0	0	1	0	0	0	0	1	0
PRSS22	64063	symbol	H. sapiens	64063	H. sapiens	PRSS22	serine protease 22	PRSS22 is a gene that belongs to the trypsin family of serine proteases. It is expressed in the airways in a regulated manner during development. The gene is located on chromosome 16 and is part of a cluster of serine protease genes.	There is limited information available on the disease implications of PRSS22. However, studies have suggested that it may play a role in the pathogenesis of chronic obstructive pulmonary disease (COPD) and asthma. Targeted drug discovery efforts for PRSS22 are also limited, but some studies have explored the potential of developing inhibitors of PRSS22 as a therapeutic strategy for COPD and asthm…	GO:0010952 positive regulation of peptidase activity;GO:0052547 regulation of peptidase activity;GO:0045862 positive regulation of proteolysis		Predicted secreted proteins; Enzymes; Peptidases:Serine-type peptidases	Nucleoplasm (Approved)				0	0	0	0	0	0	0	0	0	0	0	0	0	0	0	0	0	0	0	0
RNF43	54894	symbol	H. sapiens	54894	H. sapiens	RNF43	ring finger protein 43	RNF43 is a gene that encodes a RING-type E3 ubiquitin ligase protein. It is predicted to have a transmembrane domain, a protease-associated domain, an ectodomain, and a cytoplasmic RING domain. The protein is believed to negatively regulate Wnt signaling by increasing the ubiquitination of frizzled receptors, resulting in reduced surface levels of these receptors. Mutations in RNF43 have been fou…	RNF43 mutations have been identified in various types of cancer, including colorectal, endometrial, pancreatic, gastric, and ovarian cancers. These mutations lead to increased Wnt signaling, which promotes tumor growth and progression. Therefore, RNF43 has been identified as a potential therapeutic target for cancer treatment. Several small molecule inhibitors of RNF43 have been developed and are…	GO:0038018 Wnt receptor catabolic process;GO:0032801 receptor catabolic process;GO:0043112 receptor metabolic process		Enzymes; Disease related genes; ENZYME proteins:Transferases; Cancer-related genes:Mutational cancer driver genes; Potential drug targets			(M19)PID P73PATHWAY		0	0	0	0	0	0	1	0	0	0	0	1	0	0	0	0	0	0	0	0
SMTNL2	342527	symbol	H. sapiens	342527	H. sapiens	SMTNL2	smoothelin like 2	Smoothelin-like 2 (SMTNL2) is a human gene that is predicted to have protein phosphatase 1 binding activity and tropomyosin binding activity. It is also predicted to be involved in actin cytoskeleton organization and positive regulation of vasoconstriction. SMTNL2 is expected to be part of filamentous actin and active in I band, M band, and microtubule organizing center. This information is provi…	There is limited information available on the disease implications of SMTNL2. However, recent studies have suggested that SMTNL2 may play a role in the pathogenesis of hypertension and other cardiovascular diseases. Targeted drug discovery efforts for SMTNL2 are currently underway, with a focus on developing small molecule inhibitors that can modulate its activity. While there are no drugs curren…	GO:0030036 actin cytoskeleton organization;GO:0030029 actin filament-based process;GO:0007010 cytoskeleton organization		Predicted intracellular proteins	Nuclear speckles;Nucleoplasm (Approved)				0	0	0	0	0	0	0	0	0	0	0	0	0	0	0	0	0	0	0	0
STAP2	55620	symbol	H. sapiens	55620	H. sapiens	STAP2	signal transducing adaptor family member 2	STAP2, or signal transducing adaptor family member 2, is a gene that encodes a protein that acts as a substrate for breast tumor kinase, a type of non-receptor tyrosine kinase. The protein contains domains and tyrosine phosphorylation sites that are typical of adaptor proteins, which facilitate interactions between proteins involved in signal transduction pathways. Alternative splicing of the gen…	Research has shown that STAP2 may play a role in various diseases, including cancer, cardiovascular disease, and neurological disorders. In particular, STAP2 has been implicated in breast cancer, where it is overexpressed in some cases and may contribute to tumor growth and metastasis. As a result, there has been interest in developing drugs that target STAP2 as a potential treatment for breast c…			Predicted intracellular proteins					0	0	0	0	0	0	0	0	0	0	0	0	0	0	0	0	0	0	0	0
TFAP2A	7020	symbol	H. sapiens	7020	H. sapiens	TFAP2A	transcription factor AP-2 alpha	TFAP2A is a gene that encodes for a transcription factor called AP-2 alpha. This protein binds to a specific DNA sequence and can function as either a homodimer or heterodimer with other similar family members. It has the ability to activate the transcription of certain genes while inhibiting others. Mutations in this gene have been linked to a rare genetic disorder called branchiooculofacial syn…	Mutations in the TFAP2A gene have been linked to the rare genetic disorder branchiooculofacial syndrome (BOFS), which is characterized by abnormalities in the development of the face, eyes, ears, and neck. BOFS is inherited in an autosomal dominant pattern, meaning that a person only needs to inherit one copy of the mutated gene from one parent to develop the condition. There are currently no tar…	GO:0003409 optic cup structural organization;GO:0003404 optic vesicle morphogenesis;GO:0021622 oculomotor nerve morphogenesis		Human disease related genes:Congenital malformations:Congenital malformations of face and neck; Transcription factors:Basic domains; Predicted intracellular proteins; Disease related genes	Nucleoplasm (Enhanced)		(M220)PID CASPASE PATHWAY		1	0	0	1	1	0	0	1	1	0	0	0	0	0	1	0	0	0	0	0
TFAP2B	7021	symbol	H. sapiens	7021	H. sapiens	TFAP2B	transcription factor AP-2 beta	TFAP2B is a gene that belongs to the AP-2 family of transcription factors. These proteins bind to specific DNA sequences and are involved in regulating cell proliferation and differentiation during embryonic development. TFAP2B can function as both a transcriptional activator and repressor. Mutations in this gene have been linked to autosomal dominant Char syndrome, which suggests that it plays a…	Mutations in the TFAP2B gene have been linked to several diseases, including autosomal dominant Char syndrome, which is characterized by patent ductus arteriosus, facial dysmorphism, and hand anomalies. Additionally, TFAP2B has been implicated in the development of breast cancer, where it is overexpressed in some cases. Targeted drug discovery efforts for TFAP2B are still in the early stages, but…	GO:0097070 ductus arteriosus closure;GO:0072017 distal tubule development;GO:0072044 collecting duct development		Transcription factors:Basic domains; Predicted intracellular proteins; Cancer-related genes:Candidate cancer biomarkers; Human disease related genes:Congenital malformations:Congenital malformations of the circulatory system; Human disease related genes:Congenital malformations:Other congenital malformations; Disease related genes	Nucleoplasm (Approved)			(M5956)HALLMARK KRAS SIGNALING DN	0	0	1	1	1	0	0	1	0	0	0	0	0	0	0	0	0	0	0	0
TMEM265	100862671	symbol	H. sapiens	100862671	H. sapiens	TMEM265	transmembrane protein 265	TMEM265 is a human gene that is predicted to be an integral component of the membrane. It encodes for a transmembrane protein, which means that it spans across the cell membrane. The function of TMEM265 is not yet fully understood, but it is believed to play a role in cellular processes that involve the membrane. The gene has been identified as a potential target for cancer therapy, as it is over…	There is limited information available on the disease implications of TMEM265. However, studies have shown that the gene is overexpressed in certain types of cancer cells, including breast, lung, and ovarian cancer. This suggests that TMEM265 may play a role in cancer development and progression, making it a potential target for cancer therapy. Targeted drug discovery efforts for TMEM265 are stil…								0	0	0	0	0	0	0	0	0	0	0	0	0	0	0	0	0	0	0	0
TMEM79	84283	symbol	H. sapiens	84283	H. sapiens	TMEM79	transmembrane protein 79	TMEM79 is a human gene that encodes for a transmembrane protein. It is predicted to be involved in various processes, including the maturation of epithelial cells, the establishment of the skin barrier, and the positive regulation of epidermis development. TMEM79 is also predicted to play a role in cornification, cuticle development, and hair follicle morphogenesis. The protein is predicted to be…	There is limited information available on the disease implications of TMEM79. However, mutations in this gene have been associated with autosomal recessive congenital ichthyosis (ARCI), a rare genetic disorder characterized by dry, scaly skin. Targeted drug discovery efforts for TMEM79 are also limited, likely due to the lack of understanding of its exact function and role in disease. Currently, …	GO:0042335 cuticle development;GO:0070268 cornification;GO:0002070 epithelial cell maturation		Predicted intracellular proteins; Disease related genes	Nucleoli fibrillar center (Approved)				1	1	1	0	0	1	0	0	0	0	0	0	0	0	0	0	0	0	0	0
UPK2	7379	symbol	H. sapiens	7379	H. sapiens	UPK2	uroplakin 2	UPK2 is a gene that encodes a protein found in the urothelium, which is the tissue that lines the bladder. This protein is part of a group of highly conserved integral membrane proteins that form urothelium apical plaques in mammals. The asymmetric unit membrane, which is strengthened by these proteins, is believed to prevent cell rupture during bladder distention. UPK2 is expressed in the periph…	UPK2 has been implicated in bladder cancer, as its expression has been found to be elevated in patients with transitional cell carcinomas. Targeted drug discovery efforts have focused on developing drugs that can inhibit the activity of UPK2 or its downstream signaling pathways, with the goal of preventing or treating bladder cancer. However, there are currently no drugs on the market that specif…	GO:0030855 epithelial cell differentiation;GO:0060429 epithelium development;GO:0009888 tissue development		Transporters:Accessory Factors Involved in Transport					0	0	0	0	0	1	0	0	0	0	0	0	0	0	0	0	0	0	0	0
VTCN1	79679	symbol	H. sapiens	79679	H. sapiens	VTCN1	V-set domain containing T cell activation inhibitor 1	VTCN1 is a gene that encodes a protein belonging to the B7 costimulatory protein family. This protein is present on the surface of antigen-presenting cells and interacts with ligand bound to receptors on the surface of T cells. High levels of the encoded protein have been correlated with tumor progression. The gene has a pseudogene located on chromosome 20 and multiple transcript variants encodin…	VTCN1 has been implicated in various diseases, including cancer, autoimmune disorders, and infectious diseases. In cancer, VTCN1 has been shown to promote tumor growth and suppress the immune response against cancer cells. Therefore, targeting VTCN1 has been explored as a potential therapeutic strategy for cancer treatment. Several drugs targeting VTCN1 are currently in preclinical and clinical d…	GO:0001562 response to protozoan;GO:0032743 positive regulation of interleukin-2 production;GO:0032663 regulation of interleukin-2 production		Predicted intracellular proteins	Plasma membrane (Approved); Additional: Cell Junctions;Focal adhesion sites				0	0	0	0	0	0	0	0	0	0	0	0	0	0	0	0	0	0	1	0
WNT6	7475	symbol	H. sapiens	7475	H. sapiens	WNT6	Wnt family member 6	WNT6 is a member of the WNT gene family, which encodes secreted signaling proteins that play a role in oncogenesis and developmental processes. This gene is overexpressed in cervical cancer cell lines and is strongly coexpressed with another family member, WNT10A, in colorectal cancer cell lines. The overexpression of WNT6 may play a key role in carcinogenesis. The protein encoded by this gene is…	There is limited information available on the disease implications of WNT6, but studies have suggested that it may play a role in the development and progression of various cancers, including cervical and colorectal cancer. Targeted drug discovery efforts for WNT6 are still in the early stages, but there is potential for the development of drugs that target the WNT signaling pathway, which is dys…	GO:0060684 epithelial-mesenchymal cell signaling;GO:0070172 positive regulation of tooth mineralization;GO:0061303 cornea development in camera-type eye		Predicted secreted proteins			(M5493)WNT SIGNALING; (M5883)NABA SECRETED FACTORS; (M5885)NABA MATRISOME ASSOCIATED	(M5895)HALLMARK WNT BETA CATENIN SIGNALING	1	0	0	1	0	0	0	0	0	0	0	1	0	0	0	0	0	0	0	1
AHNAK	79026	symbol	H. sapiens	79026	H. sapiens	AHNAK	AHNAK nucleoprotein	AHNAK nucleoprotein is a large structural scaffold protein that plays a role in various biological processes such as blood-brain barrier formation, cell structure and migration, cardiac calcium channel regulation, and tumor metastasis. It consists of a central domain with 128 amino acid repeats. A shorter variant of the gene encoding a 17 kDa isoform exists, which initiates a feedback loop that r…	AHNAK nucleoprotein has been implicated in various diseases, including cancer, cardiovascular disease, and neurological disorders. In cancer, AHNAK has been shown to promote tumor metastasis and invasion, making it a potential therapeutic target. Targeted drug discovery efforts have focused on developing small molecule inhibitors of AHNAK, with some promising results in preclinical studies. Howev…	GO:1905686 positive regulation of plasma membrane repair;GO:1905684 regulation of plasma membrane repair;GO:1903729 regulation of plasma membrane organization		Predicted intracellular proteins	Cytosol;Plasma membrane (Enhanced)			(M5947)HALLMARK IL2 STAT5 SIGNALING	0	0	0	0	0	0	0	0	0	0	0	0	1	0	0	0	0	0	0	0
ARHGEF38	54848	symbol	H. sapiens	54848	H. sapiens	ARHGEF38	Rho guanine nucleotide exchange factor 38	ARHGEF38 is a human gene that is predicted to have guanyl-nucleotide exchange factor activity and be involved in the regulation of catalytic activity. It is also predicted to be located in the cytoplasm. This information is provided by the Alliance of Genome Resources as of April 2022.	Unfortunately, there is currently limited information available on the disease implications and targeted drug discovery efforts for ARHGEF38. This may be due to the fact that the gene is relatively understudied and its exact function and role in disease pathogenesis are not yet fully understood. As a result, there are currently no drugs on the market that specifically target ARHGEF38. However, as…			Predicted intracellular proteins	Nucleoplasm (Approved); Additional: Centrosome				0	0	0	0	0	0	0	0	0	0	0	0	0	0	0	0	0	0	0	0
ATP2C2	9914	symbol	H. sapiens	9914	H. sapiens	ATP2C2	ATPase secretory pathway Ca2+ transporting 2	ATP2C2 is a human gene that encodes a protein called ATPase secretory pathway Ca2+ transporting 2. This protein is involved in transporting calcium and manganese ions across cell membranes, and is predicted to play a role in maintaining cellular calcium ion homeostasis and regulating protein localization to the plasma membrane. ATP2C2 is also predicted to be involved in mammary gland epithelium d…	There is limited information available on the disease implications of ATP2C2. However, mutations in this gene have been associated with a rare genetic disorder called Hailey-Hailey disease, which is characterized by recurrent blisters and erosions in the skin folds. Targeted drug discovery efforts for ATP2C2 are also limited, but some studies have suggested that modulating the activity of this pr…	GO:0071421 manganese ion transmembrane transport;GO:0006828 manganese ion transport;GO:0090280 positive regulation of calcium ion import		Transporters:Primary Active Transporters; Enzymes; ENZYME proteins; FDA approved drug targets:Small molecule drugs	Focal adhesion sites;Plasma membrane (Approved)				0	0	0	0	0	0	0	0	0	1	0	0	1	0	0	0	0	1	0	0
CCSER1	401145	symbol	H. sapiens	401145	H. sapiens	CCSER1	coiled-coil serine rich protein 1	CCSER1, also known as coiled-coil serine rich protein 1, is a human gene that encodes a protein involved in the regulation of cell division and proliferation. The protein contains a coiled-coil domain and a serine-rich region, which are both important for its function. CCSER1 has been shown to interact with other proteins involved in cell cycle regulation, such as cyclin-dependent kinase 1 and th…	Mutations in CCSER1 have been associated with developmental disorders, including microcephaly and intellectual disability. However, there are currently no targeted drug discovery efforts specifically for CCSER1. As such, there are no drugs on the market that target this gene. However, there are drugs that target other proteins involved in cell cycle regulation, such as cyclin-dependent kinase inh…			Predicted intracellular proteins					0	0	0	0	0	0	0	0	0	0	0	0	0	0	0	0	0	0	0	0
ELF5	2001	symbol	H. sapiens	2001	H. sapiens	ELF5	E74 like ETS transcription factor 5	ELF5 is a gene that encodes a transcription factor belonging to the ETS family. It plays a crucial role in regulating the final stages of keratinocyte differentiation and is also involved in regulating genes specific to glandular epithelium found in tissues such as the salivary gland and prostate. ELF5 has a negative regulatory domain at its amino terminus, which results in low affinity to DNA. S…	ELF5 has been implicated in various types of cancer, including breast, prostate, and ovarian cancer. Studies have shown that ELF5 acts as a tumor suppressor in breast cancer by inhibiting the growth and proliferation of cancer cells. In prostate cancer, ELF5 has been shown to regulate the expression of genes involved in tumor growth and metastasis. Targeted drug discovery efforts for ELF5 are sti…	GO:0006357 regulation of transcription by RNA polymerase II;GO:0006355 regulation of DNA-templated transcription;GO:2001141 regulation of RNA biosynthetic process		Predicted intracellular proteins; Transcription factors:Helix-turn-helix domains	Nucleoplasm (Approved)				0	0	0	0	0	0	0	0	0	1	0	0	0	0	0	0	0	0	0	0
EPAS1	2034	symbol	H. sapiens	2034	H. sapiens	EPAS1	endothelial PAS domain protein 1	The EPAS1 gene encodes a transcription factor that regulates genes in response to changes in oxygen levels. It contains a domain that responds to oxygen levels and is involved in signal transduction pathways. Mutations in this gene are linked to erythrocytosis familial type 4, a condition characterized by an increase in red blood cells.	EPAS1 gene mutations have been linked to several diseases, including erythrocytosis familial type 4, which is characterized by an increase in red blood cells. This condition can lead to complications such as blood clots, stroke, and heart attack. Targeted drug discovery efforts have focused on developing drugs that can inhibit the activity of EPAS1, which could potentially be used to treat erythr…	GO:0048625 myoblast fate commitment;GO:0042415 norepinephrine metabolic process;GO:0043129 surfactant homeostasis		Human disease related genes:Cancers:Cancers of endocrine organs; Transcription factors:Basic domains; Human disease related genes:Cardiovascular diseases:Hematologic diseases; Predicted intracellular proteins; Cancer-related genes:Candidate cancer biomarkers; FDA approved drug targets:Small molecule drugs; Disease related genes	Nucleoplasm (Supported); Additional: Actin filaments;Cytokinetic bridge;Cytosol	PT2977	(M44)PID HIF2PATHWAY		0	0	0	1	1	1	0	1	1	0	0	0	0	0	0	1	1	0	0	0
ERP27	121506	symbol	H. sapiens	121506	H. sapiens	ERP27	endoplasmic reticulum protein 27	ERP27 is a gene that encodes a noncatalytic member of the protein disulfide isomerase (PDI) family of endoplasmic reticulum (ER) proteins. The protein has an N-terminal signal sequence, two thioredoxin (TRX)-like domains, and a C-terminal ER-retention sequence. Alternative splicing results in multiple transcript variants encoding distinct isoforms, some of which lack domains present in the canoni…	There is limited information available on the disease implications of ERP27. However, some studies have suggested that mutations in the gene may be associated with certain types of cancer, including breast cancer and hepatocellular carcinoma. Targeted drug discovery efforts for ERP27 are also limited, as its function and role in disease pathogenesis are not well understood. Currently, there are n…	GO:0006986 response to unfolded protein;GO:0035966 response to topologically incorrect protein;GO:0006457 protein folding		Predicted intracellular proteins					0	0	0	0	0	0	0	0	0	0	0	0	0	0	0	0	0	0	0	0
FREM2	341640	symbol	H. sapiens	341640	H. sapiens	FREM2	FRAS1 related extracellular matrix 2	FREM2 is a human gene that encodes an integral membrane protein with CSPG repeats and Calx-beta domains. It is located in the basement membrane and forms a ternary complex that plays a role in epidermal-dermal interactions. This protein is crucial for the integrity of skin and renal epithelia. Mutations in this gene are linked to Fraser syndrome, a rare genetic disorder characterized by abnormali…	Fraser syndrome is a rare genetic disorder caused by mutations in the FREM2 gene. The disease is characterized by a wide range of developmental abnormalities affecting the eyes, ears, nose, larynx, and limbs. There is currently no cure for Fraser syndrome, and treatment is mainly supportive and symptomatic. However, recent advances in genetic testing and prenatal diagnosis have improved the manag…	GO:0042733 embryonic digit morphogenesis;GO:0030326 embryonic limb morphogenesis;GO:0035113 embryonic appendage morphogenesis		Human disease related genes:Congenital malformations:Other congenital malformations; Disease related genes	Cytosol (Approved)		(M5880)NABA ECM AFFILIATED; (M5885)NABA MATRISOME ASSOCIATED; (M5889)NABA MATRISOME		1	0	0	1	1	0	0	0	1	0	0	0	0	0	0	0	0	0	0	0
ISL1	3670	symbol	H. sapiens	3670	H. sapiens	ISL1	ISL LIM homeobox 1	ISL1 is a gene that belongs to the LIM/homeodomain family of transcription factors. It plays a crucial role in regulating insulin gene expression by binding to the enhancer region of the insulin gene. Additionally, ISL1 is essential for the development of pancreatic cell lineages and motor neuron generation. Mutations in this gene have been linked to maturity-onset diabetes of the young.	Mutations in the ISL1 gene have been associated with maturity-onset diabetes of the young (MODY), a rare form of diabetes that is inherited in an autosomal dominant pattern. MODY is characterized by early-onset diabetes, typically before the age of 25, and is caused by mutations in genes that regulate insulin secretion and glucose metabolism. While there are currently no targeted drug discovery e…	GO:0021524 visceral motor neuron differentiation;GO:0060913 cardiac cell fate determination;GO:0048936 peripheral nervous system neuron axonogenesis		Predicted intracellular proteins; Transcription factors:Helix-turn-helix domains	Nucleoplasm (Approved); Additional: Mitochondria;Nuclear speckles			(M5957)HALLMARK PANCREAS BETA CELLS	1	0	0	1	1	0	1	1	1	0	0	1	0	0	1	0	0	0	0	0
MUC15	143662	symbol	H. sapiens	143662	H. sapiens	MUC15	mucin 15, cell surface associated	MUC15 is a human gene that is predicted to be located in both the Golgi lumen and plasma membrane. It is a mucin, which means it is a type of protein that is heavily glycosylated and plays a role in protecting and lubricating the surfaces of various tissues in the body. MUC15 is specifically associated with the cell surface and may be involved in cell adhesion and signaling. Further research is n…	There is limited information available on the disease implications of MUC15. However, some studies have suggested that alterations in mucin expression, including MUC15, may be associated with certain types of cancer, such as breast and lung cancer. Targeted drug discovery efforts for MUC15 are also limited, as its function and role in disease are not well understood. Currently, there are no drugs…			Predicted intracellular proteins			(M5880)NABA ECM AFFILIATED; (M5885)NABA MATRISOME ASSOCIATED; (M5889)NABA MATRISOME		0	0	0	0	0	0	0	0	0	0	0	0	0	0	0	0	0	0	0	0
PRLR	5618	symbol	H. sapiens	5618	H. sapiens	PRLR	prolactin receptor	The PRLR gene encodes a receptor for the hormone prolactin and is part of the type I cytokine receptor family. When prolactin binds to the receptor, it causes signaling through dimerization. There are multiple versions of the gene due to alternative splicing, which can result in different isoforms that may have varying effects on the endocrine and autocrine functions of prolactin in both normal t…	The PRLR gene has been implicated in several diseases, including breast cancer, prostate cancer, and infertility. In breast cancer, the overexpression of PRLR has been associated with tumor growth and poor prognosis. Targeted drug discovery efforts have focused on developing drugs that inhibit PRLR signaling, such as the monoclonal antibody drug, trastuzumab, which targets the HER2 receptor that …	GO:0038161 prolactin signaling pathway;GO:0042976 activation of Janus kinase activity;GO:0007171 activation of transmembrane receptor protein tyrosine kinase activity		FDA approved drug targets:Biotech drugs; Predicted intracellular proteins; Human disease related genes:Endocrine and metabolic diseases:Hypothalamus and pituitary gland diseases; Disease related genes		Somatotropin	(M13)PID ERBB4 PATHWAY; (M50)PID PTP1B PATHWAY	(M5907)HALLMARK ESTROGEN RESPONSE LATE	0	1	0	0	0	1	0	0	0	1	0	0	0	0	0	0	1	1	1	0
STS	412	symbol	H. sapiens	412	H. sapiens	STS	steroid sulfatase	The STS gene encodes a protein that is found in the endoplasmic reticulum and belongs to the sulfatase family. It is responsible for hydrolyzing several 3-beta-hydroxysteroid sulfates, which are metabolic precursors for estrogens, androgens, and cholesterol. Mutations in this gene are associated with X-linked ichthyosis (XLI), a skin disorder characterized by dry, scaly skin. The gene has alterna…	X-linked ichthyosis (XLI) is a genetic disorder caused by mutations in the STS gene. The condition affects males and is characterized by dry, scaly skin that can be itchy and painful. There is currently no cure for XLI, but treatment options include topical creams and ointments to moisturize the skin and reduce itching. Targeted drug discovery efforts for XLI have focused on developing drugs that…	GO:0006706 steroid catabolic process;GO:0007565 female pregnancy;GO:0044703 multi-organism reproductive process		Human disease related genes:Congenital disorders of metabolism:Congenital disorders of lipid/glycolipid metabolism; Human disease related genes:Congenital malformations:Congenital malformations of skin		Irosustat; 2-Amino-3-Oxo-4-Sulfo-Butyric Acid		(M5949)HALLMARK PEROXISOME	0	0	1	0	0	0	0	0	0	0	0	0	0	0	0	0	0	1	0	0
TMEM154	201799	symbol	H. sapiens	201799	H. sapiens	TMEM154	transmembrane protein 154	TMEM154 is a human gene that is predicted to be an integral component of the membrane. It encodes for a transmembrane protein that is involved in various cellular processes. The exact function of TMEM154 is not yet fully understood, but it is believed to play a role in cell signaling and communication. Mutations in this gene have been associated with certain diseases, including cancer and neurolo…	There is limited information available on the disease implications and targeted drug discovery efforts for TMEM154. However, some studies have suggested that mutations in this gene may be associated with certain types of cancer, including breast and lung cancer. Additionally, TMEM154 has been implicated in neurological disorders such as Alzheimer's disease and schizophrenia. Despite these associa…			Predicted intracellular proteins	Nuclear membrane (Approved); Additional: Nucleoplasm				0	0	0	0	0	0	0	0	0	0	0	0	0	0	0	0	0	0	0	0
TMEM54	113452	symbol	H. sapiens	113452	H. sapiens	TMEM54	transmembrane protein 54	TMEM54 is a human gene that is predicted to be an integral component of the membrane. It encodes for a transmembrane protein, which means that it spans across the cell membrane and is involved in various cellular processes. However, the exact function of TMEM54 is not yet fully understood. The gene is located on chromosome 17 and mutations in TMEM54 have been associated with certain types of canc…	There is limited information available on the disease implications of TMEM54 mutations. However, some studies have suggested that mutations in this gene may be associated with certain types of cancer, including breast and ovarian cancer. Targeted drug discovery efforts for TMEM54 are currently limited due to the lack of understanding of its exact function in cellular processes. There are currentl…	GO:0008150 biological_process			Vesicles (Approved)				0	0	0	0	0	0	0	0	0	0	0	0	0	0	0	0	0	0	0	0
TMPRSS13	84000	symbol	H. sapiens	84000	H. sapiens	TMPRSS13	transmembrane serine protease 13	TMPRSS13 is a gene that encodes a transmembrane serine protease, which belongs to the type II transmembrane serine protease family. The protein encoded by this gene contains a type II transmembrane domain, a receptor class A domain, a scavenger receptor cysteine-rich domain, and a protease domain. Transmembrane serine proteases are regulated by protease inhibitors and are known to play a role in …	There is limited information available on the disease implications of TMPRSS13. However, TMPRSS13 has been implicated in the pathogenesis of several viral infections, including influenza A virus, severe acute respiratory syndrome coronavirus (SARS-CoV), and Middle East respiratory syndrome coronavirus (MERS-CoV). Therefore, TMPRSS13 inhibitors have been proposed as potential antiviral agents. Sev…	GO:0006508 proteolysis;GO:0019538 protein metabolic process;GO:1901564 organonitrogen compound metabolic process		Enzymes; Predicted intracellular proteins; Transporters:Accessory Factors Involved in Transport; Peptidases:Serine-type peptidases	Nucleoplasm;Plasma membrane (Approved)				0	0	0	0	0	0	0	0	0	0	0	0	0	0	0	0	0	0	0	0
VGLL1	51442	symbol	H. sapiens	51442	H. sapiens	VGLL1	vestigial like family member 1	VGLL1 (vestigial like family member 1) is a gene that encodes a protein that binds to transcription factors of the TEA domain family through its N-terminus Vg homology region. This protein may act as a coactivator for mammalian TEFs, which are involved in regulating gene expression. The function of VGLL1 is not fully understood, but it is believed to play a role in cell differentiation and develo…	Mutations in the VGLL1 gene have been associated with various types of cancer, including breast, lung, and liver cancer. Targeted drug discovery efforts have focused on developing drugs that can inhibit the activity of VGLL1 or its interaction with TEFs, with the goal of preventing cancer cell growth and proliferation. One example of a successful drug targeting VGLL1 is the small molecule inhibit…	GO:0045893 positive regulation of DNA-templated transcription;GO:1902680 positive regulation of RNA biosynthetic process;GO:0051254 positive regulation of RNA metabolic process		Predicted intracellular proteins	Nucleoplasm (Supported)				0	0	0	0	0	0	0	0	0	0	0	0	0	0	0	0	0	0	0	0
ADGRG6	57211	symbol	H. sapiens	57211	H. sapiens	ADGRG6	adhesion G protein-coupled receptor G6	ADGRG6 is a gene that encodes a G protein-coupled receptor and is upregulated in human umbilical vein endothelial cells. Variations in this gene can affect a person's stature. Multiple transcript variants encoding different proteins have been found for this gene.	There is limited information on the disease implications of ADGRG6 variations. However, some studies have suggested that mutations in this gene may be associated with skeletal dysplasia, a group of disorders that affect bone growth and development. Targeted drug discovery efforts for ADGRG6 are also limited, as the function of this gene is not well understood. However, some studies have suggested…	GO:0060347 heart trabecula formation;GO:0060343 trabecula formation;GO:0022011 myelination in peripheral nervous system		G-protein coupled receptors:Family 2 (B) receptors; Disease related genes; Human disease related genes:Congenital malformations:Congenital malformations of the musculoskeletal system; G-protein coupled receptors:GPCRs excl olfactory receptors; Predicted intracellular proteins; Potential drug targets					0	0	0	0	0	0	0	0	1	0	0	0	0	0	0	0	0	0	0	0
ARAP2	116984	symbol	H. sapiens	116984	H. sapiens	ARAP2	ArfGAP with RhoGAP domain, ankyrin repeat and PH domain 2	ARAP2 is a human gene that encodes a protein with multiple domains, including ARF-GAP, RHO-GAP, ankyrin repeat, RAS-associating, and pleckstrin homology domains. The protein functions as a phosphatidylinositol (3,4,5)-trisphosphate-dependent Arf6 GAP and binds RhoA-GTP, but it lacks the predicted catalytic arginine in the RHO-GAP domain and does not have RHO-GAP activity. The protein is involved …	There is limited information available on the disease implications of ARAP2. However, recent studies have suggested that ARAP2 may play a role in cancer progression and metastasis. Specifically, ARAP2 has been shown to promote the invasion and migration of cancer cells by regulating the activity of RhoA and focal adhesion turnover. Targeted drug discovery efforts for ARAP2 are currently limited, …	GO:0007165 signal transduction;GO:0023052 signaling;GO:0007154 cell communication		Predicted intracellular proteins	Focal adhesion sites (Approved); Additional: Actin filaments		(M86)PID ARF6 PATHWAY		0	0	0	0	0	0	0	0	0	0	1	0	0	0	0	0	0	0	0	0
ARHGAP18	93663	symbol	H. sapiens	93663	H. sapiens	ARHGAP18	Rho GTPase activating protein 18	ARHGAP18 is a human gene that belongs to a family of Rho GTPase-activating proteins. These proteins are involved in regulating cell signaling pathways. ARHGAP18 is thought to play a role in modulating the activity of Rho GTPases, which are important for cell migration, adhesion, and proliferation. The exact function of ARHGAP18 is not yet fully understood, but it is believed to be involved in the…	There is limited information available on the disease implications of ARHGAP18. However, studies have suggested that mutations in this gene may be associated with various types of cancer, including breast cancer and colorectal cancer. Additionally, mutations in ARHGAP18 have been linked to neurological disorders such as schizophrenia and bipolar disorder. There are currently no targeted drug disc…	GO:0030833 regulation of actin filament polymerization;GO:0008360 regulation of cell shape;GO:0008064 regulation of actin polymerization or depolymerization		Predicted intracellular proteins	Cytosol (Supported); Additional: Nuclear speckles;Plasma membrane				0	0	0	0	0	0	0	0	0	0	1	0	0	0	0	0	0	0	0	0
COL12A1	1303	symbol	H. sapiens	1303	H. sapiens	COL12A1	collagen type XII alpha 1 chain	COL12A1 is a gene that encodes the alpha chain of type XII collagen, which is a member of the FACIT collagen family. Type XII collagen is found in association with type I collagen and is thought to modify the interactions between collagen I fibrils and the surrounding matrix. The gene has multiple alternatively spliced transcript variants that encode different isoforms.	Mutations in the COL12A1 gene have been associated with several diseases, including Ehlers-Danlos syndrome (EDS) and myopathy. EDS is a group of inherited connective tissue disorders characterized by hypermobility of joints, skin hyperextensibility, and tissue fragility. Myopathy is a muscle disorder that can cause weakness, stiffness, and cramping. Targeted drug discovery efforts for COL12A1-rel…	GO:0035987 endodermal cell differentiation;GO:0001706 endoderm formation;GO:0030199 collagen fibril organization		Predicted secreted proteins; Human disease related genes:Musculoskeletal diseases:Muscular diseases; Human disease related genes:Congenital malformations:Congenital malformations of skin; Predicted intracellular proteins; Disease related genes	Vesicles (Approved); Additional: Cytosol		(M3005)NABA COLLAGENS; (M198)PID SYNDECAN 1 PATHWAY; (M160)PID AVB3 INTEGRIN PATHWAY	(M5930)HALLMARK EPITHELIAL MESENCHYMAL TRANSITION	1	0	0	1	0	0	0	0	0	0	0	0	0	0	0	0	0	0	0	0
DLC1	10395	symbol	H. sapiens	10395	H. sapiens	DLC1	DLC1 Rho GTPase activating protein	DLC1 is a gene that encodes a protein called Rho GTPase activating protein, which is a member of the rhoGAP family of proteins. These proteins play a role in regulating small GTP-binding proteins and participate in signaling pathways that regulate cell processes involved in cytoskeletal changes. DLC1 functions as a tumor suppressor gene in several common cancers, including prostate, lung, colorec…	DLC1 is a tumor suppressor gene that is frequently inactivated in various types of cancer, including prostate, lung, colorectal, and breast cancers. Loss of DLC1 expression or function has been associated with increased tumor growth, invasion, and metastasis. Therefore, DLC1 has been proposed as a potential therapeutic target for cancer treatment. Several studies have investigated the use of smal…	GO:1900119 positive regulation of execution phase of apoptosis;GO:0051895 negative regulation of focal adhesion assembly;GO:0150118 negative regulation of cell-substrate junction organization		Cancer-related genes:Candidate cancer biomarkers; Predicted intracellular proteins	Cytosol (Supported); Additional: Endoplasmic reticulum;Vesicles		(M68)PID RHOA REG PATHWAY	(M5942)HALLMARK UV RESPONSE DN; (M5906)HALLMARK ESTROGEN RESPONSE EARLY	1	0	0	1	0	0	0	0	1	0	1	0	0	0	0	0	0	0	0	0
EDN3	1908	symbol	H. sapiens	1908	H. sapiens	EDN3	endothelin 3	EDN3, also known as endothelin 3, is a gene that encodes a protein belonging to the endothelin family. This family of proteins are vasoactive peptides produced by the endothelium and involved in various biological functions. The active form of EDN3 is a 21 amino acid peptide that acts as a ligand for the endothelin receptor type B (EDNRB). The interaction between EDN3 and EDNRB is crucial for the…	Mutations in EDN3 and EDNRB have been linked to Hirschsprung disease and Waardenburg syndrome, both of which are congenital disorders involving neural crest-derived cells. Hirschsprung disease is a rare disorder characterized by the absence of ganglion cells in the colon, leading to severe constipation and bowel obstruction. Waardenburg syndrome is a genetic disorder that affects the pigmentation…	GO:0060584 regulation of prostaglandin-endoperoxide synthase activity;GO:0060585 positive regulation of prostaglandin-endoperoxide synthase activity;GO:0010961 intracellular magnesium ion homeostasis		Predicted secreted proteins; Human disease related genes:Congenital malformations:Congenital malformations of the digestive system; Predicted intracellular proteins; Human disease related genes:Congenital disorders of metabolism:Other congenital disorders of metabolism; Disease related genes			(M8)PID ENDOTHELIN PATHWAY		0	0	0	0	0	0	1	1	0	0	0	0	1	1	0	0	1	0	0	0
EPSTI1	94240	symbol	H. sapiens	94240	H. sapiens	EPSTI1	epithelial stromal interaction 1	EPSTI1, or epithelial stromal interaction 1, is a gene that has been shown to promote tumor invasion and metastasis in some invasive cancer cells when overexpressed. The expression of this gene is upregulated by direct binding of the Kruppel like factor 8 protein to promoter sequences. The protein encoded by EPSTI1 interacts with the amino terminal region of the valosin containing protein gene pr…	EPSTI1 has been implicated in several diseases, including cancer and autoimmune disorders such as systemic lupus erythematosus (SLE). In cancer, EPSTI1 has been shown to promote tumor invasion and metastasis, making it a potential target for cancer therapy. Targeted drug discovery efforts have focused on identifying small molecules that can inhibit EPSTI1 expression or activity. However, there ar…			Predicted intracellular proteins				(M5911)HALLMARK INTERFERON ALPHA RESPONSE; (M5913)HALLMARK INTERFERON GAMMA RESPONSE	0	0	0	0	0	0	0	0	0	0	1	0	0	0	0	0	0	0	0	0
FXYD3	5349	symbol	H. sapiens	5349	H. sapiens	FXYD3	FXYD domain containing ion transport regulator 3	FXYD3 is a gene that encodes a protein that regulates the function of ion-pumps and ion-channels in cell membranes. It belongs to a small family of FXYD-domain containing regulators of Na+/K+ ATPases, which share a 35-amino acid signature sequence domain. This gene may also play a role in tumor progression. Alternative splicing results in multiple transcript variants encoding distinct isoforms.	Research has shown that FXYD3 may play a role in several diseases, including hypertension, heart failure, and cancer. In hypertension, FXYD3 has been found to regulate the activity of the Na+/K+ ATPase, which is involved in the regulation of blood pressure. In heart failure, FXYD3 has been shown to be upregulated, and its overexpression has been linked to cardiac dysfunction. In cancer, FXYD3 has…	GO:2000649 regulation of sodium ion transmembrane transporter activity;GO:1902305 regulation of sodium ion transmembrane transport;GO:0002028 regulation of sodium ion transport		Transporters:Transporter channels and pores; Predicted intracellular proteins	Nucleoplasm (Approved); Additional: Plasma membrane				0	0	0	0	0	0	0	0	0	0	0	0	1	0	0	0	0	0	0	0
HAPLN1	1404	symbol	H. sapiens	1404	H. sapiens	HAPLN1	hyaluronan and proteoglycan link protein 1	HAPLN1 is a human gene that encodes for hyaluronan and proteoglycan link protein 1. It is predicted to have hyaluronic acid binding activity and to be an extracellular matrix structural constituent that confers compression resistance. HAPLN1 is also believed to play a role in central nervous system development and skeletal system development. It colocalizes with collagen-containing extracellular …	Research has shown that HAPLN1 may be involved in the pathogenesis of several diseases, including osteoarthritis, Alzheimer's disease, and cancer. In osteoarthritis, HAPLN1 has been found to be upregulated in cartilage tissue, and its expression is associated with the severity of the disease. In Alzheimer's disease, HAPLN1 has been shown to be involved in the formation of amyloid plaques, a hallm…	GO:0002052 positive regulation of neuroblast proliferation;GO:1902692 regulation of neuroblast proliferation;GO:2000179 positive regulation of neural precursor cell proliferation		Predicted secreted proteins	Vesicles (Approved)	Hyaluronic acid	(M5882)NABA PROTEOGLYCANS; (M5884)NABA CORE MATRISOME; (M5889)NABA MATRISOME		0	0	0	0	1	0	0	0	0	0	0	0	0	0	0	0	0	0	0	1
HES2	54626	symbol	H. sapiens	54626	H. sapiens	HES2	hes family bHLH transcription factor 2	HES2 is a human gene that encodes for a protein belonging to the Hes family of transcription factors. This protein is involved in binding to specific sequences of double-stranded DNA and is predicted to play a role in regulating neurogenesis, anterior/posterior pattern specification, and transcription by RNA polymerase II. It is also predicted to be active in the nucleus and part of chromatin.	There is limited information available on the disease implications of HES2. However, studies have suggested that dysregulation of HES2 expression may be involved in the development of certain cancers, including breast cancer and glioblastoma. Targeted drug discovery efforts for HES2 are also limited, but some studies have explored the potential of small molecule inhibitors to target Hes family pr…	GO:0009952 anterior/posterior pattern specification;GO:0050767 regulation of neurogenesis;GO:0003002 regionalization		Transcription factors:Basic domains; Predicted intracellular proteins					0	0	0	1	0	0	0	0	0	0	0	0	0	0	0	0	0	0	0	1
IL17RE	132014	symbol	H. sapiens	132014	H. sapiens	IL17RE	interleukin 17 receptor E	IL17RE is a gene that encodes a transmembrane protein that acts as a receptor for interleukin-17C. The protein signals to downstream components of the MAPK pathway and is crucial in the immune response to bacterial pathogens. The gene has alternative spliced transcript variants.	IL17RE has been implicated in several diseases, including psoriasis, rheumatoid arthritis, and inflammatory bowel disease. Targeting IL17RE has been explored as a potential therapeutic strategy for these diseases. One approach is to develop monoclonal antibodies that block the interaction between IL17C and IL17RE. Several drugs targeting the IL-17 pathway have been approved for the treatment of p…	GO:0019221 cytokine-mediated signaling pathway;GO:0006954 inflammatory response;GO:0071345 cellular response to cytokine stimulus		Predicted intracellular proteins					0	0	0	0	0	0	0	0	0	0	0	0	0	0	0	0	0	0	0	0
KCNAB1	7881	symbol	H. sapiens	7881	H. sapiens	KCNAB1	potassium voltage-gated channel subfamily A regulatory beta subunit 1	KCNAB1 is a gene that encodes a member of the potassium channel, voltage-gated, shaker-related subfamily. This gene produces distinct isoforms that are beta subunits, which form heteromultimeric complexes with alpha subunits and modulate the activity of the pore-forming alpha subunits. Potassium channels are important in regulating various bodily functions, including neurotransmitter release, hea…	Mutations in KCNAB1 have been associated with various diseases, including epilepsy, schizophrenia, and autism spectrum disorder. In particular, a missense mutation in KCNAB1 has been identified in patients with epilepsy, which leads to a reduction in potassium channel activity and increased neuronal excitability. This suggests that drugs targeting KCNAB1 could be useful in treating epilepsy and o…	GO:1903817 negative regulation of voltage-gated potassium channel activity;GO:1902259 regulation of delayed rectifier potassium channel activity;GO:1901017 negative regulation of potassium ion transmembrane transporter activity		Predicted intracellular proteins; Transporters:Accessory Factors Involved in Transport	Vesicles (Approved); Additional: Nucleoplasm;Plasma membrane				0	0	0	0	0	0	0	0	0	0	0	0	1	0	0	0	0	0	0	0
LCP1	3936	symbol	H. sapiens	3936	H. sapiens	LCP1	lymphocyte cytosolic protein 1	LCP1, also known as lymphocyte cytosolic protein 1, is a gene that encodes for the protein L-plastin, which is a member of the plastin family of actin-binding proteins. While the T isoform of plastin is expressed in most tissues of higher eukaryotes, the L isoform is only expressed in hemopoietic cell lineages. However, L-plastin has been found in many types of malignant human cells of non-hemopo…	LCP1 has been implicated in various diseases, including cancer, autoimmune disorders, and infectious diseases. In cancer, LCP1 has been shown to promote tumor cell migration and invasion, making it a potential target for cancer therapy. Several studies have investigated the use of LCP1 inhibitors as a potential treatment for cancer, with promising results in preclinical models. In autoimmune diso…	GO:0051639 actin filament network formation;GO:0071803 positive regulation of podosome assembly;GO:0071801 regulation of podosome assembly		Cancer-related genes:Mutational cancer driver genes; Predicted intracellular proteins; Disease related genes	Plasma membrane (Supported); Additional: Actin filaments;Cytosol			(M5953)HALLMARK KRAS SIGNALING UP	0	0	0	0	0	0	0	0	0	0	0	0	0	0	0	0	0	0	0	0
LINC00379	100874150	symbol	H. sapiens	100874150	H. sapiens	LINC00379	long intergenic non-protein coding RNA 379										0	0	0	0	0	0	0	0	0	0	0	0	0	0	0	0	0	0	0	0
MTUS2	23281	symbol	H. sapiens	23281	H. sapiens	MTUS2	microtubule associated scaffold protein 2	MTUS2 is a human gene that encodes for the microtubule associated scaffold protein 2. This protein is involved in microtubule binding and protein homodimerization activities. It is primarily located in the nucleus and is also found in the centrosome and cytoplasmic microtubules. The gene's function is important in maintaining the structural integrity of cells and is involved in various cellular p…	There is limited information available on the disease implications of MTUS2. However, some studies have suggested that alterations in the expression of this gene may be associated with certain types of cancer, including breast cancer and hepatocellular carcinoma. Additionally, mutations in MTUS2 have been linked to developmental disorders such as autism spectrum disorder and intellectual disabili…			Predicted intracellular proteins	Cytokinetic bridge;Microtubules (Supported)				0	0	0	0	0	0	0	0	0	0	0	0	0	0	0	0	0	0	0	0
PLEKHN1	84069	symbol	H. sapiens	84069	H. sapiens	PLEKHN1	pleckstrin homology domain containing N1	PLEKHN1 is a human gene that encodes a protein containing a pleckstrin homology domain, which enables it to bind to phospholipids. The gene is involved in several biological processes, including destabilization of mRNA through the 3'-UTR, positive regulation of apoptosis, and response to hypoxia. The protein is located in both the cytoskeleton and mitochondrial membrane.	PLEKHN1 has been implicated in several diseases, including cancer, cardiovascular disease, and neurological disorders. In cancer, PLEKHN1 has been shown to promote tumor growth and metastasis, making it a potential target for cancer therapy. In cardiovascular disease, PLEKHN1 has been linked to atherosclerosis and myocardial infarction, suggesting that targeting this gene could have therapeutic b…	GO:0061158 3'-UTR-mediated mRNA destabilization;GO:0061157 mRNA destabilization;GO:0050779 RNA destabilization		Predicted intracellular proteins	Nuclear speckles (Approved)				0	0	0	0	0	0	0	0	0	0	0	0	0	0	0	0	0	0	0	0
PRDM1	639	symbol	H. sapiens	639	H. sapiens	PRDM1	PR/SET domain 1	PRDM1, also known as PR/SET domain 1, is a gene that encodes a protein that acts as a repressor of beta-interferon gene expression. The protein binds specifically to the PRDI element of the beta-IFN gene promoter. Transcription of this gene increases upon virus induction. Two alternatively spliced transcript variants that encode different isoforms have been reported. This gene is important in reg…	PRDM1 has been implicated in the development of several autoimmune diseases, including systemic lupus erythematosus (SLE), rheumatoid arthritis (RA), and multiple sclerosis (MS). Studies have shown that decreased expression of PRDM1 is associated with increased disease activity in SLE and RA patients. Additionally, PRDM1 has been found to play a role in the development of B-cell lymphomas, with m…	GO:1990654 sebum secreting cell proliferation;GO:0033082 regulation of extrathymic T cell differentiation;GO:0051136 regulation of NK T cell differentiation		Predicted intracellular proteins; Cancer-related genes:Mutated cancer genes; Transcription factors:Zinc-coordinating DNA-binding domains; Human disease related genes:Cancers:Cancers of haematopoietic and lymphoid tissues; Disease related genes	Nucleoli (Supported); Additional: Nucleoplasm		(M145)PID P53 DOWNSTREAM PATHWAY	(M5953)HALLMARK KRAS SIGNALING UP	1	0	0	1	1	1	1	0	1	0	0	0	0	0	0	0	0	1	1	0
RASEF	158158	symbol	H. sapiens	158158	H. sapiens	RASEF	RAS and EF-hand domain containing	RASEF is a human gene that belongs to the Rab family of GTPases, which are involved in regulating membrane traffic. The gene encodes a protein that contains an EF-hand domain at the N-terminus, a coiled-coil motif, and a Rab domain at the C-terminus. RASEF has been suggested to have a potential role as a tumor suppressor.	There is limited information available on the disease implications of RASEF. However, some studies have suggested that RASEF may play a role in the development and progression of certain types of cancer, including breast cancer and hepatocellular carcinoma. Targeted drug discovery efforts for RASEF are also limited, as the function of the protein is not well understood. Currently, there are no dr…	GO:0016192 vesicle-mediated transport;GO:0006810 transport;GO:0051234 establishment of localization		Predicted intracellular proteins	Microtubules (Approved)				0	0	0	0	0	0	0	0	0	0	0	0	0	0	0	0	0	0	0	0
RREB1	6239	symbol	H. sapiens	6239	H. sapiens	RREB1	ras responsive element binding protein 1	RREB1 is a gene that encodes a zinc finger transcription factor that binds to RAS-responsive elements (RREs) of gene promoters. It has been shown to increase the expression of calcitonin, which may be involved in Ras/Raf-mediated cell differentiation. The gene has multiple transcript variants that encode several different isoforms.	Research on RREB1 has suggested its potential involvement in various diseases, including cancer, diabetes, and obesity. In cancer, RREB1 has been found to be downregulated in several types of tumors, including breast, lung, and prostate cancer, suggesting a potential tumor suppressor role. In diabetes and obesity, RREB1 has been linked to insulin resistance and adipogenesis, respectively. Targete…	GO:0033601 positive regulation of mammary gland epithelial cell proliferation;GO:1903691 positive regulation of wound healing, spreading of epidermal cells;GO:2000394 positive regulation of lamellipodium morphogenesis		Predicted intracellular proteins; Transcription factors:Zinc-coordinating DNA-binding domains	Nuclear speckles (Supported); Additional: Nucleoli fibrillar center			(M5905)HALLMARK ADIPOGENESIS	0	0	0	0	0	0	0	0	0	0	1	0	0	0	0	0	0	0	0	0
SEMA3E	9723	symbol	H. sapiens	9723	H. sapiens	SEMA3E	semaphorin 3E	SEMA3E is a gene that encodes a class 4 semaphorin, which is a type of protein involved in axon guidance. Semaphorins are a large family of proteins that have a semaphorin domain and a PSI domain, and are classified into eight classes based on their sequence and structural similarities. They serve as axon guidance ligands via multimeric receptor complexes, some of which contain plexin proteins. T…	SEMA3E has been implicated in various diseases, including cancer, cardiovascular disease, and neurological disorders. In cancer, SEMA3E has been shown to promote tumor growth and metastasis by regulating angiogenesis and immune cell infiltration. In cardiovascular disease, SEMA3E has been linked to atherosclerosis and cardiac remodeling. In neurological disorders, SEMA3E has been associated with …	GO:0021828 gonadotrophin-releasing hormone neuronal migration to the hypothalamus;GO:0021856 hypothalamic tangential migration using cell-axon interactions;GO:0021855 hypothalamus cell migration		Predicted secreted proteins; Human disease related genes:Congenital malformations:Other congenital malformations	Vesicles (Approved); Additional: Nucleoplasm		(M5880)NABA ECM AFFILIATED; (M5885)NABA MATRISOME ASSOCIATED; (M5889)NABA MATRISOME		1	0	0	1	0	0	0	1	0	0	1	0	0	0	0	0	0	0	0	1
ST3GAL1	6482	symbol	H. sapiens	6482	H. sapiens	ST3GAL1	ST3 beta-galactoside alpha-2,3-sialyltransferase 1	ST3GAL1 is a gene that encodes a type II membrane protein responsible for transferring sialic acid from CMP-sialic acid to galactose-containing substrates. The protein is typically found in the Golgi but can also exist in a soluble form. Proper glycosylation is crucial for the protein's sialyltransferase activity. ST3GAL1 belongs to glycosyltransferase family 29 and can use the same acceptor subs…	ST3GAL1 has been implicated in various diseases, including cancer, inflammation, and neurodegenerative disorders. In cancer, ST3GAL1 has been shown to promote tumor growth and metastasis by altering cell adhesion and signaling pathways. Inflammation-related diseases, such as rheumatoid arthritis and multiple sclerosis, have also been linked to ST3GAL1 dysregulation. In neurodegenerative disorders…	GO:0002319 memory B cell differentiation;GO:0090715 immunological memory formation process;GO:1905403 negative regulation of activated CD8-positive, alpha-beta T cell apoptotic process		Enzymes; ENZYME proteins:Transferases; Predicted intracellular proteins					0	0	0	0	0	0	0	0	0	0	0	0	0	0	0	0	0	0	0	0
TICAM2	353376	symbol	H. sapiens	353376	H. sapiens	TICAM2	TIR domain containing adaptor molecule 2	TICAM2, also known as TIR domain containing adaptor molecule 2, is a gene that encodes for a protein called TIRP. TIRP is involved in Toll receptor signaling, which is important for the immune system's response to pathogens. The Toll/interleukin-1 receptor (IL1R) domain is a key component of this signaling pathway. TICAM2 is believed to play a role in regulating the immune response to viral infec…	Research on TICAM2 and its protein product TIRP has suggested potential implications in various diseases, including viral infections and autoimmune disorders. For example, studies have shown that TICAM2/TIRP plays a role in the immune response to viral infections such as hepatitis C and influenza. Additionally, TICAM2/TIRP has been implicated in the development of autoimmune diseases such as lupu…	GO:0035668 TRAM-dependent toll-like receptor signaling pathway;GO:0035669 TRAM-dependent toll-like receptor 4 signaling pathway;GO:2000494 positive regulation of interleukin-18-mediated signaling pathway		Predicted intracellular proteins; Transporters:Accessory Factors Involved in Transport			(M110)PID IL1 PATHWAY		0	0	0	0	0	0	0	0	0	0	0	0	0	0	0	0	0	0	1	0
TINCR	257000	symbol	H. sapiens	257000	H. sapiens	TINCR	TINCR ubiquitin domain containing	TINCR is a gene that produces a long non-coding RNA which binds to other RNAs. This RNA interacts with a protein called staufen-1 to regulate the stability of mRNAs for genes involved in the differentiation of epidermal tissue. Variations in this gene may be associated with cancer progression.	Research on TINCR and its potential implications in disease is still in its early stages. However, studies have suggested that variations in this gene may be associated with cancer progression, particularly in skin cancer. Targeted drug discovery efforts for TINCR are also in their infancy, but the potential for this gene to play a role in cancer development and progression makes it a promising t…			Predicted intracellular proteins					0	0	0	0	0	0	0	0	0	0	0	0	0	0	0	0	0	0	0	0
TMEM40	55287	symbol	H. sapiens	55287	H. sapiens	TMEM40	transmembrane protein 40	TMEM40 is a human gene that is predicted to be an integral component of the membrane. It encodes for a transmembrane protein, which means that it spans across the cell membrane. The function of this protein is not yet fully understood, but it is believed to play a role in cellular processes that involve the membrane. TMEM40 is expressed in various tissues throughout the body, including the brain,…	There is limited information available on the disease implications of TMEM40, and no targeted drug discovery efforts have been reported for this gene. As such, there are currently no drugs on the market that specifically target TMEM40. However, mutations in this gene have been associated with certain diseases, such as congenital heart defects. For example, a study published in the American Journa…				Plasma membrane (Approved); Additional: Cytosol				0	0	0	0	0	0	0	0	0	0	0	0	0	0	0	0	0	0	0	0
TRIM38	10475	symbol	H. sapiens	10475	H. sapiens	TRIM38	tripartite motif containing 38	TRIM38 is a gene that belongs to the tripartite motif (TRIM) family. It encodes a protein that contains a RING-type zinc finger, B box-type zinc finger, and SPRY domain. However, the function of this protein is currently unknown. A pseudogene of TRIM38 is located on the long arm of chromosome 4.	There is limited information available on the disease implications of TRIM38. However, some studies have suggested that it may play a role in the development of certain cancers, such as breast cancer and hepatocellular carcinoma. Targeted drug discovery efforts for TRIM38 are currently lacking, likely due to the lack of understanding of its function. As a result, there are no drugs currently on t…	GO:0046598 positive regulation of viral entry into host cell;GO:0075294 positive regulation by symbiont of entry into host;GO:0050687 negative regulation of defense response to virus		Enzymes; ENZYME proteins:Transferases; Predicted intracellular proteins	Centrosome (Approved); Additional: Cell Junctions;Plasma membrane				0	0	0	0	0	0	0	0	0	0	0	0	0	0	0	0	0	0	0	0
ACPP	55	gene_synonym	H. sapiens	55	H. sapiens	ACP3	acid phosphatase 3	ACP3 is a gene that encodes an enzyme responsible for converting orthophosphoric monoester to alcohol and orthophosphate. This enzyme is synthesized under androgen regulation and secreted by the epithelial cells of the prostate gland. An alternative transcript variant of the gene has been found, which encodes a longer isoform containing a transmembrane domain and is localized in the plasma membra…	The ACP3 gene has been implicated in several diseases, including prostate cancer, osteoporosis, and Paget's disease of bone. In prostate cancer, ACP3 expression is upregulated, and its activity is associated with tumor progression and metastasis. Therefore, ACP3 inhibitors have been explored as potential therapeutic agents for prostate cancer. However, no ACP3 inhibitors have been approved for cl…	GO:0060168 positive regulation of adenosine receptor signaling pathway;GO:0060167 regulation of adenosine receptor signaling pathway;GO:0006772 thiamine metabolic process		Predicted secreted proteins; Enzymes; Predicted intracellular proteins; Cancer-related genes:Candidate cancer biomarkers; FDA approved drug targets:Biotech drugs; ENZYME proteins:Hydrolases		(2R,3R)-2,3-Dihydroxy-4-oxo-4-(propylamino)butanoic acid; Alpha-Benzyl-Aminobenzyl-Phosphonic Acid; Sipuleucel-T			0	0	0	0	0	0	0	0	0	0	0	0	0	0	0	0	0	0	0	0
FAM83B	222584	symbol	H. sapiens	222584	H. sapiens	FAM83B	family with sequence similarity 83 member B	FAM83B is a human gene that encodes a protein involved in cell proliferation and the epidermal growth factor receptor signaling pathway. The protein has been shown to have binding activity with epidermal growth factor receptor, phosphatidylinositol 3-kinase, and protein kinase. FAM83B is located in both the cytoplasm and membrane of cells.	FAM83B has been implicated in several types of cancer, including breast, lung, and head and neck cancers. Overexpression of FAM83B has been associated with increased cell proliferation and tumor growth. Targeted drug discovery efforts have focused on developing inhibitors of FAM83B to block its activity and potentially treat cancer. One example is the small molecule inhibitor BI-9321, which has b…	GO:0045742 positive regulation of epidermal growth factor receptor signaling pathway;GO:1901186 positive regulation of ERBB signaling pathway;GO:0042058 regulation of epidermal growth factor receptor signaling pathway		Predicted intracellular proteins					0	0	0	0	0	0	1	0	0	0	1	0	0	0	0	0	0	0	0	0
FOXC1	2296	symbol	H. sapiens	2296	H. sapiens	FOXC1	forkhead box C1	FOXC1 is a gene that belongs to the forkhead family of transcription factors and contains a distinct DNA-binding forkhead domain. Its specific function is not yet known, but it has been shown to play a role in embryonic and ocular development. Mutations in this gene have been linked to various glaucoma phenotypes, including primary congenital glaucoma, autosomal dominant iridogoniodysgenesis anom…	There are currently no targeted drug discovery efforts specifically for FOXC1, as its function is not yet fully understood. However, mutations in this gene have been linked to various glaucoma phenotypes, including primary congenital glaucoma, autosomal dominant iridogoniodysgenesis anomaly, and Axenfeld-Rieger anomaly. Treatment for these conditions typically involves lowering intraocular pressu…	GO:1902038 positive regulation of hematopoietic stem cell differentiation;GO:0003275 apoptotic process involved in outflow tract morphogenesis;GO:1902257 negative regulation of apoptotic process involved in outflow tract morphogenesis		Predicted intracellular proteins; Transcription factors:Helix-turn-helix domains; Human disease related genes:Congenital malformations:Congenital malformations of eye; Disease related genes	Nucleoplasm (Supported); Additional: Cytosol			(M5906)HALLMARK ESTROGEN RESPONSE EARLY; (M5907)HALLMARK ESTROGEN RESPONSE LATE	1	1	0	1	1	1	1	1	1	0	0	1	0	0	0	0	1	0	0	0
LACC1	144811	symbol	H. sapiens	144811	H. sapiens	LACC1	laccase domain containing 1	LACC1, or laccase domain containing 1, is a gene that encodes an oxidoreductase that promotes fatty-acid oxidation and activates inflammasomes, leading to the production of reactive oxygen species and bactericidal activity in macrophages. The protein interacts with fatty acid synthase on peroxisomes and is regulated by peroxisome proliferator-activated receptor signaling. Mutations in LACC1 have …	LACC1 has been identified as a potential therapeutic target for various inflammatory diseases. Several drug discovery efforts have been made to develop small molecule inhibitors of LACC1. One such inhibitor, GSK2830371, has shown promising results in preclinical studies for the treatment of rheumatoid arthritis and psoriasis. Another inhibitor, PF-06263276, has shown efficacy in preclinical model…	GO:0070431 nucleotide-binding oligomerization domain containing 2 signaling pathway;GO:0035872 nucleotide-binding domain, leucine rich repeat containing receptor signaling pathway;GO:0002753 cytoplasmic pattern recognition receptor signaling pathway		Enzymes; Human disease related genes:Immune system diseases:Allergies and autoimmune diseases; Potential drug targets; ENZYME proteins:Transferases; Predicted intracellular proteins; ENZYME proteins:Hydrolases; Disease related genes					0	0	0	0	0	0	0	0	0	0	0	0	0	0	0	0	0	0	1	0
LYPD6	130574	symbol	H. sapiens	130574	H. sapiens	LYPD6	LY6/PLAUR domain containing 6	LYPD6 is a human gene that belongs to the LY6 protein family. This gene encodes a protein that contains an 80-amino acid LU domain with 10 conserved cysteines that form a specific disulfide-bonding pattern. The function of LYPD6 is not well understood, but it is thought to be involved in cell signaling and regulation. Members of the LY6 protein family have been implicated in a variety of biologic…	There is limited information available on the disease implications of LYPD6. However, some studies have suggested that this gene may be involved in the development and progression of certain types of cancer, including breast cancer and hepatocellular carcinoma. Targeted drug discovery efforts for LYPD6 are also limited, as the function of this gene is not well understood. However, some researcher…	GO:0090263 positive regulation of canonical Wnt signaling pathway;GO:0030177 positive regulation of Wnt signaling pathway;GO:0060828 regulation of canonical Wnt signaling pathway		Predicted secreted proteins	Cytosol (Approved)				0	0	0	0	0	0	0	0	0	0	0	0	0	0	0	0	0	0	0	0
RBM47	54502	symbol	H. sapiens	54502	H. sapiens	RBM47	RNA binding motif protein 47	RBM47 is a human gene that encodes for RNA binding motif protein 47. This protein is involved in RNA binding activity and is predicted to play a role in cytidine to uridine editing and hematopoietic progenitor cell differentiation. RBM47 is also predicted to be active in the nucleus.	There is limited information available on the disease implications of RBM47. However, some studies have suggested that mutations in this gene may be associated with certain types of cancer, including breast cancer and lung adenocarcinoma. As for targeted drug discovery efforts, there are currently no drugs on the market that specifically target RBM47. However, there are ongoing efforts to develop…	GO:0016554 cytidine to uridine editing;GO:0016553 base conversion or substitution editing;GO:0060340 positive regulation of type I interferon-mediated signaling pathway		Predicted intracellular proteins	Cytosol;Nucleoplasm (Approved)				0	0	0	0	0	0	0	0	0	0	0	0	0	0	0	0	0	0	1	0
SFN	2810	symbol	H. sapiens	2810	H. sapiens	SFN	stratifin	SFN, also known as stratifin, is a gene that encodes a protein involved in regulating mitotic translation and preventing DNA errors during mitosis. The protein binds to translation and initiation factors and acts as a cell cycle checkpoint protein. In response to DNA damage, SFN plays a crucial role in maintaining genomic stability by preventing the accumulation of DNA errors during cell division…	SFN has been implicated in various types of cancer, including breast, lung, and ovarian cancer. Studies have shown that SFN expression is upregulated in cancer cells and that it promotes tumor growth and metastasis. Therefore, SFN has been identified as a potential therapeutic target for cancer treatment. Several drug discovery efforts have focused on developing small molecule inhibitors of SFN, …	GO:0010482 regulation of epidermal cell division;GO:0003334 keratinocyte development;GO:0010737 protein kinase A signaling		Cancer-related genes:Candidate cancer biomarkers; Predicted secreted proteins; Predicted intracellular proteins	Cytosol (Supported)		(M199)PID P38 MK2 PATHWAY; (M247)PID INSULIN GLUCOSE PATHWAY; (M249)PID PI3KCI AKT PATHWAY	(M5923)HALLMARK PI3K AKT MTOR SIGNALING; (M5906)HALLMARK ESTROGEN RESPONSE EARLY; (M5907)HALLMARK ESTROGEN RESPONSE LATE	0	1	1	0	0	1	1	0	0	0	1	0	0	0	0	0	0	0	0	0
CA3	761	symbol	H. sapiens	761	H. sapiens	CA3	carbonic anhydrase 3	Carbonic anhydrase III (CAIII) is a gene that encodes for an enzyme called carbonic anhydrase, which catalyzes the reversible hydration of carbon dioxide. CAIII is a member of a family of at least six separate genes that encode for different carbonic anhydrase isozymes. The expression of the CA3 gene is strictly tissue-specific and is present at high levels in skeletal muscle, but much lower leve…	There is limited information on the disease implications of CAIII. However, some studies have suggested that CAIII may play a role in muscle metabolism and energy production, and alterations in its expression may be associated with muscle disorders such as Duchenne muscular dystrophy. Targeted drug discovery efforts for CAIII have been limited, but some studies have explored the potential of CAII…	GO:0006730 one-carbon metabolic process;GO:0009617 response to bacterium;GO:0051707 response to other organism		ENZYME proteins:Lyases; Enzymes; FDA approved drug targets:Small molecule drugs; Predicted intracellular proteins		Topiramate; Ethoxzolamide; Sulpiride; Celecoxib; Valdecoxib; Methazolamide; Acetazolamide; Dorzolamide; Zonisamide; Diclofenamide; Brinzolamide; Ellagic acid; Saccharin			0	0	0	0	0	0	0	0	0	0	0	0	0	0	0	0	0	0	0	0
DSC3	1825	symbol	H. sapiens	1825	H. sapiens	DSC3	desmocollin 3	DSC3, also known as desmocollin 3, is a glycoprotein that belongs to the desmocollin subfamily of the cadherin superfamily. It is primarily found in epithelial cells where it plays a crucial role in cell adhesion and desmosome formation. Mutations in this gene can cause hypotrichosis and recurrent skin vesicles disorder. DSC3 can also act as an autoantigen in pemphigus diseases and is considered …	Mutations in the DSC3 gene have been linked to hypotrichosis and recurrent skin vesicles disorder, a rare genetic disorder characterized by hair loss and the formation of fluid-filled blisters on the skin. DSC3 has also been identified as an autoantigen in pemphigus diseases, a group of autoimmune disorders that cause blistering and erosions of the skin and mucous membranes. In terms of drug disc…	GO:0007156 homophilic cell adhesion via plasma membrane adhesion molecules;GO:0098742 cell-cell adhesion via plasma-membrane adhesion molecules;GO:0001701 in utero embryonic development		Human disease related genes:Skin diseases:Skin and soft tissue diseases; Disease related genes	Cell Junctions;Plasma membrane (Enhanced)			(M5915)HALLMARK APICAL JUNCTION	0	0	0	0	0	1	0	0	1	0	0	0	0	0	0	0	0	0	0	0
EYA1	2138	symbol	H. sapiens	2138	H. sapiens	EYA1	EYA transcriptional coactivator and phosphatase 1	EYA1 is a gene that belongs to the eyes absent (EYA) family of proteins. It is involved in the development of various organs such as the kidney, branchial arches, eye, and ear. Mutations in this gene have been linked to several disorders including branchiootorenal dysplasia syndrome, branchiootic syndrome, and congenital cataracts. In mice, a similar protein can act as a transcriptional activator…	EYA1 mutations have been linked to several disorders, including branchiootorenal dysplasia syndrome (BOR), branchiootic syndrome, and congenital cataracts. BOR is a rare genetic disorder that affects the development of the ears, kidneys, and neck. It is characterized by hearing loss, malformations of the outer, middle, and inner ear, and kidney abnormalities. Branchiootic syndrome is a similar di…	GO:0072513 positive regulation of secondary heart field cardioblast proliferation;GO:0048752 semicircular canal morphogenesis;GO:0007501 mesodermal cell fate specification		Enzymes; Disease related genes; Predicted intracellular proteins; ENZYME proteins:Hydrolases; Human disease related genes:Congenital malformations:Other congenital malformations; Potential drug targets	Nuclear bodies;Nucleoplasm (Supported)				1	0	0	1	1	0	1	0	1	0	0	0	0	0	0	0	0	0	0	0
MIR205HG	642587	symbol	H. sapiens	642587	H. sapiens	MIR205HG	MIR205 host gene										0	0	0	0	0	0	0	0	0	0	0	0	0	0	0	0	0	0	0	0
PLCXD3	345557	symbol	H. sapiens	345557	H. sapiens	PLCXD3	phosphatidylinositol specific phospholipase C X domain containing 3	PLCXD3 is a human gene that is predicted to have phosphoric diester hydrolase activity and be involved in lipid catabolic process and signal transduction. It is also predicted to be located in the cytoplasm and active in glutamatergic synapse.	There is limited information available on the disease implications of PLCXD3. However, some studies have suggested that it may be involved in the development of certain cancers, such as breast cancer and lung adenocarcinoma. Targeted drug discovery efforts for PLCXD3 are also limited, as its function and role in disease are not well understood. Currently, there are no drugs on the market that spe…	GO:0016042 lipid catabolic process;GO:0006629 lipid metabolic process;GO:1901575 organic substance catabolic process		Predicted intracellular proteins	Golgi apparatus (Approved)				0	0	0	0	0	0	0	0	0	0	0	0	0	0	0	0	0	0	0	0
CLCF1	23529	symbol	H. sapiens	23529	H. sapiens	CLCF1	cardiotrophin like cytokine factor 1	CLCF1 is a gene that encodes for cardiotrophin-like cytokine factor 1, which forms a heterodimer complex with cytokine receptor-like factor 1. This complex competes with ciliary neurotrophic factor for binding to the ciliary neurotrophic factor receptor complex, activating the Jak-STAT signaling cascade. CLCF1 can be secreted from cells by forming a complex with soluble type I CRLF1 or soluble CN…	Cold-induced sweating syndrome 2 (CISS2) is a rare autosomal recessive disorder caused by mutations in the CLCF1 gene. The symptoms of CISS2 include profuse sweating after exposure to cold, congenital physical abnormalities of the head and spine, and developmental delay. There is currently no cure for CISS2, and treatment is focused on managing symptoms. Targeted drug discovery efforts for CISS2 …	GO:0048295 positive regulation of isotype switching to IgE isotypes;GO:0048293 regulation of isotype switching to IgE isotypes;GO:0048711 positive regulation of astrocyte differentiation		Predicted secreted proteins; Human disease related genes:Congenital malformations:Other congenital malformations; Disease related genes	Nuclear bodies;Vesicles (Approved)		(M5883)NABA SECRETED FACTORS; (M5885)NABA MATRISOME ASSOCIATED; (M5889)NABA MATRISOME	(M5890)HALLMARK TNFA SIGNALING VIA NFKB	0	0	0	0	0	0	0	1	0	0	0	0	0	0	0	0	0	0	1	1
DOCK9	23348	symbol	H. sapiens	23348	H. sapiens	DOCK9	dedicator of cytokinesis 9	DOCK9, also known as dedicator of cytokinesis 9, is a human gene that is involved in the regulation of GTPase activity. It enables cadherin binding activity and is located in the membrane. The protein encoded by this gene is predicted to play a role in positive regulation of GTPase activity. The DOCK9 gene is important for cell division and has been linked to various diseases, including cancer an…	DOCK9 has been implicated in various diseases, including cancer and neurological disorders. In cancer, DOCK9 has been shown to promote tumor growth and metastasis by regulating cell migration and invasion. In particular, DOCK9 has been found to be overexpressed in breast cancer and melanoma. In neurological disorders, DOCK9 has been linked to autism spectrum disorder and schizophrenia, as well as…	GO:0043547 positive regulation of GTPase activity;GO:0007264 small GTPase-mediated signal transduction;GO:0043087 regulation of GTPase activity		Predicted intracellular proteins			(M83)PID CDC42 REG PATHWAY	(M5921)HALLMARK COMPLEMENT	0	0	0	0	0	0	0	0	0	0	1	0	0	0	0	0	0	0	0	0
C1orf105	92346	symbol	H. sapiens	92346	H. sapiens	C1orf105	chromosome 1 open reading frame 105	The human gene C1orf105, also known as chromosome 1 open reading frame 105, is a protein-coding gene located on chromosome 1. The function of the protein encoded by this gene is not yet fully understood, but it is believed to play a role in cellular processes such as cell division and DNA repair. Mutations in this gene have been associated with various diseases, including cancer and developmental…	There is limited information available on the disease implications and targeted drug discovery efforts for C1orf105. However, mutations in this gene have been associated with various diseases, including cancer and developmental disorders. For example, a study found that C1orf105 is frequently mutated in colorectal cancer, suggesting that it may play a role in the development and progression of th…			Predicted intracellular proteins	Vesicles (Approved)				0	0	0	0	0	0	0	0	0	0	0	0	0	0	0	0	0	0	0	0
DLX3	1747	symbol	H. sapiens	1747	H. sapiens	DLX3	distal-less homeobox 3	DLX3 is a gene that belongs to the Distal-less (Dlx) family of genes, which contain a homeobox related to that of the Drosophila developmental gene Distal-less (Dll). The DLX family comprises at least 6 different members, DLX1-DLX6. DLX3 is located on chromosome 17 and is associated with the autosomal dominant conditions trichodentoosseous syndrome and amelogenesis imperfecta with taurodontism. T…	DLX3 gene mutations have been linked to trichodentoosseous syndrome and amelogenesis imperfecta with taurodontism. Currently, there are no targeted drug discovery efforts for these conditions as they are primarily managed through dental and orthopedic interventions. However, research is ongoing to better understand the molecular mechanisms underlying these conditions and to develop potential ther…	GO:0071335 hair follicle cell proliferation;GO:0071895 odontoblast differentiation;GO:0031069 hair follicle morphogenesis		Human disease related genes:Congenital malformations:Congenital malformations of skin; Predicted intracellular proteins; Human disease related genes:Digestive system diseases:Mouth and dental diseases; Transcription factors:Helix-turn-helix domains; Disease related genes	Nucleoplasm (Approved); Additional: Cytosol				1	0	1	1	0	1	1	0	0	0	0	1	0	0	0	0	0	0	0	0
PRKCH	5583	symbol	H. sapiens	5583	H. sapiens	PRKCH	protein kinase C eta	PRKCH is a gene that encodes for protein kinase C eta, a type of protein kinase that can be activated by calcium and diacylglycerol. Protein kinases are enzymes that phosphorylate other proteins, and PKC family members are involved in various cellular signaling pathways. PRKCH is predominantly expressed in epithelial tissues and is found in the cell nucleus. It can regulate keratinocyte different…	There are currently no drugs specifically targeting PRKCH, but its involvement in various cellular signaling pathways makes it a potential target for drug discovery efforts. Mutations in PRKCH have been associated with susceptibility to cerebral infarction, a type of stroke caused by a blockage in blood flow to the brain. In addition, PRKCH has been implicated in the development and progression o…	GO:0034351 negative regulation of glial cell apoptotic process;GO:0050861 positive regulation of B cell receptor signaling pathway;GO:0034350 regulation of glial cell apoptotic process	yes	Enzymes; Kinases:AGC Ser/Thr protein kinases; Potential drug targets; ENZYME proteins:Transferases; Predicted intracellular proteins; Cancer-related genes:Candidate cancer biomarkers; Disease related genes	Cytosol (Approved); Additional: Plasma membrane		(M113)PID NFAT 3PATHWAY; (M99)PID TXA2PATHWAY; (M8)PID ENDOTHELIN PATHWAY	(M5947)HALLMARK IL2 STAT5 SIGNALING	0	1	0	0	0	0	0	0	0	0	0	0	0	1	0	0	0	0	1	1
SH3RF2	153769	symbol	H. sapiens	153769	H. sapiens	SH3RF2	SH3 domain containing ring finger 2	SH3RF2 is a human gene that encodes a protein with both protein phosphatase 1 binding activity and ubiquitin protein ligase activity. It is involved in several cellular processes, including positive regulation of the JNK cascade, protein autoubiquitination, and regulation of cellular protein metabolic processes. The protein is located in the nucleoplasm.	There is limited information available on the disease implications of SH3RF2. However, recent studies have suggested that mutations in this gene may be associated with the development of certain types of cancer, including breast cancer and hepatocellular carcinoma. Targeted drug discovery efforts for SH3RF2 are still in the early stages, but there is potential for the development of drugs that ta…	GO:0046329 negative regulation of JNK cascade;GO:0051865 protein autoubiquitination;GO:0032436 positive regulation of proteasomal ubiquitin-dependent protein catabolic process		Enzymes; ENZYME proteins:Transferases; Predicted intracellular proteins	Nucleoplasm (Enhanced)				0	0	0	0	0	0	0	0	0	0	0	0	0	0	0	0	0	0	0	0
SP6	80320	symbol	H. sapiens	80320	H. sapiens	SP6	Sp6 transcription factor	SP6 is a gene that encodes for a transcription factor containing three zinc finger DNA-binding domains. This transcription factor binds to GC-rich sequences and related GT and CACCC boxes. The SP6 gene is a member of a family of transcription factors that contain the C2H2 motif.	There is limited information available on the disease implications of SP6 gene mutations. However, some studies have suggested that SP6 may play a role in the development of certain cancers, including breast and prostate cancer. Targeted drug discovery efforts for SP6 are also limited, but some studies have explored the potential of SP6 inhibitors as a therapeutic strategy for cancer treatment. O…	GO:0042481 regulation of odontogenesis;GO:0001837 epithelial to mesenchymal transition;GO:2000027 regulation of animal organ morphogenesis		Predicted intracellular proteins; Transcription factors:Zinc-coordinating DNA-binding domains	Nucleoplasm (Supported); Additional: Centrosome;Mitotic spindle				0	0	0	0	0	0	0	1	0	0	0	1	0	0	0	0	0	0	0	0

## Sheet: Enrichment
GroupID	Category	Term	Description	LogP	Log(q-value)	Genes	Symbols	InTerm_InList
1_Summary	GO Biological Processes	GO:0048729	tissue morphogenesis	-6.17098	-1.89118	1747,2138,2296,3670,7020,7475,9723,10395,79977,84283,341640,1303,1749,639	DLX3,EYA1,FOXC1,ISL1,TFAP2A,WNT6,SEMA3E,DLC1,GRHL2,TMEM79,FREM2,COL12A1,DLX5,PRDM1	14/-
1_Member	GO Biological Processes	GO:0048729	tissue morphogenesis	-6.17098	-1.89118	1747,2138,2296,3670,7020,7475,9723,10395,79977,84283,341640	DLX3,EYA1,FOXC1,ISL1,TFAP2A,WNT6,SEMA3E,DLC1,GRHL2,TMEM79,FREM2	11/572
1_Member	GO Biological Processes	GO:0002009	morphogenesis of an epithelium	-5.20196	-1.70322	1747,2138,7020,7475,9723,10395,79977,84283,341640	DLX3,EYA1,TFAP2A,WNT6,SEMA3E,DLC1,GRHL2,TMEM79,FREM2	9/458
1_Member	GO Biological Processes	GO:0048598	embryonic morphogenesis	-4.35307	-1.31026	1303,1749,2138,2296,7020,7475,10395,79977,341640	COL12A1,DLX5,EYA1,FOXC1,TFAP2A,WNT6,DLC1,GRHL2,FREM2	9/587
1_Member	GO Biological Processes	GO:0001763	morphogenesis of a branching structure	-3.8152	-1.05114	639,2138,7475,9723,79977	PRDM1,EYA1,WNT6,SEMA3E,GRHL2	5/177
1_Member	GO Biological Processes	GO:0016331	morphogenesis of embryonic epithelium	-3.11387	-0.611273	7020,7475,10395,79977	TFAP2A,WNT6,DLC1,GRHL2	4/144
1_Member	GO Biological Processes	GO:0061138	morphogenesis of a branching epithelium	-2.88496	-0.461472	2138,7475,9723,79977	EYA1,WNT6,SEMA3E,GRHL2	4/166
1_Member	GO Biological Processes	GO:0060562	epithelial tube morphogenesis	-2.69106	-0.338121	2138,7475,9723,10395,79977	EYA1,WNT6,SEMA3E,DLC1,GRHL2	5/314
1_Member	GO Biological Processes	GO:0001838	embryonic epithelial tube formation	-2.29094	-0.0262795	7475,10395,79977	WNT6,DLC1,GRHL2	3/122
1_Member	GO Biological Processes	GO:0072175	epithelial tube formation	-2.21457	0	7475,10395,79977	WNT6,DLC1,GRHL2	3/130
1_Member	GO Biological Processes	GO:0048754	branching morphogenesis of an epithelial tube	-2.15188	0	2138,7475,9723	EYA1,WNT6,SEMA3E	3/137
1_Member	GO Biological Processes	GO:0035148	tube formation	-2.09264	0	7475,10395,79977	WNT6,DLC1,GRHL2	3/144
2_Summary	GO Biological Processes	GO:0045682	regulation of epidermis development	-5.92609	-1.89118	2296,2810,5583,29841,84283,5618,408	FOXC1,SFN,PRKCH,GRHL1,TMEM79,PRLR,ARRB1	7/-
2_Member	GO Biological Processes	GO:0045682	regulation of epidermis development	-5.92609	-1.89118	2296,2810,5583,29841,84283	FOXC1,SFN,PRKCH,GRHL1,TMEM79	5/65
2_Member	GO Biological Processes	GO:0045684	positive regulation of epidermis development	-5.68814	-1.89118	2296,2810,5583,84283	FOXC1,SFN,PRKCH,TMEM79	4/32
2_Member	GO Biological Processes	GO:0045604	regulation of epidermal cell differentiation	-4.61119	-1.47841	2296,2810,5583,29841	FOXC1,SFN,PRKCH,GRHL1	4/59
2_Member	GO Biological Processes	GO:0045606	positive regulation of epidermal cell differentiation	-4.16245	-1.18947	2296,2810,5583	FOXC1,SFN,PRKCH	3/28
2_Member	GO Biological Processes	GO:0030856	regulation of epithelial cell differentiation	-3.88519	-1.08541	2296,2810,5583,5618,29841	FOXC1,SFN,PRKCH,PRLR,GRHL1	5/171
2_Member	GO Biological Processes	GO:0045616	regulation of keratinocyte differentiation	-3.7267	-0.994365	2296,5583,29841	FOXC1,PRKCH,GRHL1	3/39
2_Member	GO Biological Processes	GO:0030858	positive regulation of epithelial cell differentiation	-2.92404	-0.493973	2296,2810,5583	FOXC1,SFN,PRKCH	3/73
2_Member	WikiPathways	WP536	Calcium regulation in cardiac cells	-2.02875	0	408,2810,5583	ARRB1,SFN,PRKCH	3/152
3_Summary	GO Biological Processes	GO:0061436	establishment of skin barrier	-5.63296	-1.89118	1364,2810,29841,84283,412,1474,1747,79977,7021	CLDN4,SFN,GRHL1,TMEM79,STS,CST6,DLX3,GRHL2,TFAP2B	9/-
3_Member	GO Biological Processes	GO:0061436	establishment of skin barrier	-5.63296	-1.89118	1364,2810,29841,84283	CLDN4,SFN,GRHL1,TMEM79	4/33
3_Member	GO Biological Processes	GO:0008544	epidermis development	-5.28652	-1.70322	412,1364,1474,1747,2810,29841,79977,84283	STS,CLDN4,CST6,DLX3,SFN,GRHL1,GRHL2,TMEM79	8/335
3_Member	GO Biological Processes	GO:0043588	skin development	-4.82154	-1.53526	1364,1747,2810,7021,29841,79977,84283	CLDN4,DLX3,SFN,TFAP2B,GRHL1,GRHL2,TMEM79	7/279
3_Member	GO Biological Processes	GO:0098773	skin epidermis development	-4.70533	-1.50762	1364,1747,2810,29841,84283	CLDN4,DLX3,SFN,GRHL1,TMEM79	5/115
3_Member	GO Biological Processes	GO:0009913	epidermal cell differentiation	-2.55926	-0.244805	1747,2810,79977,84283	DLX3,SFN,GRHL2,TMEM79	4/204
3_Member	GO Biological Processes	GO:0030216	keratinocyte differentiation	-2.09264	0	2810,79977,84283	SFN,GRHL2,TMEM79	3/144
4_Summary	GO Biological Processes	GO:0007423	sensory organ development	-5.22284	-1.70322	639,1749,2138,2296,5205,7020,7021,7475,79977,341640,3670,688,2034,9723,10395,1747,1303,54626	PRDM1,DLX5,EYA1,FOXC1,ATP8B1,TFAP2A,TFAP2B,WNT6,GRHL2,FREM2,ISL1,KLF5,EPAS1,SEMA3E,DLC1,DLX3,COL12A1,HES2	18/-
4_Member	GO Biological Processes	GO:0007423	sensory organ development	-5.22284	-1.70322	639,1749,2138,2296,5205,7020,7021,7475,79977,341640	PRDM1,DLX5,EYA1,FOXC1,ATP8B1,TFAP2A,TFAP2B,WNT6,GRHL2,FREM2	10/581
4_Member	GO Biological Processes	GO:0048880	sensory system development	-4.79992	-1.53526	639,2296,3670,7020,7021,7475,79977,341640	PRDM1,FOXC1,ISL1,TFAP2A,TFAP2B,WNT6,GRHL2,FREM2	8/391
4_Member	GO Biological Processes	GO:0035239	tube morphogenesis	-4.62247	-1.47841	639,688,2034,2138,2296,7021,7475,9723,10395,79977	PRDM1,KLF5,EPAS1,EYA1,FOXC1,TFAP2B,WNT6,SEMA3E,DLC1,GRHL2	10/682
4_Member	GO Biological Processes	GO:0001822	kidney development	-4.5918	-1.47841	639,2138,2296,7020,7021,7475,341640	PRDM1,EYA1,FOXC1,TFAP2A,TFAP2B,WNT6,FREM2	7/303
4_Member	GO Biological Processes	GO:0072001	renal system development	-4.50201	-1.41344	639,2138,2296,7020,7021,7475,341640	PRDM1,EYA1,FOXC1,TFAP2A,TFAP2B,WNT6,FREM2	7/313
4_Member	GO Biological Processes	GO:0048844	artery morphogenesis	-4.31732	-1.2957	639,2138,2296,7021	PRDM1,EYA1,FOXC1,TFAP2B	4/70
4_Member	GO Biological Processes	GO:0001654	eye development	-3.96634	-1.08582	639,2296,7020,7021,7475,79977,341640	PRDM1,FOXC1,TFAP2A,TFAP2B,WNT6,GRHL2,FREM2	7/381
4_Member	GO Biological Processes	GO:0150063	visual system development	-3.93829	-1.08582	639,2296,7020,7021,7475,79977,341640	PRDM1,FOXC1,TFAP2A,TFAP2B,WNT6,GRHL2,FREM2	7/385
4_Member	GO Biological Processes	GO:0001568	blood vessel development	-3.89	-1.08541	639,688,1747,2034,2138,2296,7021,9723	PRDM1,KLF5,DLX3,EPAS1,EYA1,FOXC1,TFAP2B,SEMA3E	8/527
4_Member	GO Biological Processes	GO:0001944	vasculature development	-3.77962	-1.02684	639,688,1747,2034,2138,2296,7021,9723	PRDM1,KLF5,DLX3,EPAS1,EYA1,FOXC1,TFAP2B,SEMA3E	8/547
4_Member	GO Biological Processes	GO:0060840	artery development	-3.68127	-0.970898	639,2138,2296,7021	PRDM1,EYA1,FOXC1,TFAP2B	4/102
4_Member	GO Biological Processes	GO:0048514	blood vessel morphogenesis	-3.63808	-0.949149	639,688,2034,2138,2296,7021,9723	PRDM1,KLF5,EPAS1,EYA1,FOXC1,TFAP2B,SEMA3E	7/431
4_Member	GO Biological Processes	GO:0072009	nephron epithelium development	-3.57084	-0.899093	2138,2296,7021,7475	EYA1,FOXC1,TFAP2B,WNT6	4/109
4_Member	GO Biological Processes	GO:0043010	camera-type eye development	-3.40708	-0.765092	639,2296,7020,7021,7475,79977	PRDM1,FOXC1,TFAP2A,TFAP2B,WNT6,GRHL2	6/335
4_Member	WikiPathways	WP5053	Development of ureteric collection system	-3.17198	-0.639637	2138,2296,341640	EYA1,FOXC1,FREM2	3/60
4_Member	GO Biological Processes	GO:0072006	nephron development	-3.17126	-0.639637	2138,2296,7021,7475	EYA1,FOXC1,TFAP2B,WNT6	4/139
4_Member	GO Biological Processes	GO:0072073	kidney epithelium development	-3.1596	-0.639637	2138,2296,7021,7475	EYA1,FOXC1,TFAP2B,WNT6	4/140
4_Member	GO Biological Processes	GO:0035904	aorta development	-3.15097	-0.639637	639,2138,7021	PRDM1,EYA1,TFAP2B	3/61
4_Member	GO Biological Processes	GO:0045165	cell fate commitment	-3.07454	-0.588028	639,2034,2138,3670,7475	PRDM1,EPAS1,EYA1,ISL1,WNT6	5/257
4_Member	GO Biological Processes	GO:0060042	retina morphogenesis in camera-type eye	-3.0511	-0.577194	639,7020,7021	PRDM1,TFAP2A,TFAP2B	3/66
4_Member	GO Biological Processes	GO:0090596	sensory organ morphogenesis	-2.94368	-0.50293	639,1749,2138,7020,7021	PRDM1,DLX5,EYA1,TFAP2A,TFAP2B	5/275
4_Member	GO Biological Processes	GO:0003407	neural retina development	-2.85713	-0.452807	639,7020,7021	PRDM1,TFAP2A,TFAP2B	3/77
4_Member	GO Biological Processes	GO:0003151	outflow tract morphogenesis	-2.80934	-0.409983	2138,2296,3670	EYA1,FOXC1,ISL1	3/80
4_Member	GO Biological Processes	GO:0072080	nephron tubule development	-2.73381	-0.345139	2138,7021,7475	EYA1,TFAP2B,WNT6	3/85
4_Member	GO Biological Processes	GO:0001657	ureteric bud development	-2.70492	-0.338121	2138,2296,7475	EYA1,FOXC1,WNT6	3/87
4_Member	GO Biological Processes	GO:0072163	mesonephric epithelium development	-2.69074	-0.338121	2138,2296,7475	EYA1,FOXC1,WNT6	3/88
4_Member	GO Biological Processes	GO:0072164	mesonephric tubule development	-2.69074	-0.338121	2138,2296,7475	EYA1,FOXC1,WNT6	3/88
4_Member	GO Biological Processes	GO:0061326	renal tubule development	-2.66289	-0.31905	2138,7021,7475	EYA1,TFAP2B,WNT6	3/90
4_Member	GO Biological Processes	GO:0001823	mesonephros development	-2.6357	-0.300463	2138,2296,7475	EYA1,FOXC1,WNT6	3/92
4_Member	GO Biological Processes	GO:0060537	muscle tissue development	-2.50429	-0.201836	688,2138,2296,3670,7021	KLF5,EYA1,FOXC1,ISL1,TFAP2B	5/347
4_Member	GO Biological Processes	GO:0001704	formation of primary germ layer	-2.29094	-0.0262795	1303,2138,2296	COL12A1,EYA1,FOXC1	3/122
4_Member	GO Biological Processes	GO:0048593	camera-type eye morphogenesis	-2.18726	0	639,7020,7021	PRDM1,TFAP2A,TFAP2B	3/133
4_Member	GO Biological Processes	GO:0060041	retina development in camera-type eye	-2.00575	0	639,7020,7021	PRDM1,TFAP2A,TFAP2B	3/155
4_Member	GO Biological Processes	GO:0007389	pattern specification process	-2.00047	0	2138,2296,3670,7475,54626	EYA1,FOXC1,ISL1,WNT6,HES2	5/459
5_Summary	WikiPathways	WP2064	Neural crest differentiation	-4.97908	-1.53833	1749,2113,3670,7020,7021,79977,341640,2138,5205,639,2034,2296,1404	DLX5,ETS1,ISL1,TFAP2A,TFAP2B,GRHL2,FREM2,EYA1,ATP8B1,PRDM1,EPAS1,FOXC1,HAPLN1	13/-
5_Member	WikiPathways	WP2064	Neural crest differentiation	-4.97908	-1.53833	1749,2113,3670,7020,7021	DLX5,ETS1,ISL1,TFAP2A,TFAP2B	5/101
5_Member	Reactome Gene Sets	R-HSA-9834899	Specification of the neural plate border	-4.83548	-1.53526	1749,7020,7021	DLX5,TFAP2A,TFAP2B	3/17
5_Member	GO Biological Processes	GO:0035107	appendage morphogenesis	-4.1531	-1.18947	1749,7020,7021,79977,341640	DLX5,TFAP2A,TFAP2B,GRHL2,FREM2	5/150
5_Member	GO Biological Processes	GO:0035108	limb morphogenesis	-4.1531	-1.18947	1749,7020,7021,79977,341640	DLX5,TFAP2A,TFAP2B,GRHL2,FREM2	5/150
5_Member	GO Biological Processes	GO:0048736	appendage development	-3.71496	-0.994365	1749,7020,7021,79977,341640	DLX5,TFAP2A,TFAP2B,GRHL2,FREM2	5/186
5_Member	GO Biological Processes	GO:0060173	limb development	-3.71496	-0.994365	1749,7020,7021,79977,341640	DLX5,TFAP2A,TFAP2B,GRHL2,FREM2	5/186
5_Member	GO Biological Processes	GO:0048839	inner ear development	-3.63023	-0.949149	1749,2138,5205,7020,341640	DLX5,EYA1,ATP8B1,TFAP2A,FREM2	5/194
5_Member	GO Biological Processes	GO:0048568	embryonic organ development	-3.5132	-0.859559	639,1749,2034,2138,2296,7020,79977	PRDM1,DLX5,EPAS1,EYA1,FOXC1,TFAP2A,GRHL2	7/452
5_Member	GO Biological Processes	GO:0030326	embryonic limb morphogenesis	-3.38466	-0.765092	1749,7020,79977,341640	DLX5,TFAP2A,GRHL2,FREM2	4/122
5_Member	GO Biological Processes	GO:0035113	embryonic appendage morphogenesis	-3.38466	-0.765092	1749,7020,79977,341640	DLX5,TFAP2A,GRHL2,FREM2	4/122
5_Member	GO Biological Processes	GO:0043583	ear development	-3.37046	-0.759017	1749,2138,5205,7020,341640	DLX5,EYA1,ATP8B1,TFAP2A,FREM2	5/221
5_Member	Reactome Gene Sets	R-HSA-9758941	Gastrulation	-3.34474	-0.741259	1749,2296,7020,7021	DLX5,FOXC1,TFAP2A,TFAP2B	4/125
5_Member	GO Biological Processes	GO:0048705	skeletal system morphogenesis	-3.31753	-0.737121	1749,2138,2296,7020,79977	DLX5,EYA1,FOXC1,TFAP2A,GRHL2	5/227
5_Member	GO Biological Processes	GO:0048704	embryonic skeletal system morphogenesis	-2.60915	-0.282338	2138,7020,79977	EYA1,TFAP2A,GRHL2	3/94
5_Member	GO Biological Processes	GO:0060349	bone morphogenesis	-2.54533	-0.234915	1749,2296,7020	DLX5,FOXC1,TFAP2A	3/99
5_Member	GO Biological Processes	GO:0001501	skeletal system development	-2.51364	-0.207227	1404,1749,2138,2296,7020,79977	HAPLN1,DLX5,EYA1,FOXC1,TFAP2A,GRHL2	6/501
5_Member	GO Biological Processes	GO:0042472	inner ear morphogenesis	-2.47321	-0.178584	1749,2138,7020	DLX5,EYA1,TFAP2A	3/105
5_Member	GO Biological Processes	GO:0042471	ear morphogenesis	-2.25209	-0.00515721	1749,2138,7020	DLX5,EYA1,TFAP2A	3/126
5_Member	GO Biological Processes	GO:0048706	embryonic skeletal system development	-2.23317	0	2138,7020,79977	EYA1,TFAP2A,GRHL2	3/128
6_Summary	GO Biological Processes	GO:0030855	epithelial cell differentiation	-4.91148	-1.53526	639,688,1747,1749,2034,2810,5618,7379,79977,84283,1825,2296	PRDM1,KLF5,DLX3,DLX5,EPAS1,SFN,PRLR,UPK2,GRHL2,TMEM79,DSC3,FOXC1	12/-
6_Member	GO Biological Processes	GO:0030855	epithelial cell differentiation	-4.91148	-1.53526	639,688,1747,1749,2034,2810,5618,7379,79977,84283	PRDM1,KLF5,DLX3,DLX5,EPAS1,SFN,PRLR,UPK2,GRHL2,TMEM79	10/631
6_Member	GO Biological Processes	GO:0002064	epithelial cell development	-4.75793	-1.52803	639,688,2034,2810,79977,84283	PRDM1,KLF5,EPAS1,SFN,GRHL2,TMEM79	6/190
6_Member	GO Biological Processes	GO:0001890	placenta development	-3.05862	-0.578102	639,1747,2034,79977	PRDM1,DLX3,EPAS1,GRHL2	4/149
6_Member	GO Biological Processes	GO:0001892	embryonic placenta development	-2.70492	-0.338121	639,2034,79977	PRDM1,EPAS1,GRHL2	3/87
6_Member	GO Biological Processes	GO:0002065	columnar/cuboidal epithelial cell differentiation	-2.4388	-0.14804	639,688,1747	PRDM1,KLF5,DLX3	3/108
6_Member	GO Biological Processes	GO:0001701	in utero embryonic development	-2.26721	-0.0132723	639,1825,2034,2296,79977	PRDM1,DSC3,EPAS1,FOXC1,GRHL2	5/395
7_Summary	GO Biological Processes	GO:0008283	cell population proliferation	-4.47453	-1.40944	639,1747,1749,1908,2138,2296,2810,3670,54894,222584	PRDM1,DLX3,DLX5,EDN3,EYA1,FOXC1,SFN,ISL1,RNF43,FAM83B	10/-
7_Member	GO Biological Processes	GO:0008283	cell population proliferation	-4.47453	-1.40944	639,1747,1749,1908,2138,2296,2810,3670,54894,222584	PRDM1,DLX3,DLX5,EDN3,EYA1,FOXC1,SFN,ISL1,RNF43,FAM83B	10/710
8_Summary	GO Biological Processes	GO:0014032	neural crest cell development	-4.13289	-1.18699	1908,2296,3670,9723,80320,7020,7021,23529,2034,1749	EDN3,FOXC1,ISL1,SEMA3E,SP6,TFAP2A,TFAP2B,CLCF1,EPAS1,DLX5	10/-
8_Member	GO Biological Processes	GO:0014032	neural crest cell development	-4.13289	-1.18699	1908,2296,3670,9723	EDN3,FOXC1,ISL1,SEMA3E	4/78
8_Member	GO Biological Processes	GO:0048864	stem cell development	-4.00732	-1.09484	1908,2296,3670,9723	EDN3,FOXC1,ISL1,SEMA3E	4/84
8_Member	GO Biological Processes	GO:0014033	neural crest cell differentiation	-3.87237	-1.08483	1908,2296,3670,9723	EDN3,FOXC1,ISL1,SEMA3E	4/91
8_Member	GO Biological Processes	GO:0048762	mesenchymal cell differentiation	-3.84986	-1.07422	1908,2296,3670,9723,80320	EDN3,FOXC1,ISL1,SEMA3E,SP6	5/174
8_Member	GO Biological Processes	GO:0001755	neural crest cell migration	-3.28294	-0.709952	1908,3670,9723	EDN3,ISL1,SEMA3E	3/55
8_Member	GO Biological Processes	GO:0090497	mesenchymal cell migration	-3.23733	-0.678814	1908,3670,9723	EDN3,ISL1,SEMA3E	3/57
8_Member	GO Biological Processes	GO:0043523	regulation of neuron apoptotic process	-3.17569	-0.639637	3670,7020,7021,9723,23529	ISL1,TFAP2A,TFAP2B,SEMA3E,CLCF1	5/244
8_Member	GO Biological Processes	GO:0060485	mesenchyme development	-3.15181	-0.639637	1908,2296,3670,9723,80320	EDN3,FOXC1,ISL1,SEMA3E,SP6	5/247
8_Member	GO Biological Processes	GO:0043524	negative regulation of neuron apoptotic process	-2.924	-0.493973	3670,7021,9723,23529	ISL1,TFAP2B,SEMA3E,CLCF1	4/162
8_Member	GO Biological Processes	GO:0048863	stem cell differentiation	-2.72994	-0.345139	1908,2296,3670,9723	EDN3,FOXC1,ISL1,SEMA3E	4/183
8_Member	GO Biological Processes	GO:0002027	regulation of heart rate	-2.48491	-0.186394	1908,2034,3670	EDN3,EPAS1,ISL1	3/104
8_Member	GO Biological Processes	GO:0007411	axon guidance	-2.40734	-0.127957	1749,1908,3670,9723	DLX5,EDN3,ISL1,SEMA3E	4/225
8_Member	GO Biological Processes	GO:0097485	neuron projection guidance	-2.40734	-0.127957	1749,1908,3670,9723	DLX5,EDN3,ISL1,SEMA3E	4/225
9_Summary	GO Biological Processes	GO:0043009	chordate embryonic development	-4.01481	-1.09484	639,1825,2034,2138,2296,3670,7020,10395,79977,57211,341640	PRDM1,DSC3,EPAS1,EYA1,FOXC1,ISL1,TFAP2A,DLC1,GRHL2,ADGRG6,FREM2	11/-
9_Member	GO Biological Processes	GO:0043009	chordate embryonic development	-4.01481	-1.09484	639,1825,2034,2138,2296,3670,7020,10395,79977	PRDM1,DSC3,EPAS1,EYA1,FOXC1,ISL1,TFAP2A,DLC1,GRHL2	9/650
9_Member	GO Biological Processes	GO:0003007	heart morphogenesis	-3.97258	-1.08582	2138,2296,3670,10395,57211,79977	EYA1,FOXC1,ISL1,DLC1,ADGRG6,GRHL2	6/263
9_Member	GO Biological Processes	GO:0003205	cardiac chamber development	-3.92119	-1.08541	639,2296,3670,57211,79977	PRDM1,FOXC1,ISL1,ADGRG6,GRHL2	5/168
9_Member	GO Biological Processes	GO:0009792	embryo development ending in birth or egg hatching	-3.91071	-1.08541	639,1825,2034,2138,2296,3670,7020,10395,79977	PRDM1,DSC3,EPAS1,EYA1,FOXC1,ISL1,TFAP2A,DLC1,GRHL2	9/671
9_Member	GO Biological Processes	GO:0007507	heart development	-3.65847	-0.958082	639,2138,2296,3670,10395,57211,79977,341640	PRDM1,EYA1,FOXC1,ISL1,DLC1,ADGRG6,GRHL2,FREM2	8/570
9_Member	GO Biological Processes	GO:0003206	cardiac chamber morphogenesis	-3.3187	-0.737121	2296,3670,57211,79977	FOXC1,ISL1,ADGRG6,GRHL2	4/127
9_Member	GO Biological Processes	GO:0003231	cardiac ventricle development	-3.3187	-0.737121	639,2296,3670,79977	PRDM1,FOXC1,ISL1,GRHL2	4/127
9_Member	GO Biological Processes	GO:0003208	cardiac ventricle morphogenesis	-2.95897	-0.512756	2296,3670,79977	FOXC1,ISL1,GRHL2	3/71
10_Summary	WikiPathways	WP2817	Mammary gland development pathway Pregnancy and lactation Stage 3 of 4	-3.94538	-1.08582	2001,5618,9914	ELF5,PRLR,ATP2C2	3/-
10_Member	WikiPathways	WP2817	Mammary gland development pathway Pregnancy and lactation Stage 3 of 4	-3.94538	-1.08582	2001,5618,9914	ELF5,PRLR,ATP2C2	3/33
11_Summary	Reactome Gene Sets	R-HSA-9012999	RHO GTPase cycle	-3.53062	-0.868022	10395,23348,56924,93663,94240,116984,222584,1364,6239,9723,2810	DLC1,DOCK9,PAK6,ARHGAP18,EPSTI1,ARAP2,FAM83B,CLDN4,RREB1,SEMA3E,SFN	11/-
11_Member	Reactome Gene Sets	R-HSA-9012999	RHO GTPase cycle	-3.53062	-0.868022	10395,23348,56924,93663,94240,116984,222584	DLC1,DOCK9,PAK6,ARHGAP18,EPSTI1,ARAP2,FAM83B	7/449
11_Member	GO Biological Processes	GO:0022604	regulation of cell morphogenesis	-3.15974	-0.639637	1364,6239,9723,10395,93663	CLDN4,RREB1,SEMA3E,DLC1,ARHGAP18	5/246
11_Member	Reactome Gene Sets	R-HSA-194315	Signaling by Rho GTPases	-3.04597	-0.577194	2810,10395,23348,56924,93663,94240,116984,222584	SFN,DLC1,DOCK9,PAK6,ARHGAP18,EPSTI1,ARAP2,FAM83B	8/706
11_Member	Reactome Gene Sets	R-HSA-9013148	CDC42 GTPase cycle	-2.99495	-0.537596	10395,23348,56924,116984	DLC1,DOCK9,PAK6,ARAP2	4/155
11_Member	Reactome Gene Sets	R-HSA-9716542	Signaling by Rho GTPases, Miro GTPases and RHOBTB3	-2.98361	-0.531863	2810,10395,23348,56924,93663,94240,116984,222584	SFN,DLC1,DOCK9,PAK6,ARHGAP18,EPSTI1,ARAP2,FAM83B	8/722
11_Member	Reactome Gene Sets	R-HSA-9013149	RAC1 GTPase cycle	-2.71276	-0.338121	10395,23348,56924,116984	DLC1,DOCK9,PAK6,ARAP2	4/185
11_Member	GO Biological Processes	GO:0008360	regulation of cell shape	-2.12609	0	9723,10395,93663	SEMA3E,DLC1,ARHGAP18	3/140
11_Member	Reactome Gene Sets	R-HSA-8980692	RHOA GTPase cycle	-2.06823	0	10395,93663,116984	DLC1,ARHGAP18,ARAP2	3/147
12_Summary	GO Biological Processes	GO:0042476	odontogenesis	-3.3982	-0.765092	1747,2296,7475,80320,1749,3670,54894	DLX3,FOXC1,WNT6,SP6,DLX5,ISL1,RNF43	7/-
12_Member	GO Biological Processes	GO:0042476	odontogenesis	-3.3982	-0.765092	1747,2296,7475,80320	DLX3,FOXC1,WNT6,SP6	4/121
12_Member	GO Biological Processes	GO:0042475	odontogenesis of dentin-containing tooth	-2.76343	-0.368982	1747,2296,7475	DLX3,FOXC1,WNT6	3/83
12_Member	KEGG Pathway	hsa04550	Signaling pathways regulating pluripotency of stem cells	-2.10091	0	1749,3670,7475	DLX5,ISL1,WNT6	3/143
12_Member	GO Biological Processes	GO:0016055	Wnt signaling pathway	-2.08672	0	1747,3670,7475,54894	DLX3,ISL1,WNT6,RNF43	4/278
12_Member	GO Biological Processes	GO:0198738	cell-cell signaling by wnt	-2.08672	0	1747,3670,7475,54894	DLX3,ISL1,WNT6,RNF43	4/278
13_Summary	Reactome Gene Sets	R-HSA-936837	Ion transport by P-type ATPases	-3.23733	-0.678814	5205,5349,9914,1908,7881,79026	ATP8B1,FXYD3,ATP2C2,EDN3,KCNAB1,AHNAK	6/-
13_Member	Reactome Gene Sets	R-HSA-936837	Ion transport by P-type ATPases	-3.23733	-0.678814	5205,5349,9914	ATP8B1,FXYD3,ATP2C2	3/57
13_Member	GO Biological Processes	GO:0043269	regulation of monoatomic ion transport	-2.65079	-0.31127	1908,5205,5349,7881,9914,79026	EDN3,ATP8B1,FXYD3,KCNAB1,ATP2C2,AHNAK	6/470
13_Member	GO Biological Processes	GO:0010959	regulation of metal ion transport	-2.27179	-0.0143066	1908,5349,7881,9914,79026	EDN3,FXYD3,KCNAB1,ATP2C2,AHNAK	5/394
14_Summary	Canonical Pathways	M8	PID ENDOTHELIN PATHWAY	-3.11002	-0.611273	1908,5321,5583	EDN3,PLA2G4A,PRKCH	3/-
14_Member	Canonical Pathways	M8	PID ENDOTHELIN PATHWAY	-3.11002	-0.611273	1908,5321,5583	EDN3,PLA2G4A,PRKCH	3/63
14_Member	KEGG Pathway	hsa04270	Vascular smooth muscle contraction	-2.17831	0	1908,5321,5583	EDN3,PLA2G4A,PRKCH	3/134
15_Summary	GO Biological Processes	GO:0021545	cranial nerve development	-3.09005	-0.597471	3670,5205,7020	ISL1,ATP8B1,TFAP2A	3/-
15_Member	GO Biological Processes	GO:0021545	cranial nerve development	-3.09005	-0.597471	3670,5205,7020	ISL1,ATP8B1,TFAP2A	3/64
15_Member	GO Biological Processes	GO:0021675	nerve development	-2.57043	-0.251896	3670,5205,7020	ISL1,ATP8B1,TFAP2A	3/97
16_Summary	KEGG Pathway	hsa05211	Renal cell carcinoma	-2.99497	-0.537596	2034,2113,56924	EPAS1,ETS1,PAK6	3/-
16_Member	KEGG Pathway	hsa05211	Renal cell carcinoma	-2.99497	-0.537596	2034,2113,56924	EPAS1,ETS1,PAK6	3/69
17_Summary	GO Biological Processes	GO:0040007	growth	-2.8759	-0.461472	688,1908,2296,5618,56924,79977,2034	KLF5,EDN3,FOXC1,PRLR,PAK6,GRHL2,EPAS1	7/-
17_Member	GO Biological Processes	GO:0040007	growth	-2.8759	-0.461472	688,1908,2296,5618,56924,79977	KLF5,EDN3,FOXC1,PRLR,PAK6,GRHL2	6/424
17_Member	GO Biological Processes	GO:0048589	developmental growth	-2.8759	-0.461472	688,1908,2296,5618,56924,79977	KLF5,EDN3,FOXC1,PRLR,PAK6,GRHL2	6/424
17_Member	WikiPathways	WP236	Adipogenesis	-2.20539	0	688,2034,5618	KLF5,EPAS1,PRLR	3/131
17_Member	WikiPathways	WP2857	Mesodermal commitment pathway	-2.06021	0	688,2296,79977	KLF5,FOXC1,GRHL2	3/148
18_Summary	GO Biological Processes	GO:0007565	female pregnancy	-2.86583	-0.456488	412,639,1364,5618,1474,9914	STS,PRDM1,CLDN4,PRLR,CST6,ATP2C2	6/-
18_Member	GO Biological Processes	GO:0007565	female pregnancy	-2.86583	-0.456488	412,639,1364,5618	STS,PRDM1,CLDN4,PRLR	4/168
18_Member	WikiPathways	WP2877	Vitamin D receptor pathway	-2.69579	-0.338121	412,639,1474,9914	STS,PRDM1,CST6,ATP2C2	4/187
18_Member	GO Biological Processes	GO:0044703	multi-organism reproductive process	-2.67902	-0.330813	412,639,1364,5618	STS,PRDM1,CLDN4,PRLR	4/189
18_Member	GO Biological Processes	GO:0044706	multi-multicellular organism process	-2.61387	-0.282869	412,639,1364,5618	STS,PRDM1,CLDN4,PRLR	4/197
19_Summary	GO Biological Processes	GO:0050778	positive regulation of immune response	-2.58297	-0.260321	5321,5583,23529,54502,79679,144811,353376,5618,639	PLA2G4A,PRKCH,CLCF1,RBM47,VTCN1,LACC1,TICAM2,PRLR,PRDM1	9/-
19_Member	GO Biological Processes	GO:0050778	positive regulation of immune response	-2.58297	-0.260321	5321,5583,23529,54502,79679,144811,353376	PLA2G4A,PRKCH,CLCF1,RBM47,VTCN1,LACC1,TICAM2	7/654
19_Member	GO Biological Processes	GO:0002696	positive regulation of leukocyte activation	-2.42619	-0.139253	5321,5618,23529,79679,353376	PLA2G4A,PRLR,CLCF1,VTCN1,TICAM2	5/362
19_Member	GO Biological Processes	GO:0050867	positive regulation of cell activation	-2.33741	-0.061759	5321,5618,23529,79679,353376	PLA2G4A,PRLR,CLCF1,VTCN1,TICAM2	5/380
19_Member	GO Biological Processes	GO:0002694	regulation of leukocyte activation	-2.23201	0	639,5321,5618,23529,79679,353376	PRDM1,PLA2G4A,PRLR,CLCF1,VTCN1,TICAM2	6/573
19_Member	GO Biological Processes	GO:0002702	positive regulation of production of molecular mediator of immune response	-2.17831	0	23529,144811,353376	CLCF1,LACC1,TICAM2	3/134
19_Member	GO Biological Processes	GO:0050671	positive regulation of lymphocyte proliferation	-2.10091	0	5618,23529,79679	PRLR,CLCF1,VTCN1	3/143
19_Member	GO Biological Processes	GO:0032946	positive regulation of mononuclear cell proliferation	-2.07631	0	5618,23529,79679	PRLR,CLCF1,VTCN1	3/146
19_Member	GO Biological Processes	GO:0050865	regulation of cell activation	-2.03909	0	639,5321,5618,23529,79679,353376	PRDM1,PLA2G4A,PRLR,CLCF1,VTCN1,TICAM2	6/630
20_Summary	WikiPathways	WP4787	Osteoblast differentiation and related diseases	-2.32101	-0.0490472	5583,7475,54626,1404,9723,23529	PRKCH,WNT6,HES2,HAPLN1,SEMA3E,CLCF1	6/-
20_Member	WikiPathways	WP4787	Osteoblast differentiation and related diseases	-2.32101	-0.0490472	5583,7475,54626	PRKCH,WNT6,HES2	3/119
20_Member	GO Biological Processes	GO:0050767	regulation of neurogenesis	-2.27638	-0.0153258	1404,5583,9723,23529,54626	HAPLN1,PRKCH,SEMA3E,CLCF1,HES2	5/393
