# Supplementary material for: Single-Cell RNA-Seq Reveals Conserved Cellular Communication Mechanisms Governing Ocular Lineage Specification from Human iPS Cells
Source: Cells. 2026 Jan 7;15(2):104. doi: 10.3390/cells15020104 (PMC12839081; doi:10.3390/cells15020104)
Supplement: Supplementary file 1 [file cells-15-00104-s001.zip › Table S2.xlsx]

## Sheet: WK0_pathway_summary_plus_MEAN
Group	BMP_Sender	BMP_Receiver	WNT_Sender	WNT_Receiver	ncWNT_Sender	ncWNT_Receiver	RA_Sender	RA_Receiver	FGF_Sender	FGF_Receiver	TGFb_Sender	TGFb_Receiver	ACTIVIN_Sender	ACTIVIN_Receiver
10 days
iPSC	++	+++				++		+++	+++	+++			+++	+++
Early differentiating	+++	+++			+++	+++	+++	+++	++	+++				+++
1 week
NE	+	++	+	+	+++	+++		++	+++	+				++
nOSE	+++	+++	+++	+++		+		+++	+	++				+++
OSE	+++	+++		+++	++	++	+++	+++	+	+				+++
PP	+	+++		++		++		++	+++	+++			+++
2 weeks
Pluripotent	++	++	+++	++		+		+++	++	+++
OSE	+++	++	+	+	+	+	+++	+++	+	+
nOSE	+	++	+	++	+	++		+++	+++	+		+++
pE	+	+++	++	+++	+++	++		+++	+	+		+++
Lens & RPCs	++	+++	+	+	+++	+++	+++	++	+++	+++	+++
Neural PCs	+	++	+	+	++	+++	+	++	++	+++
Table S2	Relative signalling scores for key pathways at each time point
CellChat pathway-level communication matrices were generated at cluster resolution and then collapsed by taking the mean communication strength across all cluster-to-cluster interactions within each sender and receiver group. “Sender” and “Receiver” denote total outgoing and incoming signal for each pathway, shown as +, ++, +++ scaled within each pathway and time point; blank entries indicate not…
